# Supplementary material for: 4-Aminoquinolines block heme iron reactivity and interfere with artemisinin action
Source: eLife. 2026 Mar 23;14:RP108976. doi: 10.7554/eLife.108976 (PMC13008355; doi:10.7554/eLife.108976)
Supplement: Figure 1—source data 1. [file elife-108976-fig1-data1.zip]

Archive with 37 entries (33 files):
- Figure 1- source data 1- Isobologram analysis/
- Figure 1- source data 1- Isobologram analysis/CQ and DHA/
- Figure 1- source data 1- Isobologram analysis/CQ and DHA/2024-02-06 CQ & DHA Isobologram__Dd2^3D7_row 11.xlsx
- Figure 1- source data 1- Isobologram analysis/CQ and DHA/2024-02-16 CQ & DHA Isobologram_Dd2^Dd2 and Dd2^3D7_row 11.xlsx
- Figure 1- source data 1- Isobologram analysis/CQ and DHA/2024-03-01 CQ & DHA Isobologram Dd2^3D7 and 3D7_row 11.xlsx
- Figure 1- source data 1- Isobologram analysis/CQ and DHA/2024-03-08 CQ & DHA Isobologram Dd2 and Dd2^Dd2_row 11.xlsx
- Figure 1- source data 1- Isobologram analysis/CQ and DHA/2024-03-15 CQ & DHA Isobologram Dd2 and Dd2^Dd2_row 11.xlsx
- Figure 1- source data 1- Isobologram analysis/CQ and DHA/2024-03-22 CQ & DHA Isobologram Dd2 and K13_row 11.xlsx
- Figure 1- source data 1- Isobologram analysis/CQ and DHA/2024-04-05 CQ & DHA Isobologram K13 and 3D7_row 11.xlsx
- Figure 1- source data 1- Isobologram analysis/CQ and DHA/2024-04-12 CQ & DHA Isobologram K13 and 3D7_row 11.xlsx
- Figure 1- source data 1- Isobologram analysis/MFQ & DHA/
- Figure 1- source data 1- Isobologram analysis/MFQ & DHA/2024-08-06 MQ & DHA Isobologram D^3D7 and 3D7_row 11.xlsx
- Figure 1- source data 1- Isobologram analysis/MFQ & DHA/2024-08-09 MQ & DHA Isobologram Dd2.xlsx
- Figure 1- source data 1- Isobologram analysis/MFQ & DHA/2024-08-13 MQ & DHA Isobologram D^3D7 and 3D7.xlsx
- Figure 1- source data 1- Isobologram analysis/MFQ & DHA/2024-08-16 MQ & DHA Isobologram Dd2.xlsx
- Figure 1- source data 1- Isobologram analysis/MFQ & DHA/2024-08-20 MQ & DHA Isobologram Dd2.xlsx
- Figure 1- source data 1- Isobologram analysis/MFQ & DHA/2024-08-20 MQ & DHA Isobologram D^3D7 and 3D7.xlsx
- Figure 1- source data 1- Isobologram analysis/MFQ & DHA/2024-08-30 MQ & DHA Isobologram D^Dd2 and K13.xlsx
- Figure 1- source data 1- Isobologram analysis/MFQ & DHA/2024-09-06 MQ & DHA Isobologram D^Dd2 and K13.xlsx
- Figure 1- source data 1- Isobologram analysis/MFQ & DHA/2024-09-10 MQ & DHA Isobologram D^Dd2 and K13.xlsx
- Figure 1- source data 1- Isobologram analysis/MFQ & DHA/2024-10-29 MQ & DHA Isobologram M343L.xlsx
- Figure 1- source data 1- Isobologram analysis/MFQ & DHA/2024-11-05 MQ & DHA Isobologram M343L.xlsx
- Figure 1- source data 1- Isobologram analysis/MFQ & DHA/2024-12-17 MQ & DHA Isobologram M343L.xlsx
- Figure 1- source data 1- Isobologram analysis/PPQ and DHA/
- Figure 1- source data 1- Isobologram analysis/PPQ and DHA/2024-05-03 PPQ & DHA Isobologram Dd2_row 11.xlsx
- Figure 1- source data 1- Isobologram analysis/PPQ and DHA/2024-05-10 PPQ & DHA Isobologram Dd2_row 11.xlsx
- Figure 1- source data 1- Isobologram analysis/PPQ and DHA/2024-05-17 PPQ & DHA Isobologram Dd2_row 11.xlsx
- Figure 1- source data 1- Isobologram analysis/PPQ and DHA/2024-05-21 PPQ & DHA Isobologram D^Dd2 and K13_row 11.xlsx
- Figure 1- source data 1- Isobologram analysis/PPQ and DHA/2024-06-04 PPQ & DHA Isobologram D^Dd2 and K13_row 11.xlsx
- Figure 1- source data 1- Isobologram analysis/PPQ and DHA/2024-06-07 PPQ & DHA Isobologram D^Dd2 and K13_row 11.xlsx
- Figure 1- source data 1- Isobologram analysis/PPQ and DHA/2024-07-12 PPQ & DHA Isobologram D^3D7 and 3D7_row 11.xlsx
- Figure 1- source data 1- Isobologram analysis/PPQ and DHA/2024-07-16 PPQ & DHA Isobologram D^3D7 and 3D7_row 11.xlsx
- Figure 1- source data 1- Isobologram analysis/PPQ and DHA/2024-07-19 PPQ & DHA Isobologram D^3D7 and 3D7_row 11.xlsx
- Figure 1- source data 1- Isobologram analysis/PPQ and DHA/2024-08-06 MQ & DHA Isobologram D^3D7 and 3D7_row 11.xlsx
- Figure 1- source data 1- Isobologram analysis/PPQ and DHA/2024-10-04 PPQ & DHA Isobologram M343L.xlsx
- Figure 1- source data 1- Isobologram analysis/PPQ and DHA/2024-10-08 PPQ & DHA Isobologram M343L.xlsx
- Figure 1- source data 1- Isobologram analysis/PPQ and DHA/2024-10-11 PPQ & DHA Isobologram M343L.xlsx
