# Supplementary material for: 4-Aminoquinolines block heme iron reactivity and interfere with artemisinin action
Source: eLife. 2026 Mar 23;14:RP108976. doi: 10.7554/eLife.108976 (PMC13008355; doi:10.7554/eLife.108976)
Supplement: Figure 1—source data 1. [file elife-108976-fig1-data1.zip › Figure 1- source data 1- Isobologram analysis/CQ and DHA/2024-02-06 CQ & DHA Isobologram__Dd2^3D7_row 11.xlsx]

## Sheet: Dd2^3D7
Dd2^3D7
CQ & DHA
Background	0.350004
Avg	6.5984																		Well Name	P1 #Events	P3 #Events	P%
																			A1	9957	38	0.381641
																			A2	9954	44	0.442033
																			A3	9947	44	0.442344
					CQ		DHA												A4	10126	71	0.701165
CQ (nM)	DHA (nM)	%P-1	%P-bkgnd	% inhibition	IC50 (nM)	IC90 (nM)	IC50 (nM)	IC90 (nM)											A5	9946	363	3.64971
1300	0	0.381641	0.0316374	99.4937															A6	9939	572	5.75511
650	0	0.442033	0.0920297	98.5271															A7	9931	721	7.26009
325	0	0.442344	0.0923407	98.5222															A8	9936	700	7.04509
162.5	0	0.701165	0.351162	94.38	86.0862	154.959	0	0											A9	9950	743	7.46734
81.25	0	3.64971	3.2997	47.1912															A10	9925	784	7.89924
40.625	0	5.75511	5.4051	13.4962								CQ IC90	DHA IC90		FIC90 CQ	FIC90 DHA	Sum		A11	9929	677	6.81841
20.3125	0	7.26009	6.91009	-10.5898								154.959	0		1	0	1		A12	9934	544	5.47614
10.1562	0	7.04509	6.69508	-7.14878								220.839	3.39752		1.42515	0.359663	1.78481		B1	9931	46	0.463196
5.07812	0	7.46734	7.11733	-13.9065								204.673	6.29763		1.32083	0.666671	1.9875		B2	9940	42	0.422535
2.53906	0	7.89924	7.54924	-20.8188								160.455	9.87414		1.03547	1.04528	2.08075		B3	9955	36	0.361627
0	0	6.81841	6.46841	-3.521								108.718	13.3807		0.701596	1.41649	2.11808		B4	9928	238	2.39726
0	0	5.47614	5.12614	17.9608								57.571	14.1713		0.371525	1.50018	1.87171		B5	9974	454	4.55183
	Ave	6.5984	6.2484	0	86.0862	154.959	0	0				0	9.44639		0	1	1		B6	9983	595	5.96013
																			B7	9973	640	6.41733
																			B8	9992	688	6.88551
	Drug: CQ/DHA; 4:1																		B9	9982	676	6.77219
					CQ		DHA												B10	9977	661	6.62524
CQ (nM)	DHA (nM)	%P-1	%P-bkgnd	% inhibition	IC50 (nM)	IC90 (nM)	IC50 (nM)	IC90 (nM)				CQ IC50	DHA IC50		FIC50 CQ	FIC50 DHA	Sum		B11	9976	655	6.56576
1040	16	0.463196	0.113192	98.1885						Row A	1:0	86.0862	0		1	0	1		B12	9974	491	4.9228
520	8	0.422535	0.0725315	98.8392						Row B	4:1	97.5104	1.50016		1.13271	0.531774	1.66448		C1	9974	29	0.290756
260	4	0.361627	0.0116236	99.814		220.839		3.39752		Row C	2:1	90.4227	2.78224		1.05037	0.986242	2.03662		C2	9975	34	0.340852
130	2	2.39726	2.04726	67.2355	97.5104		1.50016			Row D	1:1	60.4073	3.71737		0.701707	1.31773	2.01943		C3	9977	80	0.801844
65	1	4.55183	4.20183	32.7535						Row E	1:2	36.5363	4.49677		0.424415	1.59401	2.01842		C4	9963	268	2.68995
32.5	0.5	5.96013	5.61013	10.215						Row F	1:4	16.1586	3.9775		0.187703	1.40994	1.59764		C5	9963	517	5.1892
16.25	0.25	6.41733	6.06732	2.89798						Row G	0:1	0	2.82105		0	1	1		C6	9972	629	6.30766
8.125	0.125	6.88551	6.5355	-4.59484													1.86732		C7	9957	663	6.65863
4.0625	0.0625	6.77219	6.42219	-2.78128															C8	9969	724	7.26251
2.03125	0.03125	6.62524	6.27523	-0.429448															C9	9957	622	6.24686
0	0	6.56576	6.21575	0.52248															C10	9949	673	6.7645
0	0	4.9228	4.5728	26.8165															C11	9950	682	6.85427
	Ave	6.5984	6.2484	0	97.5104	220.839	1.50016	3.39752											C12	9933	505	5.08406
																			D1	9952	29	0.291399
																			D2	9978	38	0.380838
	Drug: CQ/DHA; 2:1																		D3	9977	94	0.942167
					CQ		DHA												D4	9954	223	2.24031
CQ (nM)	DHA (nM)	%P-1	%P-bkgnd	% inhibition	IC50 (nM)	IC90 (nM)	IC50 (nM)	IC90 (nM)											D5	9967	463	4.64533
858	26.4	0.290756	-0.0592477	100.948															D6	9970	566	5.67703
429	13.2	0.340852	-0.00915155	100.146															D7	9951	678	6.81339
214.5	6.6	0.801844	0.451841	92.7687		204.673		6.29763											D8	9966	664	6.66265
107.25	3.3	2.68995	2.33995	62.5512	90.4227		2.78224												D9	9971	614	6.15786
53.625	1.65	5.1892	4.8392	22.553															D10	9959	680	6.82799
26.8125	0.825	6.30766	5.95766	4.65308															D11	9968	666	6.68138
13.4062	0.4125	6.65863	6.30863	-0.963889															D12	9955	465	4.67102
6.70312	0.20625	7.26251	6.91251	-10.6285															E1	9961	28	0.281096
3.35156	0.103125	6.24686	5.89686	5.62613															E2	9977	39	0.390899
1.67578	0.0515625	6.7645	6.4145	-2.65819															E3	9970	98	0.982949
0	0	6.85427	6.50427	-4.09492															E4	9965	213	2.13748
0	0	5.08406	4.73406	24.2357															E5	9965	422	4.23482
	Ave	6.5984	6.2484	0	90.4227	204.673	2.78224	6.29763											E6	9961	497	4.98946
																			E7	9955	646	6.4892
																			E8	9954	639	6.41953
	Drug: CQ/DHA; 1:1																		E9	9946	695	6.98773
					CQ		DHA												E10	9953	659	6.62112
CQ (nM)	DHA (nM)	%P-1	%P-bkgnd	% inhibition	IC50 (nM)	IC90 (nM)	IC50 (nM)	IC90 (nM)											E11	9946	645	6.48502
650	40	0.291399	-0.058605	100.938															E12	9954	493	4.95278
325	20	0.380838	0.0308342	99.5065															F1	9958	43	0.431814
162.5	10	0.942167	0.592163	90.523		160.455		9.87414											F2	9963	30	0.301114
81.25	5	2.24031	1.8903	69.7474	60.4073		3.71737												F3	9958	74	0.743121
40.625	2.5	4.64533	4.29533	31.2572															F4	9961	175	1.75685
20.3125	1.25	5.67703	5.32703	14.7457															F5	9937	343	3.45175
10.1562	0.625	6.81339	6.46338	-3.44058															F6	9948	542	5.44833
5.07812	0.3125	6.66265	6.31265	-1.02824															F7	9935	649	6.53246
2.53906	0.15625	6.15786	5.80785	7.05055															F8	9965	686	6.88409
1.26953	0.078125	6.82799	6.47799	-3.67439															F9	9996	681	6.81273
0	0	6.68138	6.33138	-1.32796															F10	9986	671	6.71941
0	0	4.67102	4.32102	30.8461															F11	9980	634	6.35271
	Ave	6.5984	6.2484	0	60.4073	160.455	3.71737	9.87414											F12	9918	424	4.27506
																			G1	9996	31	0.310124
																			G2	9986	36	0.360505
	Drug: CQ/DHA; 1:2																		G3	9977	35	0.350807
					CQ		DHA												G4	9983	89	0.891516
CQ (nM)	DHA (nM)	%P-1	%P-bkgnd	% inhibition	IC50 (nM)	IC90 (nM)	IC50 (nM)	IC90 (nM)											G5	9975	164	1.64411
429	52.8	0.281096	-0.0689074	101.103															G6	9963	373	3.74385
214.5	26.4	0.390899	0.0408954	99.3455		108.718		13.3807											G7	9971	537	5.38562
107.25	13.2	0.982949	0.632945	89.8703															G8	9979	588	5.89237
53.625	6.6	2.13748	1.78748	71.393	36.5363		4.49677												G9	9956	228	2.29008
26.8125	3.3	4.23482	3.88482	37.827															G10	9950	694	6.97487
13.4062	1.65	4.98946	4.63946	25.7497															G11	9998	643	6.43129
6.70312	0.825	6.4892	6.1392	1.7477															G12	9998	391	3.91078
3.35156	0.4125	6.41953	6.06953	2.86273
1.67578	0.20625	6.98773	6.63773	-6.23086
0.837891	0.103125	6.62112	6.27112	-0.36353
0	0	6.48502	6.13502	1.81463
0	0	4.95278	4.60278	26.3367
	Ave	6.5984	6.2484	0	36.5363	108.718	4.49677	13.3807
	Drug: CQ/DHA; 1:4
					CQ		DHA
CQ (nM)	DHA (nM)	%P-1	%P-bkgnd	% inhibition	IC50 (nM)	IC90 (nM)	IC50 (nM)	IC90 (nM)
260	64	0.431814	0.0818099	98.6907
130	32	0.301114	-0.0488896	100.782
65	16	0.743121	0.393117	93.7085		57.571		14.1713
32.5	8	1.75685	1.40685	77.4847
16.25	4	3.45175	3.10174	50.3594	16.1586		3.9775
8.125	2	5.44833	5.09833	18.4059
4.0625	1	6.53246	6.18246	1.05537
2.03125	0.5	6.88409	6.53409	-4.57221
1.01562	0.25	6.81273	6.46272	-3.43001
0.507812	0.125	6.71941	6.3694	-1.93654
0	0	6.35271	6.0027	3.93219
0	0	4.27506	3.92505	37.1831
	Ave	6.5984	6.2484	0	16.1586	57.571	3.9775	14.1713
	Drug: CQ/DHA-vs; 0:1
					CQ		DHA
CQ (nM)	DHA (nM)	%P-1	%P-bkgnd	% inhibition	IC50 (nM)	IC90 (nM)	IC50 (nM)	IC90 (nM)
0	80	0.310124	-0.0398796	100.638
0	40	0.360505	0.010501	99.8319
0	20	0.350807	0.00080318	99.9871
0	10	0.891516	0.541512	91.3336		0		9.44639
0	5	1.64411	1.29411	79.289	0		2.82105
0	2.5	3.74385	3.39385	45.6845
0	1.25	5.38562	5.03561	19.4095
0	0.625	5.89237	5.54237	11.2994
0	0	6.97487	6.62487	-6.02506
0	0	6.43129	6.08128	2.67458
0	0	3.91078	3.56078	43.013
	Ave	6.5984	6.2484	0	0	0	2.82105	9.44639
