# Supplementary material for: 4-Aminoquinolines block heme iron reactivity and interfere with artemisinin action
Source: eLife. 2026 Mar 23;14:RP108976. doi: 10.7554/eLife.108976 (PMC13008355; doi:10.7554/eLife.108976)
Supplement: Figure 1—source data 1. [file elife-108976-fig1-data1.zip › Figure 1- source data 1- Isobologram analysis/CQ and DHA/2024-02-16 CQ & DHA Isobologram_Dd2^Dd2 and Dd2^3D7_row 11.xlsx]

## Sheet: Dd2^Dd2
Dd2^Dd2
CQ & DHA																			Well Name	P1 #Events	P3 #Events	P%
																			A1	10000	17	0.17
Background	0.207159																		A2	10000	26	0.26
Avg	8.75554																		A3	10000	115	1.15
																			A4	9997	201	2.0106
																			A5	10000	279	2.79
																			A6	9999	496	4.9605
					CQ		DHA												A7	10000	631	6.31
CQ (nM)	DHA (nM)	%P-1	%P-bkgnd	% inhibition	IC50 (nM)	IC90 (nM)	IC50 (nM)	IC90 (nM)											A8	10000	651	6.51
2400000	0	0.17	-0.0371586	100.435															A9	9999	620	6.20062
1200000	0	0.26	0.0528414	99.3819		659328		0											A10	9999	584	5.84058
600000	0	1.15	0.942841	88.9705															A11	9999	836	8.36084
300000	0	2.0106	1.80344	78.9031															A12	9997	501	5.0115
150000	0	2.79	2.58284	69.7856	91556.7		0												B1	9998	22	0.220044
75000	0	4.9605	4.75334	44.3949								CQ IC90	DHA IC90		FIC90 CQ	FIC90 DHA	Sum		B2	9999	18	0.180018
37500	0	6.31	6.10284	28.6082								659328	0		1	0	1		B3	9999	146	1.46015
18750	0	6.51	6.30284	26.2686								629291	5.24409		0.954443	0.577125	1.53157		B4	9998	283	2.83057
9375	0	6.20062	5.99346	29.8877								610984	10.1831		0.926676	1.12067	2.04735		B5	9998	367	3.67073
4687.5	0	5.84058	5.63343	34.0995								564835	18.8278		0.856682	2.07204	2.92873		B6	9998	507	5.07101
0	0	8.36084	8.15368	4.61725								455746	30.3831		0.691228	3.34373	4.03496		B7	10079	685	6.79631
0	0	5.0115	4.80434	43.7982								354536	47.2714		0.537723	5.20233	5.74005		B8	9998	630	6.30126
	Ave	8.75554	8.54838	0	91556.7	659328	0	0				0	9.08659		0	1	1		B9	9999	673	6.73067
																			B10	10000	631	6.31
																			B11	9999	894	8.94089
	Drug: CQ/DHA; 4:1																		B12	9999	612	6.12061
					CQ		DHA												C1	10000	19	0.19
CQ (nM)	DHA (nM)	%P-1	%P-bkgnd	% inhibition	IC50 (nM)	IC90 (nM)	IC50 (nM)	IC90 (nM)				CQ IC50	DHA IC50		FIC50 CQ	FIC50 DHA	Sum		C2	9998	39	0.390078
1920000	16	0.220044	0.0128854	99.8493						Row A	1:0	91556.7	0		1	0	1		C3	10000	186	1.86
960000	8	0.180018	-0.0271406	100.317		629291		5.24409		Row B	4:1	85266.4	0.710553		0.931296	0.16222	1.09352		C4	10000	287	2.87
480000	4	1.46015	1.25299	85.3424						Row C	2:1	98710.5	1.64517		1.07814	0.375596	1.45373		C5	10000	447	4.47
240000	2	2.83057	2.62341	69.311						Row D	1:1	104155	3.47182		1.1376	0.792623	1.93022		C6	10000	641	6.41
120000	1	3.67073	3.46358	59.4827	85266.4		0.710553			Row E	1:2	82950	5.53		0.905996	1.26251	2.1685		C7	10000	635	6.35
60000	0.5	5.07101	4.86386	43.102						Row F	1:4	78093.3	10.4124		0.85295	2.37718	3.23013		C8	10000	706	7.06
30000	0.25	6.79631	6.58915	22.9193						Row G	0:1	0	4.38017		0	1	1		C9	10000	657	6.57
15000	0.125	6.30126	6.0941	28.7104													1.97522		C10	10000	616	6.16
7500	0.0625	6.73067	6.52351	23.6871															C11	10000	874	8.74
3750	0.03125	6.31	6.10284	28.6082															C12	9999	622	6.22062
0	0	8.94089	8.73374	-2.16835															D1	10000	22	0.22
0	0	6.12061	5.91345	30.8237															D2	9998	92	0.920184
	Ave	8.75554	8.54838	0	85266.4	629291	0.710553	5.24409											D3	10000	213	2.13
																			D4	9990	319	3.19319
																			D5	9999	530	5.30053
	Drug: CQ/DHA; 2:1																		D6	9999	648	6.48065
					CQ		DHA												D7	9999	681	6.81068
CQ (nM)	DHA (nM)	%P-1	%P-bkgnd	% inhibition	IC50 (nM)	IC90 (nM)	IC50 (nM)	IC90 (nM)											D8	9998	670	6.70134
1584000	26.4	0.19	-0.0171586	100.201															D9	10000	594	5.94
792000	13.2	0.390078	0.182919	97.8602		610984		10.1831											D10	10000	614	6.14
396000	6.6	1.86	1.65284	80.6649															D11	10000	844	8.44
198000	3.3	2.87	2.66284	68.8497															D12	9999	541	5.41054
99000	1.65	4.47	4.26284	50.1327	98710.5		1.64517												E1	10000	17	0.17
49500	0.825	6.41	6.20284	27.4384															E2	9996	122	1.22049
24750	0.4125	6.35	6.14284	28.1403															E3	9999	256	2.56026
12375	0.20625	7.06	6.85284	19.8346															E4	9995	388	3.88194
6187.5	0.103125	6.57	6.36284	25.5667															E5	9999	573	5.73057
3093.75	0.0515625	6.16	5.95284	30.3629															E6	9994	628	6.28377
0	0	8.74	8.53284	0.181739															E7	9998	709	7.09142
0	0	6.22062	6.01346	29.6537															E8	9999	644	6.44064
	Ave	8.75554	8.54838	0	98710.5	610984	1.64517	10.1831											E9	9993	605	6.05424
																			E10	9999	648	6.48065
																			E11	9998	882	8.82176
	Drug: DHA/WLW-vs; 1:1																		E12	9998	593	5.93119
					CQ		DHA												F1	9998	33	0.330066
CQ (nM)	DHA (nM)	%P-1	%P-bkgnd	% inhibition	IC50 (nM)	IC90 (nM)	IC50 (nM)	IC90 (nM)											F2	9999	173	1.73017
1200000	40	0.22	0.0128414	99.8498															F3	9996	383	3.83153
600000	20	0.920184	0.713025	91.6589		564835		18.8278											F4	9996	476	4.7619
300000	10	2.13	1.92284	77.5064															F5	9997	644	6.44193
150000	5	3.19319	2.98603	65.069	104155		3.47182												F6	9997	617	6.17185
75000	2.5	5.30053	5.09337	40.4171															F7	10000	627	6.27
37500	1.25	6.48065	6.27349	26.6119															F8	9999	605	6.05061
18750	0.625	6.81068	6.60352	22.7512															F9	9999	632	6.32063
9375	0.3125	6.70134	6.49418	24.0302															F10	9996	762	7.62305
4687.5	0.15625	5.94	5.73284	32.9365															F11	9996	829	8.29332
2343.75	0.078125	6.14	5.93284	30.5969															F12	9995	519	5.1926
0	0	8.44	8.23284	3.69118															G1	10000	15	0.15
0	0	5.41054	5.20338	39.1302															G2	9996	19	0.190076
	Ave	8.75554	8.54838	0	104155	564835	3.47182	18.8278											G3	9999	20	0.20002
																			G4	9999	47	0.470047
																			G5	9999	371	3.71037
	Drug: CQ/DHA; 1:2																		G6	10000	682	6.82
					CQ		DHA												G7	9994	853	8.53512
CQ (nM)	DHA (nM)	%P-1	%P-bkgnd	% inhibition	IC50 (nM)	IC90 (nM)	IC50 (nM)	IC90 (nM)											G8	9995	926	9.26463
792000	52.8	0.17	-0.0371586	100.435		455746		30.3831											G9	9997	941	9.41282
396000	26.4	1.22049	1.01333	88.1459															G10	9997	989	9.89297
198000	13.2	2.56026	2.3531	72.4732															G11	9998	969	9.69194
99000	6.6	3.88194	3.67478	57.0119	82950		5.53												G12	9998	616	6.16123
49500	3.3	5.73057	5.52341	35.3864
24750	1.65	6.28377	6.07661	28.915
12375	0.825	7.09142	6.88426	19.4671
6187.5	0.4125	6.44064	6.23349	27.0799
3093.75	0.20625	6.05424	5.84708	31.6001
1546.88	0.103125	6.48065	6.27349	26.6119
0	0	8.82176	8.61461	-0.774751
0	0	5.93119	5.72403	33.0396
	Ave	8.75554	8.54838	0	82950	455746	5.53	30.3831
	Drug: CQ/DHA; 1:4
					CQ		DHA
CQ (nM)	DHA (nM)	%P-1	%P-bkgnd	% inhibition	IC50 (nM)	IC90 (nM)	IC50 (nM)	IC90 (nM)
480000	64	0.330066	0.122907	98.5622		354536		47.2714
240000	32	1.73017	1.52301	82.1836
120000	16	3.83153	3.62437	57.6016	78093.3		10.4124
60000	8	4.7619	4.55475	46.718
30000	4	6.44193	6.23477	27.0648
15000	2	6.17185	5.96469	30.2243
7500	1	6.27	6.06284	29.0761
3750	0.5	6.05061	5.84345	31.6426
1875	0.25	6.32063	6.11347	28.4838
937.5	0.125	7.62305	7.41589	13.248
0	0	8.29332	8.08616	5.40709
0	0	5.1926	4.98544	41.6797
	Ave	8.75554	8.54838	0	78093.3	354536	10.4124	47.2714
	Drug:CQ/DHA; 0:1
					CQ		DHA
CQ (nM)	DHA (nM)	%P-1	%P-bkgnd	% inhibition	IC50 (nM)	IC90 (nM)	IC50 (nM)	IC90 (nM)
0	80	0.15	-0.0571586	100.669
0	40	0.190076	-0.0170825	100.2
0	20	0.20002	-0.00713857	100.084
0	10	0.470047	0.262888	96.9247		0		9.08659
0	5	3.71037	3.50321	59.019	0		4.38017
0	2.5	6.82	6.61284	22.6421
0	1.25	8.53512	8.32796	2.57844
0	0.625	9.26463	9.05747	-5.95548
0	0.3125	9.41282	9.20567	-7.68904
0	0.15625	9.89297	9.68581	-13.3058
0	0	9.69194	9.48478	-10.9542
0	0	6.16123	5.95407	30.3485
	Ave	8.75554	8.54838	0	0	0	4.38017	9.08659

## Sheet: Dd2^3D7
Dd2^3D7
CQ & DHA
Background	0.254315
Avg	11.3442																		Well Name	P1 #Events	P3 #Events	P%
																			A1	9998	34	0.340068
																			A2	9999	48	0.480048
																			A3	10000	66	0.66
					CQ		DHA												A4	9999	110	1.10011
CQ (nM)	DHA (nM)	%P-1	%P-bkgnd	% inhibition	IC50 (nM)	IC90 (nM)	IC50 (nM)	IC90 (nM)											A5	10000	496	4.96
1300	0	0.340068	0.0857534	99.2267															A6	10000	947	9.47
650	0	0.480048	0.225733	97.9645															A7	9994	1073	10.7364
325	0	0.66	0.405685	96.3418															A8	9999	1075	10.7511
162.5	0	1.10011	0.845795	92.3733		156.96		0											A9	9998	1109	11.0922
81.25	0	4.96	4.70569	57.5678	73.6902		0												A10	9997	1153	11.5335
40.625	0	9.47	9.21569	16.9001								CQ IC90	DHA IC90		FIC90 CQ	FIC90 DHA	Sum		A11	10000	1142	11.42
20.3125	0	10.7364	10.4821	5.48029								156.96	0		1	0	1		A12	9999	803	8.0308
10.1562	0	10.7511	10.4968	5.34834								322.373	4.95958		2.05386	0.465985	2.51984		B1	9998	41	0.410082
5.07812	0	11.0922	10.8379	2.27217								309.035	9.50878		1.96888	0.893412	2.86229		B2	9999	74	0.740074
2.53906	0	11.5335	11.2791	-1.70661								194.571	11.9736		1.23962	1.125	2.36462		B3	10000	156	1.56
0	0	11.42	11.1657	-0.683511								106.174	13.0675		0.676438	1.22778	1.90422		B4	10000	483	4.83
0	0	8.0308	7.77649	29.8776								57.2162	14.084		0.364528	1.32328	1.68781		B5	9999	886	8.86089
	Ave	11.3442	11.0899	0	73.6902	156.96	0	0				0	10.6432		0	1	1		B6	9998	1120	11.2022
																	2.26776		B7	9996	1143	11.4346
																			B8	9998	1116	11.1622
	Drug: CQ/DHA; 4:1																		B9	10000	1116	11.16
					CQ		DHA												B10	9999	1133	11.3311
CQ (nM)	DHA (nM)	%P-1	%P-bkgnd	% inhibition	IC50 (nM)	IC90 (nM)	IC50 (nM)	IC90 (nM)				CQ IC50	DHA IC50		FIC50 CQ	FIC50 DHA	Sum		B11	9997	1115	11.1533
1040	16	0.410082	0.155767	98.5954						Row A	1:0	73.6902	0		1	0	1		B12	10000	863	8.63
520	8	0.740074	0.485759	95.6198		322.373		4.95958		Row B	4:1	114.37	1.75954		1.55204	0.351661	1.9037		C1	10000	25	0.25
260	4	1.56	1.30569	88.2263						Row C	2:1	102.729	3.16089		1.39406	0.631732	2.0258		C2	9999	72	0.720072
130	2	4.83	4.57569	58.74	114.37		1.75954			Row D	1:1	77.3238	4.75839		1.04931	0.951008	2.00032		C3	9999	187	1.87019
65	1	8.86089	8.60657	22.3926						Row E	1:2	47.4758	5.84318		0.644262	1.16781	1.81208		C4	10151	551	5.42804
32.5	0.5	11.2022	10.9479	1.28008						Row F	1:4	24.0532	5.92079		0.32641	1.18333	1.50974		C5	9999	983	9.83098
16.25	0.25	11.4346	11.1803	-0.814927						Row G	0:1	0	5.00352		0	1	1		C6	9998	1109	11.0922
8.125	0.125	11.1622	10.9079	1.64084													1.85033		C7	9993	1045	10.4573
4.0625	0.0625	11.16	10.9057	1.66097															C8	9999	1107	11.0711
2.03125	0.03125	11.3311	11.0768	0.117822															C9	9994	1160	11.607
0	0	11.1533	10.899	1.72097															C10	9997	1135	11.3534
0	0	8.63	8.37569	24.4745															C11	9999	1099	10.9911
	Ave	11.3442	11.0899	0	114.37	322.373	1.75954	4.95958											C12	9997	817	8.17245
																			D1	10000	22	0.22
																			D2	10000	36	0.36
	Drug: CQ/DHA; 2:1																		D3	10000	161	1.61
					CQ		DHA												D4	9999	547	5.47055
CQ (nM)	DHA (nM)	%P-1	%P-bkgnd	% inhibition	IC50 (nM)	IC90 (nM)	IC50 (nM)	IC90 (nM)											D5	9998	887	8.87177
858	26.4	0.25	-0.00431458	100.039															D6	9997	1061	10.6132
429	13.2	0.720072	0.465757	95.8002		309.035		9.50878											D7	10000	1100	11
214.5	6.6	1.87019	1.61587	85.4293															D8	9999	1101	11.0111
107.25	3.3	5.42804	5.17372	53.3474	102.729		3.16089												D9	9994	1144	11.4469
53.625	1.65	9.83098	9.57667	13.645															D10	9997	1217	12.1737
26.8125	0.825	11.0922	10.8379	2.27217															D11	9995	1171	11.7159
13.4062	0.4125	10.4573	10.203	7.99719															D12	9994	850	8.5051
6.70312	0.20625	11.0711	10.8168	2.46253															E1	10000	21	0.21
3.35156	0.103125	11.607	11.3526	-2.36941															E2	9999	22	0.220022
1.67578	0.0515625	11.3534	11.0991	-0.0830182															E3	10000	129	1.29
0	0	10.9911	10.7368	3.18399															E4	9996	494	4.94198
0	0	8.17245	7.91814	28.6004															E5	10000	868	8.68
	Ave	11.3442	11.0899	0	102.729	309.035	3.16089	9.50878											E6	9992	972	9.72778
																			E7	10000	1173	11.73
																			E8	10170	1096	10.7768
	Drug: CQ/DHA; 1:1																		E9	9998	1096	10.9622
					CQ		DHA												E10	10000	1118	11.18
CQ (nM)	DHA (nM)	%P-1	%P-bkgnd	% inhibition	IC50 (nM)	IC90 (nM)	IC50 (nM)	IC90 (nM)											E11	9998	1146	11.4623
650	40	0.22	-0.0343146	100.309															E12	9999	716	7.16072
325	20	0.36	0.105685	99.047		194.571		11.9736											F1	9998	26	0.260052
162.5	10	1.61	1.35569	87.7755															F2	10000	19	0.19
81.25	5	5.47055	5.21623	52.9641	77.3238		4.75839												F3	9997	58	0.580174
40.625	2.5	8.87177	8.61746	22.2944															F4	10000	385	3.85
20.3125	1.25	10.6132	10.3589	6.59173															F5	10000	760	7.6
10.1562	0.625	11	10.7457	3.10372															F6	10000	995	9.95
5.07812	0.3125	11.0111	10.7568	3.00362															F7	9995	1132	11.3257
2.53906	0.15625	11.4469	11.1926	-0.925787															F8	9997	1117	11.1734
1.26953	0.078125	12.1737	11.9193	-7.47936															F9	9999	1081	10.8111
0	0	11.7159	11.4615	-3.35133															F10	9998	1102	11.0222
0	0	8.5051	8.25079	25.6008															F11	9996	1133	11.3345
	Ave	11.3442	11.0899	0	77.3238	194.571	4.75839	11.9736											F12	10000	647	6.47
																			G1	10000	9	0.09
																			G2	10000	12	0.12
	Drug: CQ/DHA; 1:2																		G3	9997	10	0.10003
					CQ		DHA												G4	9999	145	1.45015
CQ (nM)	DHA (nM)	%P-1	%P-bkgnd	% inhibition	IC50 (nM)	IC90 (nM)	IC50 (nM)	IC90 (nM)											G5	9996	580	5.80232
429	52.8	0.21	-0.0443146	100.4															G6	10000	954	9.54
214.5	26.4	0.220022	-0.0342926	100.309															G7	9995	1076	10.7654
107.25	13.2	1.29	1.03569	90.661		106.174		13.0675											G8	9997	1178	11.7835
53.625	6.6	4.94198	4.68766	57.7303	47.4758		5.84318												G9	9996	1202	12.0248
26.8125	3.3	8.68	8.42569	24.0237															G10	10000	1131	11.31
13.4062	1.65	9.72778	9.47347	14.5756															G11	9998	1133	11.3323
6.70312	0.825	11.73	11.4757	-3.47885															G12	9999	805	8.05081
3.35156	0.4125	10.7768	10.5225	5.11642
1.67578	0.20625	10.9622	10.7079	3.44464
0.837891	0.103125	11.18	10.9257	1.48062
0	0	11.4623	11.208	-1.06487
0	0	7.16072	6.9064	37.7234
	Ave	11.3442	11.0899	0	47.4758	106.174	5.84318	13.0675
	Drug: CQ/DHA; 1:4
					CQ		DHA
CQ (nM)	DHA (nM)	%P-1	%P-bkgnd	% inhibition	IC50 (nM)	IC90 (nM)	IC50 (nM)	IC90 (nM)
260	64	0.260052	0.00573743	99.9483
130	32	0.19	-0.0643146	100.58
65	16	0.580174	0.325859	97.0617		57.2162		14.084
32.5	8	3.85	3.59569	67.5769	24.0532		5.92079
16.25	4	7.6	7.34569	33.7623
8.125	2	9.95	9.69569	12.5718
4.0625	1	11.3257	11.0713	0.167148
2.03125	0.5	11.1734	10.919	1.54057
1.01562	0.25	10.8111	10.5568	4.80725
0.507812	0.125	11.0222	10.7679	2.9035
0	0	11.3345	11.0802	0.0871567
0	0	6.47	6.21569	43.9518
	Ave	11.3442	11.0899	0	24.0532	57.2162	5.92079	14.084
	Drug: CQ/DHA; 0:1
					CQ		DHA
CQ (nM)	DHA (nM)	%P-1	%P-bkgnd	% inhibition	IC50 (nM)	IC90 (nM)	IC50 (nM)	IC90 (nM)
0	80	0.09	-0.164315	101.482
0	40	0.12	-0.134315	101.211
0	20	0.10003	-0.154285	101.391		0		10.6432
0	10	1.45015	1.19583	89.2169	0		5.00352
0	5	5.80232	5.54801	49.9724
0	2.5	9.54	9.28569	16.2689
0	1.25	10.7654	10.5111	5.21932
0	0.625	11.7835	11.5292	-3.96159
1	0.3125	12.0248	11.7705	-6.13722
0	0.15625	11.31	11.0557	0.308384
0	0	11.3323	11.078	0.107602
0	0	8.05081	7.79649	29.6973
	Ave	11.3442	11.0899	0	0	0	5.00352	10.6432
