# Supplementary material for: 4-Aminoquinolines block heme iron reactivity and interfere with artemisinin action
Source: eLife. 2026 Mar 23;14:RP108976. doi: 10.7554/eLife.108976 (PMC13008355; doi:10.7554/eLife.108976)
Supplement: Figure 1—source data 1. [file elife-108976-fig1-data1.zip › Figure 1- source data 1- Isobologram analysis/CQ and DHA/2024-03-01 CQ & DHA Isobologram Dd2^3D7 and 3D7_row 11.xlsx]

## Sheet: Dd2^3D7
Dd2^3D7
CQ & DHA
Background	0.151467
Avg	7.96243																		Well Name	P1 #Events	P3 #Events	P%
																			A1	9999	14	0.140014
																			A2	9998	28	0.280056
																			A3	9994	21	0.210126
					CQ		DHA												A4	9968	58	0.581862
CQ (nM)	DHA (nM)	%P-1	%P-bkgnd	% inhibition	IC50 (nM)	IC90 (nM)	IC50 (nM)	IC90 (nM)											A5	9998	98	0.980196
1300	0	0.140014	-0.0114532	100.147															A6	9993	435	4.35305
650	0	0.280056	0.128589	98.3537															A7	9995	713	7.13357
325	0	0.210126	0.0586589	99.249															A8	9998	775	7.75155
162.5	0	0.581862	0.430395	94.4899		90.9659		0											A9	9997	748	7.48224
81.25	0	0.980196	0.828729	89.3902	44.1914		0												A10	9994	819	8.19492
40.625	0	4.35305	4.20158	46.2092								CQ IC90	DHA IC90		FIC90 CQ	FIC90 DHA	Sum		A11	10000	822	8.22
20.3125	0	7.13357	6.9821	10.6115								90.9659	0		1	0	1		A12	9998	682	6.82136
10.1562	0	7.75155	7.60008	2.69974								128.841	1.98217		1.41636	0.275268	1.69163		B1	9997	13	0.130039
5.07812	0	7.48224	7.33078	6.14754								107.214	3.29891		1.17862	0.458127	1.63675		B2	9996	25	0.2501
2.53906	0	8.19492	8.04345	-2.97647								118.286	7.27912		1.30033	1.01087	2.3112		B3	9996	43	0.430172
0	0	8.22	8.06853	-3.29759								80.7145	9.93409		0.887304	1.37957	2.26687		B4	9999	90	0.90009
0	0	6.82136	6.6699	14.6085								38.1809	9.39838		0.419728	1.30517	1.7249		B5	9996	272	2.72109
	Ave	7.96243	7.81096	0	44.1914	90.9659	0	0				0	7.20086		0	1	1		B6	9997	648	6.48194
																			B7	9998	737	7.37147
																			B8	9999	791	7.91079
	Drug: CQ/DHA; 4:1																		B9	9998	799	7.9916
					CQ		DHA												B10	9994	780	7.80468
CQ (nM)	DHA (nM)	%P-1	%P-bkgnd	% inhibition	IC50 (nM)	IC90 (nM)	IC50 (nM)	IC90 (nM)				CQ IC50	DHA IC50		FIC50 CQ	FIC50 DHA	Sum		B11	10000	846	8.46
1040	16	0.130039	-0.0214281	100.274						Row A	1:0	44.1914	0		1	0	1		B12	9997	676	6.76203
520	8	0.2501	0.0986329	98.7373						Row B	4:1	53.456	0.8224		1.20965	0.273858	1.4835		C1	9993	23	0.230161
260	4	0.430172	0.278705	96.4319						Row C	2:1	54.2135	1.66811		1.22679	0.555477	1.78226		C2	9993	16	0.160112
130	2	0.90009	0.748623	90.4157		128.841		1.98217		Row D	1:1	56.0522	3.44936		1.26839	1.14863	2.41703		C3	9998	44	0.440088
65	1	2.72109	2.56962	67.1024	53.456		0.8224			Row E	1:2	32.8725	4.04585		0.743866	1.34726	2.09113		C4	9995	93	0.930465
32.5	0.5	6.48194	6.33048	18.9539						Row F	1:4	13.5017	3.3235		0.305528	1.10672	1.41225		C5	9996	409	4.09164
16.25	0.25	7.37147	7.22001	7.56568						Row G	0:1	0	3.00302		0	1	1		C6	9997	715	7.15215
8.125	0.125	7.91079	7.75932	0.661061													1.83723		C7	9997	798	7.98239
4.0625	0.0625	7.9916	7.84013	-0.373476															C8	10000	772	7.72
2.03125	0.03125	7.80468	7.65322	2.01951															C9	9996	797	7.97319
0	0	8.46	8.30853	-6.3702															C10	9997	805	8.05242
0	0	6.76203	6.61056	15.3681															C11	9998	779	7.79156
	Ave	7.96243	7.81096	0	53.456	128.841	0.8224	1.98217											C12	9999	707	7.07071
																			D1	9999	22	0.220022
																			D2	9994	12	0.120072
	Drug: CQ/DHA; 2:1																		D3	9996	35	0.35014
					CQ		DHA												D4	9997	142	1.42043
CQ (nM)	DHA (nM)	%P-1	%P-bkgnd	% inhibition	IC50 (nM)	IC90 (nM)	IC50 (nM)	IC90 (nM)											D5	9998	567	5.67113
858	26.4	0.230161	0.078694	98.9925															D6	9999	695	6.9507
429	13.2	0.160112	0.00864492	99.8893															D7	9998	782	7.82156
214.5	6.6	0.440088	0.288621	96.3049															D8	10000	804	8.04
107.25	3.3	0.930465	0.778998	90.0269	54.2135	107.214	1.66811	3.29891											D9	10000	784	7.84
53.625	1.65	4.09164	3.94017	49.5559															D10	9999	799	7.9908
26.8125	0.825	7.15215	7.00068	10.3736															D11	9997	783	7.83235
13.4062	0.4125	7.98239	7.83093	-0.255647															D12	9995	749	7.49375
6.70312	0.20625	7.72	7.56853	3.10367															E1	9999	12	0.120012
3.35156	0.103125	7.97319	7.82172	-0.137794															E2	9997	9	0.090027
1.67578	0.0515625	8.05242	7.90095	-1.15209															E3	9996	20	0.20008
0	0	7.79156	7.64009	2.18754															E4	9998	168	1.68034
0	0	7.07071	6.91924	11.4163															E5	9998	475	4.75095
	Ave	7.96243	7.81096	0	54.2135	107.214	1.66811	3.29891											E6	9999	663	6.63066
																			E7	9995	722	7.22361
																			E8	9998	759	7.59152
	Drug: CQ/DHA; 1:1																		E9	9998	813	8.13163
					CQ		DHA												E10	9999	801	8.0108
CQ (nM)	DHA (nM)	%P-1	%P-bkgnd	% inhibition	IC50 (nM)	IC90 (nM)	IC50 (nM)	IC90 (nM)											E11	9997	763	7.63229
650	40	0.220022	0.0685548	99.1223															E12	9999	729	7.29073
325	20	0.120072	-0.0313951	100.402															F1	9999	10	0.10001
162.5	10	0.35014	0.198673	97.4565		118.286		7.27912											F2	10000	8	0.08
81.25	5	1.42043	1.26896	83.7541	56.0522		3.44936												F3	9998	14	0.140028
40.625	2.5	5.67113	5.51967	29.3343															F4	9996	110	1.10044
20.3125	1.25	6.9507	6.79923	12.9527															F5	10000	312	3.12
10.1562	0.625	7.82156	7.6701	1.80339															F6	10000	589	5.89
5.07812	0.3125	8.04	7.88853	-0.99314															F7	9997	690	6.90207
2.53906	0.15625	7.84	7.68853	1.56737															F8	9998	741	7.41148
1.26953	0.078125	7.9908	7.83933	-0.363244															F9	9997	749	7.49225
0	0	7.83235	7.68088	1.66531															F10	9998	771	7.71154
0	0	7.49375	7.34228	6.00028															F11	10000	794	7.94
	Ave	7.96243	7.81096	0	56.0522	118.286	3.44936	7.27912											F12	9999	664	6.64066
																			G1	9999	12	0.120012
																			G2	9999	14	0.140014
	Drug: DHA/WLW=L-vs; 1:2																		G3	10000	12	0.12
					CQ		DHA												G4	10000	16	0.16
CQ (nM)	DHA (nM)	%P-1	%P-bkgnd	% inhibition	IC50 (nM)	IC90 (nM)	IC50 (nM)	IC90 (nM)											G5	10000	154	1.54
429	52.8	0.120012	-0.0314552	100.403															G6	9998	469	4.69094
214.5	26.4	0.090027	-0.0614402	100.787															G7	10000	673	6.73
107.25	13.2	0.20008	0.0486129	99.3776		80.7145		9.93409											G8	9999	702	7.0207
53.625	6.6	1.68034	1.52887	80.4266	32.8725		4.04585												G9	9997	728	7.28218
26.8125	3.3	4.75095	4.59948	41.115															G10	10000	742	7.42
13.4062	1.65	6.63066	6.4792	17.0499															G11	9999	786	7.86079
6.70312	0.825	7.22361	7.07214	9.45869															G12	10000	695	6.95
3.35156	0.4125	7.59152	7.44005	4.74856
1.67578	0.20625	8.13163	7.98016	-2.16619
0.837891	0.103125	8.0108	7.85933	-0.61932
0	0	7.63229	7.48082	4.22658
0	0	7.29073	7.13926	8.59942
	Ave	7.96243	7.81096	0	32.8725	80.7145	4.04585	9.93409
	Drug: CQ/DHA; 1:4
					CQ		DHA
CQ (nM)	DHA (nM)	%P-1	%P-bkgnd	% inhibition	IC50 (nM)	IC90 (nM)	IC50 (nM)	IC90 (nM)
260	64	0.10001	-0.0514572	100.659
130	32	0.08	-0.0714672	100.915
65	16	0.140028	-0.0114392	100.146		38.1809		9.39838
32.5	8	1.10044	0.948973	87.8507
16.25	4	3.12	2.96853	61.9953	13.5017		3.3235
8.125	2	5.89	5.73853	26.5323
4.0625	1	6.90207	6.7506	13.5752
2.03125	0.5	7.41148	7.26002	7.05347
1.01562	0.25	7.49225	7.34078	6.01947
0.507812	0.125	7.71154	7.56008	3.21195
0	0	7.94	7.78853	0.287113
0	0	6.64066	6.4892	16.9219
	Ave	7.96243	7.81096	0	13.5017	38.1809	3.3235	9.39838
	Drug: CQ/DHA; 0:1
					CQ		DHA
CQ (nM)	DHA (nM)	%P-1	%P-bkgnd	% inhibition	IC50 (nM)	IC90 (nM)	IC50 (nM)	IC90 (nM)
0	80	0.120012	-0.0314552	100.403
0	40	0.140014	-0.0114532	100.147
0	20	0.12	-0.0314672	100.403
0	10	0.16	0.00853284	99.8908		0		7.20086
0	5	1.54	1.38853	82.2233	0		3.00302
0	2.5	4.69094	4.53947	41.8833
0	1.25	6.73	6.57853	15.7782
0	0.625	7.0207	6.86923	12.0564
1	0.3125	7.28218	7.13072	8.70881
0	0.15625	7.42	7.26853	6.94443
0	0	7.86079	7.70932	1.30125
0	0	6.95	6.79853	12.9616
	Ave	7.96243	7.81096	0	0	0	3.00302	7.20086

## Sheet: 3D7
3D7
CQ & DHA
Background	0.0742944
Avg	3.51321																		Well Name	P1 #Events	P3 #Events	P%
																			A1	9999	11	0.110011
																			A2	9994	15	0.15009
																			A3	9999	19	0.190019
					CQ		DHA												A4	9998	17	0.170034
CQ (nM)	DHA (nM)	%P-1	%P-bkgnd	% inhibition	IC50 (nM)	IC90 (nM)	IC50 (nM)	IC90 (nM)											A5	9997	43	0.430129
1300	0	0.110011	0.0357166	98.9614															A6	10000	194	1.94
650	0	0.15009	0.0757956	97.7959															A7	9998	312	3.12062
325	0	0.190019	0.115725	96.6349															A8	9996	345	3.45138
162.5	0	0.170034	0.0957396	97.216		84.9808		0											A9	10000	343	3.43
81.25	0	0.430129	0.355835	89.6527	44.56		0												A10	9999	318	3.18032
40.625	0	1.94	1.86571	45.7473								CQ IC90	DHA IC90		FIC90 CQ	FIC90 DHA	Sum		A11	9997	361	3.61108
20.3125	0	3.12062	3.04633	11.416								84.9808	0		1	0	1		A12	9999	282	2.82028
10.1562	0	3.45138	3.37709	1.79795								117.925	1.81422		1.38766	0.212585	1.60025		B1	9997	11	0.110033
5.07812	0	3.43	3.35571	2.41968								154.18	4.74399		1.81429	0.555887	2.37017		B2	9997	15	0.150045
2.53906	0	3.18032	3.10602	9.68016								134.185	8.25754		1.579	0.967594	2.5466		B3	9999	17	0.170017
1.26953	0	3.61108	3.53679	-2.84603								86.4157	10.6358		1.01688	1.24627	2.26315		B4	10000	29	0.29
0	0	2.82028	2.74599	20.1496								38.1258	9.38482		0.44864	1.09969	1.54833		B5	10000	98	0.98
	Ave	3.51321	3.43892	0	44.56	84.9808	0	0				0	8.53409		0	1	1		B6	10000	253	2.53
																			B7	9999	307	3.07031
																			B8	9999	356	3.56036
	Drug: CQ/DHA; 4:1																		B9	10000	365	3.65
					CQ		DHA												B10	9999	311	3.11031
CQ (nM)	DHA (nM)	%P-1	%P-bkgnd	% inhibition	IC50 (nM)	IC90 (nM)	IC50 (nM)	IC90 (nM)				CQ IC50	DHA IC50		FIC50 CQ	FIC50 DHA	Sum		B11	9999	325	3.25033
1040	16	0.110033	0.0357386	98.9608						Row A	1:0	44.56	0		1	0	1		B12	9999	322	3.22032
520	8	0.150045	0.0757506	97.7973						Row B	4:1	47.9374	0.737499		1.0758	0.256069	1.33187		C1	9999	5	0.050005
260	4	0.170017	0.0957226	97.2165						Row C	2:1	52.2548	1.60784		1.17268	0.558263	1.73095		C2	10000	14	0.14
130	2	0.29	0.215706	93.7275		117.925		1.81422		Row D	1:1	45.7089	2.81286		1.02578	0.97666	2.00244		C3	9994	21	0.210126
65	1	0.98	0.905706	73.6631	47.9374		0.737499			Row E	1:2	23.8152	2.9311		0.534453	1.01772	1.55217		C4	9999	58	0.580058
32.5	0.5	2.53	2.45571	28.5907						Row F	1:4	10.6409	2.61931		0.2388	0.909457	1.14826		C5	10000	176	1.76
16.25	0.25	3.07031	2.99601	12.8792						Row G	0:1	0	2.88008		0	1	1		C6	9998	242	2.42048
8.125	0.125	3.56036	3.48606	-1.37094													1.55314		C7	9996	313	3.13125
4.0625	0.0625	3.65	3.57571	-3.97769															C8	9998	318	3.18064
2.03125	0.03125	3.11031	3.03602	11.7159															C9	10000	350	3.5
0	0	3.25033	3.17603	7.64443															C10	9999	303	3.0303
0	0	3.22032	3.14603	8.51689															C11	9998	344	3.44069
	Ave	3.51321	3.43892	0	47.9374	117.925	0.737499	1.81422											C12	10000	268	2.68
																			D1	10000	7	0.07
																			D2	9999	16	0.160016
	Drug: CQ/DHA; 2:1																		D3	10000	23	0.23
					CQ		DHA												D4	10000	77	0.77
CQ (nM)	DHA (nM)	%P-1	%P-bkgnd	% inhibition	IC50 (nM)	IC90 (nM)	IC50 (nM)	IC90 (nM)											D5	9999	194	1.94019
858	26.4	0.050005	-0.0242894	100.706															D6	9997	282	2.82085
429	13.2	0.14	0.0657056	98.0894															D7	10000	362	3.62
214.5	6.6	0.210126	0.135832	96.0502		154.18		4.74399											D8	9998	342	3.42068
107.25	3.3	0.580058	0.505764	85.2929															D9	9999	335	3.35034
53.625	1.65	1.76	1.68571	50.9815	52.2548		1.60784												D10	10000	349	3.49
26.8125	0.825	2.42048	2.34619	31.7753															D11	10000	347	3.47
13.4062	0.4125	3.13125	3.05696	11.1069															D12	9998	335	3.35067
6.70312	0.20625	3.18064	3.10634	9.67091															E1	9999	5	0.050005
3.35156	0.103125	3.5	3.42571	0.384151															E2	10000	12	0.12
1.67578	0.0515625	3.0303	2.95601	14.0424															E3	9999	22	0.220022
0	0	3.44069	3.36639	2.10888															E4	9999	73	0.730073
0	0	2.68	2.60571	24.2289															E5	9999	157	1.57016
	Ave	3.51321	3.43892	0	52.2548	154.18	1.60784	4.74399											E6	9999	257	2.57026
																			E7	10000	285	2.85
																			E8	10000	328	3.28
	Drug: CQ/DHA; 1:1																		E9	9999	317	3.17032
					CQ		DHA												E10	9999	339	3.39034
CQ (nM)	DHA (nM)	%P-1	%P-bkgnd	% inhibition	IC50 (nM)	IC90 (nM)	IC50 (nM)	IC90 (nM)											E11	9999	378	3.78038
650	40	0.07	-0.00429443	100.125															E12	9999	300	3.0003
325	20	0.160016	0.0857216	97.5073															F1	10000	6	0.06
162.5	10	0.23	0.155706	95.4722		134.185		8.25754											F2	9999	7	0.070007
81.25	5	0.77	0.695706	79.7696	45.7089		2.81286												F3	10000	17	0.17
40.625	2.5	1.94019	1.8659	45.7416															F4	9997	47	0.470141
20.3125	1.25	2.82085	2.74655	20.1332															F5	10000	149	1.49
10.1562	0.625	3.62	3.54571	-3.10532															F6	10000	193	1.93
5.07812	0.3125	3.42068	3.34639	2.69057															F7	10000	296	2.96
2.53906	0.15625	3.35034	3.27604	4.73625															F8	10000	325	3.25
1.26953	0.078125	3.49	3.41571	0.674941															F9	9999	319	3.19032
0	0	3.47	3.39571	1.25652															F10	10000	306	3.06
0	0	3.35067	3.27638	4.7265															F11	10000	362	3.62
	Ave	3.51321	3.43892	0	45.7089	134.185	2.81286	8.25754											F12	9999	282	2.82028
																			G1	9999	7	0.070007
																			G2	10000	8	0.08
	Drug: CQ/DHA; 1:2																		G3	9999	11	0.110011
					CQ		DHA												G4	10000	21	0.21
CQ (nM)	DHA (nM)	%P-1	%P-bkgnd	% inhibition	IC50 (nM)	IC90 (nM)	IC50 (nM)	IC90 (nM)											G5	9999	92	0.920092
429	52.8	0.050005	-0.0242894	100.706															G6	9998	195	1.95039
214.5	26.4	0.12	0.0457056	98.6709															G7	9999	263	2.63026
107.25	13.2	0.220022	0.145728	95.7624		86.4157		10.6358											G8	9999	290	2.90029
53.625	6.6	0.730073	0.655779	80.9307															G9	9999	348	3.48035
26.8125	3.3	1.57016	1.49586	56.5019	23.8152		2.9311												G10	9999	327	3.27033
13.4062	1.65	2.57026	2.49596	27.4201															G11	10000	342	3.42
6.70312	0.825	2.85	2.77571	19.2855															G12	10000	321	3.21
3.35156	0.4125	3.28	3.20571	6.78152
1.67578	0.20625	3.17032	3.09602	9.97098
0.837891	0.103125	3.39034	3.31604	3.57297
0	0	3.78038	3.70608	-7.76894
0	0	3.0003	2.92601	14.9149
	Ave	3.51321	3.43892	0	23.8152	86.4157	2.9311	10.6358
	Drug: CQ/DHA; 1:4
					CQ		DHA
CQ (nM)	DHA (nM)	%P-1	%P-bkgnd	% inhibition	IC50 (nM)	IC90 (nM)	IC50 (nM)	IC90 (nM)
260	64	0.06	-0.0142944	100.416
130	32	0.070007	-0.00428743	100.125
65	16	0.17	0.0957056	97.217		38.1258		9.38482
32.5	8	0.470141	0.395847	88.4892
16.25	4	1.49	1.41571	58.8328	10.6409		2.61931
8.125	2	1.93	1.85571	46.0381
4.0625	1	2.96	2.88571	16.0868
2.03125	0.5	3.25	3.17571	7.65388
1.01562	0.25	3.19032	3.11602	9.38934
0.507812	0.125	3.06	2.98571	13.1789
0	0	3.62	3.54571	-3.10532
0	0	2.82028	2.74599	20.1496
	Ave	3.51321	3.43892	0	10.6409	38.1258	2.61931	9.38482
	Drug: CQ/DHA; 0:1
					CQ		DHA
CQ (nM)	DHA (nM)	%P-1	%P-bkgnd	% inhibition	IC50 (nM)	IC90 (nM)	IC50 (nM)	IC90 (nM)
0	80	0.070007	-0.00428743	100.125
0	40	0.08	0.00570557	99.8341
0	20	0.110011	0.0357166	98.9614
0	10	0.21	0.135706	96.0538		0		8.53409
0	5	0.920092	0.845798	75.4051	0		2.88008
0	2.5	1.95039	1.8761	45.4451
0	1.25	2.63026	2.55597	25.6752
0	0.625	2.90029	2.826	17.8231
1	0.3125	3.48035	3.40605	0.95561
0	0.15625	3.27033	3.19603	7.0628
0	0	3.42	3.34571	2.71047
0	0	3.21	3.13571	8.81704
	Ave	3.51321	3.43892	0	0	0	2.88008	8.53409
