# Supplementary material for: 4-Aminoquinolines block heme iron reactivity and interfere with artemisinin action
Source: eLife. 2026 Mar 23;14:RP108976. doi: 10.7554/eLife.108976 (PMC13008355; doi:10.7554/eLife.108976)
Supplement: Figure 1—source data 1. [file elife-108976-fig1-data1.zip › Figure 1- source data 1- Isobologram analysis/CQ and DHA/2024-03-08 CQ & DHA Isobologram Dd2 and Dd2^Dd2_row 11.xlsx]

## Sheet: Dd2
Dd2^3D7
CQ & DHA
Background	0.231521
Avg	8.65214																		Well Name	P1 #Events	P3 #Events	P%
																			A1	9997	31	0.310093
																			A2	9995	12	0.12006
																			A3	9999	23	0.230023
					CQ		DHA												A4	9994	100	1.0006
CQ (nM)	DHA (nM)	%P-1	%P-bkgnd	% inhibition	IC50 (nM)	IC90 (nM)	IC50 (nM)	IC90 (nM)											A5	9996	218	2.18087
2400000	0	0.310093	0.078572	99.0669															A6	9997	377	3.77113
1200000	0	0.12006	-0.111461	101.324															A7	9996	475	4.7519
600000	0	0.230023	-0.00149804	100.018															A8	9997	563	5.63169
300000	0	1.0006	0.769079	90.8667		290725		0											A9	9992	589	5.89472
150000	0	2.18087	1.94935	76.8503															A10	9993	458	4.58321
75000	0	3.77113	3.53961	57.9649	49355.7		0					CQ IC90	DHA IC90		FIC90 CQ	FIC90 DHA	Sum		A11	9994	834	8.34501
37500	0	4.7519	4.52038	46.3177								290725	0		1	0	1		A12	9996	535	5.35214
18750	0	5.63169	5.40017	35.8697								341634	2.84695		1.17511	0.369248	1.54436		B1	9996	15	0.15006
9375	0	5.89472	5.66319	32.7461								386200	6.43667		1.3284	0.834831	2.16324		B2	9998	15	0.15003
4687.5	0	4.58321	4.35169	48.321								330096	11.0032		1.13543	1.42711	2.56253		B3	9993	60	0.60042
0	0	8.34501	8.11349	3.64735								407776	27.1851		1.40262	3.52588	4.9285		B4	9992	142	1.42114
0	0	5.35214	5.12062	39.1895								359268	47.9024		1.23577	6.21291	7.44867		B5	9997	312	3.12094
	Ave	8.65214	8.42062	0	49355.7	290725	0	0				0	7.71014		0	1	1		B6	9993	403	4.03282
																			B7	9995	547	5.47274
																			B8	9998	601	6.0112
	Drug: CQ/DHA; 4:1																		B9	9994	552	5.52331
					CQ		DHA												B10	9994	423	4.23254
CQ (nM)	DHA (nM)	%P-1	%P-bkgnd	% inhibition	IC50 (nM)	IC90 (nM)	IC50 (nM)	IC90 (nM)				CQ IC50	DHA IC50		FIC50 CQ	FIC50 DHA	Sum		B11	9993	878	8.78615
1920000	16	0.15006	-0.081461	100.967						Row A	1:0	49355.7	0		1	0	1		B12	9993	670	6.70469
960000	8	0.15003	-0.081491	100.968						Row B	4:1	55056.2	0.458802		1.1155	0.153903	1.2694		C1	9994	15	0.15009
480000	4	0.60042	0.368899	95.6191		341634		2.84695		Row C	2:1	50805.6	0.846759		1.02938	0.284041	1.31342		C2	9999	14	0.140014
240000	2	1.42114	1.18962	85.8726						Row D	1:1	62447.5	2.08158		1.26525	0.698257	1.96351		C3	9996	104	1.04042
120000	1	3.12094	2.88942	65.6864						Row E	1:2	50055.9	3.33706		1.01419	1.1194	2.13359		C4	9997	171	1.71051
60000	0.5	4.03282	3.8013	54.8572	51478.5		0.428988			Row F	1:4	64366.6	8.58221		1.30414	2.87886	4.183		C5	9997	345	3.45104
30000	0.25	5.47274	5.24122	37.7573						Row G	0:1	0	2.98111		0	1	1		C6	9997	434	4.3413
15000	0.125	6.0112	5.77968	31.3627													2.17258		C7	9998	579	5.79116
7500	0.0625	5.52331	5.29179	37.1567															C8	9996	553	5.53221
3750	0.03125	4.23254	4.00102	52.4854	3577.65		0.0298137												C9	9997	543	5.43163
0	0	8.78615	8.55463	-1.5915															C10	9995	434	4.34217
0	0	6.70469	6.47317	23.1271															C11	9993	861	8.61603
	Ave	8.65214	8.42062	0	55056.2	341634	0.458802	2.84695											C12	9996	652	6.52261
																			D1	9996	17	0.170068
																			D2	9991	29	0.290261
	Drug: CQ/DHA; 2:1																		D3	9992	116	1.16093
					CQ		DHA												D4	9997	265	2.6508
CQ (nM)	DHA (nM)	%P-1	%P-bkgnd	% inhibition	IC50 (nM)	IC90 (nM)	IC50 (nM)	IC90 (nM)											D5	9996	408	4.08163
1584000	26.4	0.15009	-0.081431	100.967															D6	9996	500	5.002
792000	13.2	0.140014	-0.091507	101.087															D7	10000	605	6.05
396000	6.6	1.04042	0.808895	90.3939		386200		6.43667											D8	9991	585	5.85527
198000	3.3	1.71051	1.47899	82.4361															D9	9996	469	4.69188
99000	1.65	3.45104	3.21951	61.7663															D10	9997	403	4.03121
49500	0.825	4.3413	4.10978	51.1938	47784		0.796399												D11	9999	840	8.40084
24750	0.4125	5.79116	5.55964	33.9759															D12	9997	685	6.85206
12375	0.20625	5.53221	5.30069	37.051															E1	9996	19	0.190076
6187.5	0.103125	5.43163	5.20011	38.2455															E2	9994	110	1.10066
3093.75	0.0515625	4.34217	4.11065	51.1835	3021.61		0.0503602												E3	9996	182	1.82073
0	0	8.61603	8.38451	0.428769															E4	9997	362	3.62109
0	0	6.52261	6.29109	25.2894															E5	9998	440	4.40088
	Ave	8.65214	8.42062	0	50805.6	386200	0.846759	6.43667											E6	9997	597	5.97179
																			E7	9998	611	6.11122
																			E8	9996	547	5.47219
	Drug: CQ/DHA; 1:1																		E9	9993	390	3.90273
					CQ		DHA												E10	9994	327	3.27196
CQ (nM)	DHA (nM)	%P-1	%P-bkgnd	% inhibition	IC50 (nM)	IC90 (nM)	IC50 (nM)	IC90 (nM)											E11	9995	850	8.50425
1200000	40	0.170068	-0.061453	100.73															E12	10005	677	6.76662
600000	20	0.290261	0.0587402	99.3024		330096		11.0032											F1	9996	54	0.540216
300000	10	1.16093	0.929408	88.9627															F2	9997	160	1.60048
150000	5	2.6508	2.41927	71.2696															F3	9996	313	3.13125
75000	2.5	4.08163	3.85011	54.2775	60324		2.0108												F4	9994	452	4.52271
37500	1.25	5.002	4.77048	43.3476															F5	9995	576	5.76288
18750	0.625	6.05	5.81848	30.902															F6	9993	648	6.48454
9375	0.3125	5.85527	5.62375	33.2145															F7	9992	551	5.51441
4687.5	0.15625	4.69188	4.46036	47.0305															F8	9994	439	4.39264
2343.75	0.078125	4.03121	3.79969	54.8764	2123.51		0.0707835												F9	9995	372	3.72186
0	0	8.40084	8.16932	2.9843															F10	9998	413	4.13083
0	0	6.85206	6.62053	21.3771															F11	9999	910	9.10091
	Ave	8.65214	8.42062	0	62447.5	330096	2.08158	11.0032											F12	9996	653	6.53261
																			G1	9996	11	0.110044
																			G2	9991	7	0.0700631
	Drug: CQ/DHA; 1:2																		G3	9995	7	0.070035
					CQ		DHA												G4	9995	18	0.18009
CQ (nM)	DHA (nM)	%P-1	%P-bkgnd	% inhibition	IC50 (nM)	IC90 (nM)	IC50 (nM)	IC90 (nM)											G5	9995	213	2.13107
792000	52.8	0.190076	-0.041445	100.492		407776		27.1851											G6	9995	499	4.9925
396000	26.4	1.10066	0.869139	89.6784															G7	9993	670	6.70469
198000	13.2	1.82073	1.58921	81.1272															G8	9996	796	7.96319
99000	6.6	3.62109	3.38957	59.7468															G9	9996	889	8.89356
49500	3.3	4.40088	4.16936	50.4863	48854.8		3.25699												G10	9997	871	8.71261
24750	1.65	5.97179	5.74027	31.8307															G11	9998	881	8.81176
12375	0.825	6.11122	5.8797	30.1749															G12	9996	685	6.85274
6187.5	0.4125	5.47219	5.24067	37.7638
3093.75	0.20625	3.90273	3.67121	56.4021
1546.88	0.103125	3.27196	3.04044	63.8929	1201.02		0.0800677
0	0	8.50425	8.27273	1.75621
0	0	6.76662	6.5351	22.3917
	Ave	8.65214	8.42062	0	50055.9	407776	3.33706	27.1851
	Drug: CQ/DHA-vs; 1:4
					CQ		DHA
CQ (nM)	DHA (nM)	%P-1	%P-bkgnd	% inhibition	IC50 (nM)	IC90 (nM)	IC50 (nM)	IC90 (nM)
480000	64	0.540216	0.308695	96.3341		359268		47.9024
240000	32	1.60048	1.36896	83.7428
120000	16	3.13125	2.89973	65.5639	63487.8		8.46504
60000	8	4.52271	4.29119	49.0394
30000	4	5.76288	5.53136	34.3117
15000	2	6.48454	6.25302	25.7416
7500	1	5.51441	5.28289	37.2624
3750	0.5	4.39264	4.16111	50.5842
1875	0.25	3.72186	3.49034	58.5501
937.5	0.125	4.13083	3.89931	53.6933	878.836		0.117178
0	0	9.10091	8.86939	-5.32947
0	0	6.53261	6.30109	25.1706
	Ave	8.65214	8.42062	0	64366.6	359268	8.58221	47.9024
	Drug: CQ/DHA; 0:1
					CQ		DHA
CQ (nM)	DHA (nM)	%P-1	%P-bkgnd	% inhibition	IC50 (nM)	IC90 (nM)	IC50 (nM)	IC90 (nM)
0	80	0.110044	-0.121477	101.443
0	40	0.0700631	-0.161458	101.917
0	20	0.070035	-0.161486	101.918
0	10	0.18009	-0.051431	100.611		0		7.71014
0	5	2.13107	1.89954	77.4417	0		2.98111
0	2.5	4.9925	4.76098	43.4605
0	1.25	6.70469	6.47317	23.1271
0	0.625	7.96319	7.73166	8.18172
1	0.3125	8.89356	8.66204	-2.86703
0	0.15625	8.71261	8.48109	-0.718209
0	0	8.81176	8.58024	-1.89566
0	0	6.85274	6.62122	21.3689
	Ave	8.65214	8.42062	0	0	0	2.98111	7.71014

## Sheet: Dd2^Dd2
Dd2^Dd2
CQ & DHA																			Well Name	P1 #Events	P3 #Events	P%
																			A1	9999	31	0.310031
Background	0.258666																		A2	9997	17	0.170051
Avg	9.40894																		A3	9998	47	0.470094
																			A4	10000	156	1.56
																			A5	9993	274	2.74192
																			A6	9998	431	4.31086
					CQ		DHA												A7	9999	595	5.9506
CQ (nM)	DHA (nM)	%P-1	%P-bkgnd	% inhibition	IC50 (nM)	IC90 (nM)	IC50 (nM)	IC90 (nM)											A8	9991	666	6.666
2400000	0	0.310031	0.0513648	99.4387															A9	9995	639	6.3932
1200000	0	0.170051	-0.0886152	100.968															A10	9996	465	4.65186
600000	0	0.470094	0.211428	97.6894		406332		0											A11	9997	897	8.97269
300000	0	1.56	1.30133	85.7782															A12	9998	775	7.75155
150000	0	2.74192	2.48325	72.8614															B1	9997	31	0.310093
75000	0	4.31086	4.0522	55.715	63040.6		0					CQ IC90	DHA IC90		FIC90 CQ	FIC90 DHA	Sum		B2	9997	20	0.20006
37500	0	5.9506	5.69193	37.795								406332	0		1	0	1		B3	9996	83	0.830332
18750	0	6.666	6.40733	29.9766								388491	3.23743		0.956093	0.49348	1.44957		B4	9995	173	1.73087
9375	0	6.3932	6.13453	32.9579								387418	6.45697		0.953452	0.984234	1.93769		B5	9997	354	3.54106
4687.5	0	4.65186	4.39319	51.9884	4490.12		0					414983	13.8328		1.02129	2.10852	3.12981		B6	9994	501	5.01301
0	0	8.97269	8.71403	4.76758								423349	28.2233		1.04188	4.30206	5.34394		B7	9994	647	6.47388
0	0	7.75155	7.49288	18.113								291677	38.8903		0.71783	5.92804	6.64587		B8	9995	707	7.07354
	Ave	9.40894	9.15027	0	67530.7	406332	0	0				0	6.5604		0	1	1		B9	9991	629	6.29567
																			B10	9995	520	5.2026
																			B11	9997	936	9.36281
	Drug: CQ/DHA; 4:1																		B12	9993	746	7.46523
					CQ		DHA												C1	9996	21	0.210084
CQ (nM)	DHA (nM)	%P-1	%P-bkgnd	% inhibition	IC50 (nM)	IC90 (nM)	IC50 (nM)	IC90 (nM)				CQ IC50	DHA IC50		FIC50 CQ	FIC50 DHA	Sum		C2	9989	27	0.270297
1920000	16	0.310093	0.0514268	99.438						Row A	1:0	67530.7	0		1	0	1		C3	9997	112	1.12034
960000	8	0.20006	-0.0586062	100.64						Row B	4:1	67304.9	0.560874		0.996656	0.226493	1.22315		C4	9994	235	2.35141
480000	4	0.830332	0.571666	93.7525		388491		3.23743		Row C	2:1	78913.7	1.31523		1.16856	0.531118	1.69968		C5	9991	410	4.10369
240000	2	1.73087	1.4722	83.9109						Row D	1:1	86977	2.89923		1.28796	1.17077	2.45873		C6	9995	590	5.90295
120000	1	3.54106	3.2824	64.1279	67304.9		0.560874			Row E	1:2	68368.3	4.55789		1.0124	1.84057	2.85298		C7	10000	697	6.97
60000	0.5	5.01301	4.75434	48.0415						Row F	1:4	58035.5	7.73807		0.859394	3.1248	3.98419		C8	9998	622	6.22124
30000	0.25	6.47388	6.21522	32.0761						Row G	0:1	0	2.47634		0	1	1		C9	9998	616	6.16123
15000	0.125	7.07354	6.81487	25.5228													2.44375		C10	9992	491	4.91393
7500	0.0625	6.29567	6.037	34.0238															C11	9997	956	9.56287
3750	0.03125	5.2026	4.94394	45.9695															C12	9992	753	7.53603
0	0	9.36281	9.10414	0.504129															D1	9993	21	0.210147
0	0	7.46523	7.20656	21.2421															D2	9997	39	0.390117
	Ave	9.40894	9.15027	0	67304.9	388491	0.560874	3.23743											D3	9996	166	1.66066
																			D4	9990	336	3.36336
																			D5	9998	505	5.05101
	Drug: CQ/DHA; 2:1																		D6	9996	619	6.19248
					CQ		DHA												D7	9995	664	6.64332
CQ (nM)	DHA (nM)	%P-1	%P-bkgnd	% inhibition	IC50 (nM)	IC90 (nM)	IC50 (nM)	IC90 (nM)											D8	9995	684	6.84342
1584000	26.4	0.210084	-0.0485822	100.531															D9	9998	573	5.73115
792000	13.2	0.270297	0.0116311	99.8729															D10	9998	479	4.79096
396000	6.6	1.12034	0.86167	90.5831		387418		6.45697											D11	9995	990	9.90495
198000	3.3	2.35141	2.09274	77.1292															D12	9994	772	7.72463
99000	1.65	4.10369	3.84503	57.9791	78913.7		1.31523												E1	9996	14	0.140056
49500	0.825	5.90295	5.64429	38.3157															E2	9997	125	1.25038
24750	0.4125	6.97	6.71133	26.6543															E3	9995	223	2.23112
12375	0.20625	6.22124	5.96258	34.8371															E4	9995	392	3.92196
6187.5	0.103125	6.16123	5.90257	35.493															E5	9995	533	5.33267
3093.75	0.0515625	4.91393	4.65526	49.1243															E6	9996	672	6.72269
0	0	9.56287	9.3042	-1.68225															E7	9995	719	7.1936
0	0	7.53603	7.27736	20.4683															E8	9994	656	6.56394
	Ave	9.40894	9.15027	0	78913.7	387418	1.31523	6.45697											E9	9995	488	4.88244
																			E10	9994	421	4.21253
																			E11	9999	946	9.46095
	Drug: CQ/DHA; 1:1																		E12	9999	687	6.87069
					CQ		DHA												F1	9996	53	0.530212
CQ (nM)	DHA (nM)	%P-1	%P-bkgnd	% inhibition	IC50 (nM)	IC90 (nM)	IC50 (nM)	IC90 (nM)											F2	9998	135	1.35027
1200000	40	0.210147	-0.0485191	100.53															F3	9996	356	3.56142
600000	20	0.390117	0.131451	98.5634		414983		13.8328											F4	9998	471	4.71094
300000	10	1.66066	1.402	84.6781															F5	9993	602	6.02422
150000	5	3.36336	3.1047	66.0699	84652.9		2.82176												F6	9995	669	6.69335
75000	2.5	5.05101	4.79234	47.6262															F7	9995	655	6.55328
37500	1.25	6.19248	5.93381	35.1515															F8	9998	521	5.21104
18750	0.625	6.64332	6.38466	30.2244															F9	9997	460	4.60138
9375	0.3125	6.84342	6.58476	28.0376															F10	9991	434	4.34391
4687.5	0.15625	5.73115	5.47248	40.1933															F11	9993	915	9.15641
2343.75	0.078125	4.79096	4.53229	50.4682	2324.11		0.0774705												F12	9990	673	6.73674
0	0	9.90495	9.64629	-5.42076															G1	9996	10	0.10004
0	0	7.72463	7.46597	18.4071															G2	9996	12	0.120048
	Ave	9.40894	9.15027	0	86977	414983	2.89923	13.8328											G3	9998	14	0.140028
																			G4	9992	21	0.210168
																			G5	9995	161	1.61081
	Drug: CQ/DHA; 1:2																		G6	9998	478	4.78096
					CQ		DHA												G7	9996	757	7.57303
CQ (nM)	DHA (nM)	%P-1	%P-bkgnd	% inhibition	IC50 (nM)	IC90 (nM)	IC50 (nM)	IC90 (nM)											G8	9997	898	8.98269
792000	52.8	0.140056	-0.11861	101.296		423349		28.2233											G9	9994	867	8.67521
396000	26.4	1.25038	0.991709	89.162															G10	9992	900	9.00721
198000	13.2	2.23112	1.97245	78.4438															G11	9998	944	9.44189
99000	6.6	3.92196	3.66329	59.9652	67004.6		4.46697												G12	9992	701	7.01561
49500	3.3	5.33267	5.074	44.5481
24750	1.65	6.72269	6.46402	29.357
12375	0.825	7.1936	6.93493	24.2107
6187.5	0.4125	6.56394	6.30527	31.092
3093.75	0.20625	4.88244	4.62378	49.4684
1546.88	0.103125	4.21253	3.95386	56.7897	1363.77		0.0909177
0	0	9.46095	9.20228	-0.568378
0	0	6.87069	6.61202	27.7396
	Ave	9.40894	9.15027	0	68368.3	423349	4.55789	28.2233
	Drug: CQ/DHA; 1:4
					CQ		DHA
CQ (nM)	DHA (nM)	%P-1	%P-bkgnd	% inhibition	IC50 (nM)	IC90 (nM)	IC50 (nM)	IC90 (nM)
480000	64	0.530212	0.271546	97.0324		291677		38.8903
240000	32	1.35027	1.0916	88.0703
120000	16	3.56142	3.30276	63.9054
60000	8	4.71094	4.45228	51.3427	57193.4		7.62579
30000	4	6.02422	5.76555	36.9904
15000	2	6.69335	6.43468	29.6777
7500	1	6.55328	6.29461	31.2085
3750	0.5	5.21104	4.95238	45.8773
1875	0.25	4.60138	4.34271	52.5401
937.5	0.125	4.34391	4.08524	55.3539	842.066		0.112276
0	0	9.15641	8.89774	2.75979
0	0	6.73674	6.47807	29.2035
	Ave	9.40894	9.15027	0	58035.5	291677	7.73807	38.8903
	Drug: CQ/DHA; 0:1
					CQ		DHA
CQ (nM)	DHA (nM)	%P-1	%P-bkgnd	% inhibition	IC50 (nM)	IC90 (nM)	IC50 (nM)	IC90 (nM)
0	80	0.10004	-0.158626	101.734
0	40	0.120048	-0.138618	101.515
0	20	0.140028	-0.118638	101.297
0	10	0.210168	-0.048498	100.53		0		6.5604
0	5	1.61081	1.35214	85.223
0	2.5	4.78096	4.52229	50.5775	0		2.47634
0	1.25	7.57303	7.31436	20.064
0	0.625	8.98269	8.72403	4.65826
0	0.3125	8.67521	8.41654	8.0187
0	0.15625	9.00721	8.74854	4.39039
0	0	9.44189	9.18322	-0.360103
0	0	7.01561	6.75695	26.1558
	Ave	9.40894	9.15027	0	0	0	2.47634	6.5604
