# Supplementary material for: 4-Aminoquinolines block heme iron reactivity and interfere with artemisinin action
Source: eLife. 2026 Mar 23;14:RP108976. doi: 10.7554/eLife.108976 (PMC13008355; doi:10.7554/eLife.108976)
Supplement: Figure 1—source data 1. [file elife-108976-fig1-data1.zip › Figure 1- source data 1- Isobologram analysis/CQ and DHA/2024-03-15 CQ & DHA Isobologram Dd2 and Dd2^Dd2_row 11.xlsx]

## Sheet: Dd2
Dd2^3D7
CQ & DHA
Background	0.334295
Avg	10.3831																		Well Name	P1 #Events	P3 #Events	P%
																			A1	9999	13	0.130013
																			A2	9998	10	0.10002
																			A3	9999	21	0.210021
					CQ		DHA												A4	9996	230	2.30092
CQ (nM)	DHA (nM)	%P-1	%P-bkgnd	% inhibition	IC50 (nM)	IC90 (nM)	IC50 (nM)	IC90 (nM)											A5	9997	508	5.08152
2400000	0	0.130013	-0.204282	102.033															A6	9998	623	6.23125
1200000	0	0.10002	-0.234275	102.331															A7	9997	824	8.24247
600000	0	0.210021	-0.124274	101.237		437991		0											A8	9999	805	8.05081
300000	0	2.30092	1.96663	80.4292															A9	10000	830	8.3
150000	0	5.08152	4.74723	52.7581	131920		0												A10	9999	701	7.0107
75000	0	6.23125	5.89695	41.3167								CQ IC90	DHA IC90		FIC90 CQ	FIC90 DHA	Sum		A11	9999	1042	10.421
37500	0	8.24247	7.90818	21.3021								437991	0		1	0	1		A12	9999	841	8.41084
18750	0	8.05081	7.71651	23.2094								711923	5.93269		1.62543	0.740449	2.36588		B1	9999	15	0.150015
9375	0	8.3	7.9657	20.7296								348619	5.81032		0.795951	0.725176	1.52113		B2	9999	14	0.140014
4687.5	0	7.0107	6.67641	33.56								662845	22.0948		1.51338	2.75762	4.271		B3	9999	246	2.46025
0	0	10.421	10.0867	-0.377872								675847	45.0564		1.54306	5.62342	7.16648		B4	9999	494	4.94049
0	0	8.41084	8.07655	19.6266								0	0		0	0	0		B5	9998	583	5.83117
	Ave	10.3831	10.0488	0	131920	437991	0	0				0	8.01229		0	1	1		B6	9998	759	7.59152
																			B7	9998	885	8.85177
																			B8	10000	888	8.88
	Drug: CQ/DHA; 4:1																		B9	9999	775	7.75078
					CQ		DHA												B10	9997	621	6.21186
CQ (nM)	DHA (nM)	%P-1	%P-bkgnd	% inhibition	IC50 (nM)	IC90 (nM)	IC50 (nM)	IC90 (nM)				CQ IC50	DHA IC50		FIC50 CQ	FIC50 DHA	Sum		B11	9998	1012	10.122
1920000	16	0.150015	-0.18428	101.834						Row A	1:0	131920	0		1	0	1		B12	9997	893	8.93268
960000	8	0.140014	-0.194281	101.933		711923		5.93269		Row B	4:1	183658	1.53048		1.39219	0.43525	1.82744		C1	10000	16	0.16
480000	4	2.46025	2.12595	78.8437						Row C	2:1	162147	2.70245		1.22913	0.768544	1.99767		C2	10000	43	0.43
240000	2	4.94049	4.6062	54.1616	183658		1.53048			Row D	1:1	165924	5.5308		1.25776	1.57289	2.83065		C3	10000	20	0.2
120000	1	5.83117	5.49687	45.2981						Row E	1:2	164911	10.9941		1.25008	3.12658	4.37666		C4	9999	496	4.9605
60000	0.5	7.59152	7.25722	27.78						Row F	1:4	100556	13.4075		0.762251	3.81293	4.57518		C5	10000	606	6.06
30000	0.25	8.85177	8.51748	15.2387						Row G	0:1	0	3.51633		0	1	1		C6	10000	797	7.97
15000	0.125	8.88	8.5457	14.9577													3.12152		C7	10000	864	8.64
7500	0.0625	7.75078	7.41648	26.1952															C8	9998	860	8.60172
3750	0.03125	6.21186	5.87757	41.5096															C9	10000	795	7.95
0	0	10.122	9.78773	2.59779															C10	9998	642	6.42128
0	0	8.93268	8.59838	14.4335															C11	9999	1038	10.381
	Ave	10.3831	10.0488	0	183658	711923	1.53048	5.93269											C12	9999	914	9.14091
																			D1	10000	5	0.05
																			D2	10000	149	1.49
	Drug: CQ/DHA; 2:1																		D3	10000	408	4.08
					CQ		DHA												D4	9999	551	5.51055
CQ (nM)	DHA (nM)	%P-1	%P-bkgnd	% inhibition	IC50 (nM)	IC90 (nM)	IC50 (nM)	IC90 (nM)											D5	10000	649	6.49
1584000	26.4	0.16	-0.174295	101.734															D6	9999	794	7.94079
792000	13.2	0.43	0.0957049	99.0476															D7	9997	854	8.54256
396000	6.6	0.2	-0.134295	101.336		348619		5.81032											D8	9998	819	8.19164
198000	3.3	4.9605	4.6262	53.9625	162147		2.70245												D9	9998	688	6.88138
99000	1.65	6.06	5.7257	43.0209															D10	9999	560	5.60056
49500	0.825	7.97	7.6357	24.0136															D11	10000	1027	10.27
24750	0.4125	8.64	8.3057	17.3461															D12	10000	897	8.97
12375	0.20625	8.60172	8.26743	17.727															E1	9999	38	0.380038
6187.5	0.103125	7.95	7.6157	24.2126															E2	10000	365	3.65
3093.75	0.0515625	6.42128	6.08699	39.4256															E3	9999	496	4.9605
0	0	10.381	10.0467	0.0202258															E4	9997	615	6.15185
0	0	9.14091	8.80662	12.3613															E5	10000	729	7.29
	Ave	10.3831	10.0488	0	162147	348619	2.70245	5.81032											E6	10000	938	9.38
																			E7	9999	866	8.66087
																			E8	10000	758	7.58
	Drug: CQ/DHA; 1:1																		E9	10000	592	5.92
					CQ		DHA												E10	10000	564	5.64
CQ (nM)	DHA (nM)	%P-1	%P-bkgnd	% inhibition	IC50 (nM)	IC90 (nM)	IC50 (nM)	IC90 (nM)											E11	9998	1056	10.5621
1200000	40	0.05	-0.284295	102.829		662845		22.0948											E12	9999	861	8.61086
600000	20	1.49	1.1557	88.499															F1	10000	135	1.35
300000	10	4.08	3.7457	62.7248	165924		5.5308												F2	9999	389	3.89039
150000	5	5.51055	5.17626	48.4887															F3	10000	473	4.73
75000	2.5	6.49	6.1557	38.7417															F4	10000	667	6.67
37500	1.25	7.94079	7.6065	24.3042															F5	9999	812	8.12081
18750	0.625	8.54256	8.20827	18.3157															F6	9999	842	8.42084
9375	0.3125	8.19164	7.85734	21.808															F7	9999	746	7.46075
4687.5	0.15625	6.88138	6.54708	34.847															F8	9998	640	6.40128
2343.75	0.078125	5.60056	5.26626	47.593															F9	9999	620	6.20062
0	0	10.27	9.9357	1.12522															F10	9999	705	7.05071
0	0	8.97	8.6357	14.0621															F11	9999	1031	10.311
	Ave	10.3831	10.0488	0	165924	662845	5.5308	22.0948											F12	9997	830	8.30249
																			G1	10000	12	0.12
																			G2	9999	9	0.090009
	Drug: CQ/DHA; 1:2																		G3	9999	11	0.110011
					CQ		DHA												G4	9998	23	0.230046
CQ (nM)	DHA (nM)	%P-1	%P-bkgnd	% inhibition	IC50 (nM)	IC90 (nM)	IC50 (nM)	IC90 (nM)											G5	10000	302	3.02
792000	52.8	0.380038	0.0457429	99.5448		675847		45.0564											G6	9999	696	6.9607
396000	26.4	3.65	3.3157	67.0039															G7	10000	943	9.43
198000	13.2	4.9605	4.6262	53.9625	164911		10.9941												G8	10000	1014	10.14
99000	6.6	6.15185	5.81755	42.1069															G9	9998	1109	11.0922
49500	3.3	7.29	6.9557	30.7806															G10	9998	1088	10.8822
24750	1.65	9.38	9.0457	9.98202															G11	9996	1061	10.6142
12375	0.825	8.66087	8.32657	17.1385
6187.5	0.4125	7.58	7.2457	27.8946
3093.75	0.20625	5.92	5.5857	44.4141
1546.88	0.103125	5.64	5.3057	47.2005
0	0	10.5621	10.2278	-1.78173
0	0	8.61086	8.27657	17.6361
	Ave	10.3831	10.0488	0	164911	675847	10.9941	45.0564
	Drug: CQ/DHA; 1:4
					CQ		DHA
CQ (nM)	DHA (nM)	%P-1	%P-bkgnd	% inhibition	IC50 (nM)	IC90 (nM)	IC50 (nM)	IC90 (nM)
480000	64	1.35	1.0157	89.8923
240000	32	3.89039	3.55609	64.6117
120000	16	4.73	4.3957	56.2563	100556		13.4075
60000	8	6.67	6.3357	36.9505
30000	4	8.12081	7.78652	22.5128
15000	2	8.42084	8.08655	19.527
7500	1	7.46075	7.12645	29.0814
3750	0.5	6.40128	6.06699	39.6246
1875	0.25	6.20062	5.86632	41.6215
937.5	0.125	7.05071	6.71641	33.1619
0	0	10.311	9.97674	0.716898
0	0	8.30249	7.9682	20.7048
	Ave	10.3831	10.0488	0	100556	0	13.4075	0
	Drug: CQ/DHA; 0:1
					CQ		DHA
CQ (nM)	DHA (nM)	%P-1	%P-bkgnd	% inhibition	IC50 (nM)	IC90 (nM)	IC50 (nM)	IC90 (nM)
0	80	0.12	-0.214295	102.133
0	40	0.090009	-0.244286	102.431
0	20	0.110011	-0.224284	102.232
0	10	0.230046	-0.104249	101.037		0		8.01229
0	5	3.02	2.6857	73.2733	0		3.51633
0	2.5	6.9607	6.6264	34.0576
0	1.25	9.43	9.0957	9.48444
0	0.625	10.14	9.8057	2.41891
1	0.3125	11.0922	10.7579	-7.05706
0	0.15625	10.8822	10.5479	-4.96683
0	0	10.6142	10.28	-2.30053
0	0		-0.334295	103.327	0	0	#VALUE!	#VALUE!
	Ave	10.3831	10.0488	0	0	0	3.51633	8.01229

## Sheet: Dd2^Dd2
Dd2^Dd2
CQ & DHA																			Well Name	P1 #Events	P3 #Events	P%
																			A1	9989	21	0.210231
Background	0.410695																		A2	9992	27	0.270216
Avg	10.2797																		A3	9999	115	1.15012
																			A4	9991	420	4.20378
																			A5	9990	499	4.99499
																			A6	9996	685	6.85274
					CQ		DHA												A7	9994	804	8.04483
CQ (nM)	DHA (nM)	%P-1	%P-bkgnd	% inhibition	IC50 (nM)	IC90 (nM)	IC50 (nM)	IC90 (nM)											A8	9991	828	8.28746
2400000	0	0.210231	-0.200463	102.031															A9	10182	797	7.82754
1200000	0	0.270216	-0.140478	101.423															A10	9993	714	7.145
600000	0	1.15012	0.73942	92.5076		575687		0											A11	9996	1029	10.2941
300000	0	4.20378	3.79309	61.5656															A12	9993	942	9.4266
150000	0	4.99499	4.5843	53.5484	135862		0												B1	9994	21	0.210126
75000	0	6.85274	6.44205	34.7243								CQ IC90	DHA IC90		FIC90 CQ	FIC90 DHA	Sum		B2	9992	21	0.210168
37500	0	8.04483	7.63413	22.6452								575687	0		1	0	1		B3	9989	204	2.04225
18750	0	8.28746	7.87676	20.1867								648898	5.40748		1.12717	0.789258	1.91643		B4	9998	422	4.22084
9375	0	7.82754	7.41684	24.8469								641571	10.6928		1.11444	1.56069	2.67514		B5	9995	652	6.52326
4687.5	0	7.145	6.73431	31.7629								714834	23.8278		1.24171	3.47783	4.71953		B6	9994	751	7.51451
0	0	10.2941	9.88342	-0.146313								599316	39.9544		1.04104	5.83161	6.87265		B7	9992	838	8.38671
0	0	9.4266	9.0159	8.64405								0	0		0	0	0		B8	9994	851	8.51511
	Ave	10.2797	9.86898	0	135862	575687	0	0				0	6.85135		0	1	1		B9	9994	807	8.07484
																			B10	9996	660	6.60264
																			B11	9995	1060	10.6053
	Drug: CQ/DHA; 4:1																		B12	9991	924	9.24832
					CQ		DHA												C1	9996	15	0.15006
CQ (nM)	DHA (nM)	%P-1	%P-bkgnd	% inhibition	IC50 (nM)	IC90 (nM)	IC50 (nM)	IC90 (nM)				CQ IC50	DHA IC50		FIC50 CQ	FIC50 DHA	Sum		C2	9991	47	0.470423
1920000	16	0.210126	-0.200568	102.032						Row A	1:0	135862	0		1	0	1		C3	9996	291	2.91116
960000	8	0.210168	-0.200526	102.032		648898		5.40748		Row B	4:1	181400	1.51167		1.33518	0.524716	1.85989		C4	9992	480	4.80384
480000	4	2.04225	1.63155	83.4679						Row C	2:1	165771	2.76285		1.22014	0.959016	2.17916		C5	10237	662	6.46674
240000	2	4.22084	3.81015	61.3927	181400		1.51167			Row D	1:1	128074	4.26913		0.942675	1.48186	2.42454		C6	9990	772	7.72773
120000	1	6.52326	6.11257	38.0629						Row E	1:2	152881	10.1921		1.12527	3.53778	4.66305		C7	9981	907	9.08727
60000	0.5	7.51451	7.10381	28.0188						Row F	1:4	143108	19.0811		1.05333	6.62325	7.67658		C8	9987	871	8.72134
30000	0.25	8.38671	7.97601	19.181						Row G	0:1	0	2.88093		0	1	1		C9	9987	738	7.38961
15000	0.125	8.51511	8.10441	17.8799													3.76064		C10	9993	604	6.04423
7500	0.0625	8.07484	7.66415	22.341															C11	9993	1081	10.8176
3750	0.03125	6.60264	6.19195	37.2585															C12	9992	946	9.46757
0	0	10.6053	10.1946	-3.29947															D1	9991	20	0.20018
0	0	9.24832	8.83763	10.4505															D2	9994	168	1.68101
	Ave	10.2797	9.86898	0	181400	648898	1.51167	5.40748											D3	9996	378	3.78151
																			D4	9997	461	4.61138
																			D5	9998	712	7.12142
	Drug: CQ/DHA; 2:1																		D6	9994	873	8.73524
					CQ		DHA												D7	9989	862	8.62949
CQ (nM)	DHA (nM)	%P-1	%P-bkgnd	% inhibition	IC50 (nM)	IC90 (nM)	IC50 (nM)	IC90 (nM)											D8	9993	835	8.35585
1584000	26.4	0.15006	-0.260635	102.641															D9	9993	678	6.78475
792000	13.2	0.470423	0.0597288	99.3948		641571		10.6928											D10	9994	607	6.07364
396000	6.6	2.91116	2.50047	74.6633															D11	9981	1097	10.9909
198000	3.3	4.80384	4.39315	55.4853	165771		2.76285												D12	9838	928	9.43281
99000	1.65	6.46674	6.05604	38.6356															E1	9912	32	0.322841
49500	0.825	7.72773	7.31703	25.8583															E2	9638	244	2.53165
24750	0.4125	9.08727	8.67657	12.0824															E3	9894	406	4.1035
12375	0.20625	8.72134	8.31064	15.7903															E4	9968	672	6.74157
6187.5	0.103125	7.38961	6.97891	29.2844															E5	9989	765	7.65842
3093.75	0.0515625	6.04423	5.63354	42.9168															E6	9990	786	7.86787
0	0	10.8176	10.4069	-5.45035															E7	9982	860	8.61551
0	0	9.46757	9.05688	8.22885															E8	9972	720	7.22022
	Ave	10.2797	9.86898	0	165771	641571	2.76285	10.6928											E9	9988	562	5.62675
																			E10	9987	514	5.14669
																			E11	9988	964	9.65158
	Drug: CQ/DHA; 1:1																		E12	9982	802	8.03446
					CQ		DHA												F1	9993	162	1.62113
CQ (nM)	DHA (nM)	%P-1	%P-bkgnd	% inhibition	IC50 (nM)	IC90 (nM)	IC50 (nM)	IC90 (nM)											F2	9844	367	3.72816
1200000	40	0.20018	-0.210514	102.133		714834		23.8278											F3	9971	568	5.69652
600000	20	1.68101	1.27031	87.1282															F4	9957	701	7.04027
300000	10	3.78151	3.37082	65.8443															F5	9979	805	8.06694
150000	5	4.61138	4.20069	57.4354	128074		4.26913												F6	9984	811	8.123
75000	2.5	7.12142	6.71073	32.0018															F7	9983	710	7.11209
37500	1.25	8.73524	8.32455	15.6494															F8	9968	564	5.65811
18750	0.625	8.62949	8.2188	16.7209															F9	9995	492	4.92246
9375	0.3125	8.35585	7.94515	19.4937															F10	9989	705	7.05776
4687.5	0.15625	6.78475	6.37405	35.4133															F11	9979	968	9.70037
2343.75	0.078125	6.07364	5.66295	42.6187															F12	9991	903	9.03813
0	0	10.9909	10.5802	-7.20646															G1	9982	16	0.160289
0	0	9.43281	9.02212	8.58109															G2	9980	12	0.12024
	Ave	10.2797	9.86898	0	128074	714834	4.26913	23.8278											G3	9976	11	0.110265
																			G4	9990	15	0.15015
																			G5	9995	213	2.13107
	Drug: CQ/DHA; 1:2																		G6	9995	592	5.92296
					CQ		DHA												G7	9993	874	8.74612
CQ (nM)	DHA (nM)	%P-1	%P-bkgnd	% inhibition	IC50 (nM)	IC90 (nM)	IC50 (nM)	IC90 (nM)											G8	9992	985	9.85789
792000	52.8	0.322841	-0.0878535	100.89		599316		39.9544											G9	9993	974	9.74682
396000	26.4	2.53165	2.12095	78.5089															G10	9998	1000	10.002
198000	13.2	4.1035	3.6928	62.5817	151403		10.0935												G11	9992	989	9.89792
99000	6.6	6.74157	6.33088	35.8508															G12	9999	886	8.86089
49500	3.3	7.65842	7.24773	26.5605
24750	1.65	7.86787	7.45717	24.4383
12375	0.825	8.61551	8.20481	16.8626
6187.5	0.4125	7.22022	6.80952	31.0008
3093.75	0.20625	5.62675	5.21606	47.147
1546.88	0.103125	5.14669	4.736	52.0113	1478.72		0.0985811
0	0	9.65158	9.24089	6.36434
0	0	8.03446	7.62377	22.7502
	Ave	10.2797	9.86898	0	152881	599316	10.1921	39.9544
	Drug: CQ/DHA; 1:4
					CQ		DHA
CQ (nM)	DHA (nM)	%P-1	%P-bkgnd	% inhibition	IC50 (nM)	IC90 (nM)	IC50 (nM)	IC90 (nM)
480000	64	1.62113	1.21044	87.7349
240000	32	3.72816	3.31746	66.3849	141419		18.8558
120000	16	5.69652	5.28583	46.44
60000	8	7.04027	6.62958	32.8241
30000	4	8.06694	7.65625	22.4211
15000	2	8.123	7.7123	21.8531
7500	1	7.11209	6.7014	32.0964
3750	0.5	5.65811	5.24741	46.8293
1875	0.25	4.92246	4.51177	54.2834	1689.4		0.225254
937.5	0.125	7.05776	6.64707	32.6469
0	0	9.70037	9.28968	5.86998
0	0	9.03813	8.62744	12.5803
	Ave	10.2797	9.86898	0	143108	0	19.0811	0
	Drug: CQ/DHA; 0:1
					CQ		DHA
CQ (nM)	DHA (nM)	%P-1	%P-bkgnd	% inhibition	IC50 (nM)	IC90 (nM)	IC50 (nM)	IC90 (nM)
0	80	0.160289	-0.250406	102.537
0	40	0.12024	-0.290454	102.943
0	20	0.110265	-0.30043	103.044
0	10	0.15015	-0.260544	102.64		0		6.85135
0	5	2.13107	1.72037	82.5679	0		2.88093
0	2.5	5.92296	5.51227	44.1455
0	1.25	8.74612	8.33543	15.5391
0	0.625	9.85789	9.44719	4.27391
0	0.3125	9.74682	9.33613	5.39929
0	0.15625	10.002	9.59131	2.81364
0	0	9.89792	9.48722	3.86828
0	0	8.86089	8.45019	14.3763
	Ave	10.2797	9.86898	0	0	0	2.88093	6.85135
