# Supplementary material for: 4-Aminoquinolines block heme iron reactivity and interfere with artemisinin action
Source: eLife. 2026 Mar 23;14:RP108976. doi: 10.7554/eLife.108976 (PMC13008355; doi:10.7554/eLife.108976)
Supplement: Figure 1—source data 1. [file elife-108976-fig1-data1.zip › Figure 1- source data 1- Isobologram analysis/CQ and DHA/2024-03-22 CQ & DHA Isobologram Dd2 and K13_row 11.xlsx]

## Sheet: Dd2
Dd2^3D7
CQ & DHA
Background	0.271463
Avg	10.7258																		Well Name	P1 #Events	P3 #Events	P%
																			A1	10000	23	0.23
																			A2	9998	20	0.20004
																			A3	10000	37	0.37
					CQ		DHA												A4	10000	219	2.19
CQ (nM)	DHA (nM)	%P-1	%P-bkgnd	% inhibition	IC50 (nM)	IC90 (nM)	IC50 (nM)	IC90 (nM)											A5	9998	404	4.04081
2400000	0	0.23	-0.0414634	100.397															A6	10000	501	5.01
1200000	0	0.20004	-0.0714234	100.683															A7	10000	675	6.75
600000	0	0.37	0.0985366	99.0575		443918		0											A8	9999	824	8.24082
300000	0	2.19	1.91854	81.6485															A9	10000	786	7.86
150000	0	4.04081	3.76934	63.9448															A10	9999	569	5.69057
75000	0	5.01	4.73854	54.6741	64468.8		0					CQ IC90	DHA IC90		FIC90 CQ	FIC90 DHA	Sum		A11	10000	1097	10.97
37500	0	6.75	6.47854	38.0303								443918	0		1	0	1		A12	9999	895	8.9509
18750	0	8.24082	7.96936	23.7701								475705	3.9642		1.07161	0.420554	1.49216		B1	9999	22	0.220022
9375	0	7.86	7.58854	27.4128								329776	5.49627		0.742878	0.583088	1.32597		B2	10000	18	0.18
4687.5	0	5.69057	5.41911	48.1642								476454	15.8818		1.07329	1.68487	2.75816		B3	9997	128	1.28038
0	0	10.97	10.6985	-2.33555								525645	35.043		1.18411	3.71764	4.90174		B4	9998	332	3.32066
0	0	8.9509	8.67943	16.978								426073	56.8098		0.959803	6.02683	6.98663		B5	9999	450	4.50045
	Ave	10.7258	10.4544	0	64468.8	443918	0	0				0	9.42614		0	1	1		B6	9999	536	5.36054
																			B7	10000	750	7.5
																			B8	10000	800	8
	Drug: CQ/DHA; 4:1																		B9	9999	717	7.17072
					CQ		DHA												B10	10000	532	5.32
CQ (nM)	DHA (nM)	%P-1	%P-bkgnd	% inhibition	IC50 (nM)	IC90 (nM)	IC50 (nM)	IC90 (nM)				CQ IC50	DHA IC50		FIC50 CQ	FIC50 DHA	Sum		B11	10000	1100	11
1920000	16	0.220022	-0.0514414	100.492						Row A	1:0	64468.8	0		1	0	1		B12	10000	848	8.48
960000	8	0.18	-0.0914634	100.875						Row B	4:1	61695.4	0.514128		0.956981	0.112763	1.06974		C1	9998	12	0.120024
480000	4	1.28038	1.00892	90.3493		475705		3.9642		Row C	2:1	96643.6	1.61073		1.49908	0.353277	1.85235		C2	10000	13	0.13
240000	2	3.32066	3.0492	70.8332						Row D	1:1	87458.9	2.9153		1.35661	0.639406	1.99601		C3	10000	26	0.26
120000	1	4.50045	4.22899	59.5481						Row E	1:2	62221.6	4.14811		0.965143	0.909795	1.87494		C4	10000	342	3.42
60000	0.5	5.36054	5.08907	51.3211	58063.4		0.483861			Row F	1:4	73475.6	9.79675		1.13971	2.1487	3.28841		C5	10000	531	5.31
30000	0.25	7.5	7.22854	30.8563						Row G	0:1	0	4.55938		0	1	1		C6	9999	707	7.07071
15000	0.125	8	7.72854	26.0736													2.01629		C7	9999	763	7.63076
7500	0.0625	7.17072	6.89925	34.006															C8	9999	832	8.32083
3750	0.03125	5.32	5.04854	51.7088	3632.05		0.0302671												C9	10000	711	7.11
0	0	11	10.7285	-2.62251															C10	10000	522	5.22
0	0	8.48	8.20854	21.4822															C11	9998	1110	11.1022
	Ave	10.7258	10.4544	0	61695.4	475705	0.514128	3.9642											C12	9999	959	9.59096
																			D1	10000	9	0.09
																			D2	10000	46	0.46
	Drug: CQ/DHA; 2:1																		D3	9997	254	2.54076
					CQ		DHA												D4	10000	461	4.61
CQ (nM)	DHA (nM)	%P-1	%P-bkgnd	% inhibition	IC50 (nM)	IC90 (nM)	IC50 (nM)	IC90 (nM)											D5	10000	564	5.64
1584000	26.4	0.120024	-0.151439	101.449															D6	10000	697	6.97
792000	13.2	0.13	-0.141463	101.353															D7	10000	734	7.34
396000	6.6	0.26	-0.0114634	100.11		329776		5.49627											D8	10000	744	7.44
198000	3.3	3.42	3.14854	69.8831															D9	9998	610	6.10122
99000	1.65	5.31	5.03854	51.8045	93696.4		1.56161												D10	9998	506	5.06101
49500	0.825	7.07071	6.79924	34.9627															D11	9998	1084	10.8422
24750	0.4125	7.63076	7.3593	29.6055															D12	10000	843	8.43
12375	0.20625	8.32083	8.04937	23.0047															E1	9999	16	0.160016
6187.5	0.103125	7.11	6.83854	34.5868															E2	10000	188	1.88
3093.75	0.0515625	5.22	4.94854	52.6654	2947.2		0.0491199												E3	9999	391	3.91039
0	0	11.1022	10.8308	-3.60028															E4	9999	469	4.69047
0	0	9.59096	9.3195	10.8555															E5	9999	574	5.74057
	Ave	10.7258	10.4544	0	96643.6	329776	1.61073	5.49627											E6	9999	702	7.0207
																			E7	9999	745	7.45075
																			E8	9999	661	6.61066
	Drug: CQ/DHA; 1:1																		E9	10000	535	5.35
					CQ		DHA												E10	10080	469	4.65278
CQ (nM)	DHA (nM)	%P-1	%P-bkgnd	% inhibition	IC50 (nM)	IC90 (nM)	IC50 (nM)	IC90 (nM)											E11	9999	1036	10.361
1200000	40	0.09	-0.181463	101.736															E12	10044	875	8.71167
600000	20	0.46	0.188537	98.1966		476454		15.8818											F1	9998	91	0.910182
300000	10	2.54076	2.2693	78.2933															F2	9999	272	2.72027
150000	5	4.61	4.33854	58.5003	85292.6		2.84309												F3	10000	397	3.97
75000	2.5	5.64	5.36854	48.6479															F4	10000	588	5.88
37500	1.25	6.97	6.69854	35.926															F5	9999	716	7.16072
18750	0.625	7.34	7.06854	32.3868															F6	10000	754	7.54
9375	0.3125	7.44	7.16854	31.4302															F7	9999	670	6.70067
4687.5	0.15625	6.10122	5.82976	44.2362															F8	9999	520	5.20052
2343.75	0.078125	5.06101	4.78955	54.1862	2166.33		0.0722109												F9	10000	471	4.71
0	0	10.8422	10.5707	-1.11279															F10	9999	666	6.66067
0	0	8.43	8.15854	21.9605															F11	9999	971	9.71097
	Ave	10.7258	10.4544	0	87458.9	476454	2.9153	15.8818											F12	9999	846	8.46085
																			G1	10000	17	0.17
																			G2	10000	18	0.18
	Drug: CQ/DHA; 1:2																		G3	9997	7	0.070021
					CQ		DHA												G4	10000	86	0.86
CQ (nM)	DHA (nM)	%P-1	%P-bkgnd	% inhibition	IC50 (nM)	IC90 (nM)	IC50 (nM)	IC90 (nM)											G5	9998	484	4.84097
792000	52.8	0.160016	-0.111447	101.066		525645		35.043											G6	9997	857	8.57257
396000	26.4	1.88	1.60854	84.6137															G7	9998	1046	10.4621
198000	13.2	3.91039	3.63893	65.1923															G8	9998	1090	10.9022
99000	6.6	4.69047	4.41901	57.7305	60903.9		4.06026												G9	9994	1108	11.0867
49500	3.3	5.74057	5.46911	47.6859															G10	9997	1103	11.0333
24750	1.65	7.0207	6.74924	35.441															G11	9996	1109	11.0944
12375	0.825	7.45075	7.17928	31.3275															G12	9999	927	9.27093
6187.5	0.4125	6.61066	6.3392	39.3632
3093.75	0.20625	5.35	5.07854	51.4219
1546.88	0.103125	4.65278	4.38131	58.0911	1317.65		0.0878436
0	0	10.361	10.0896	3.48942
0	0	8.71167	8.44021	19.2662
	Ave	10.7258	10.4544	0	62221.6	525645	4.14811	35.043
	Drug: CQ/DHA; 1:4
					CQ		DHA
CQ (nM)	DHA (nM)	%P-1	%P-bkgnd	% inhibition	IC50 (nM)	IC90 (nM)	IC50 (nM)	IC90 (nM)
480000	64	0.910182	0.638719	93.8904		426073		56.8098
240000	32	2.72027	2.44881	76.5762
120000	16	3.97	3.69854	64.6221	71979.6		9.59728
60000	8	5.88	5.60854	46.3522
30000	4	7.16072	6.88925	34.1017
15000	2	7.54	7.26854	30.4737
7500	1	6.70067	6.42921	38.5022
3750	0.5	5.20052	4.92906	52.8517
1875	0.25	4.71	4.43854	57.5437	1495.97		0.199463
937.5	0.125	6.66067	6.3892	38.8849
0	0	9.71097	9.43951	9.70754
0	0	8.46085	8.18938	21.6655
	Ave	10.7258	10.4544	0	73475.6	426073	9.79675	56.8098
	Drug: CQ/DHA; 0:1
					CQ		DHA
CQ (nM)	DHA (nM)	%P-1	%P-bkgnd	% inhibition	IC50 (nM)	IC90 (nM)	IC50 (nM)	IC90 (nM)
0	80	0.17	-0.101463	100.971
0	40	0.18	-0.0914634	100.875
0	20	0.070021	-0.201442	101.927
0	10	0.86	0.588537	94.3704		0		9.42614
0	5	4.84097	4.5695	56.291	0		4.55938
0	2.5	8.57257	8.30111	20.5968
0	1.25	10.4621	10.1906	2.52278
0	0.625	10.9022	10.6307	-1.68683
1	0.3125	11.0867	10.8152	-3.45137
0	0.15625	11.0333	10.7618	-2.94113
0	0	11.0944	10.823	-3.52584
0	0	9.27093	8.99946	13.9167
	Ave	10.7258	10.4544	0	0	0	4.55938	9.42614

## Sheet: K13
Dd2 K13 R539T
CQ & DHA																			Well Name	P1 #Events	P3 #Events	P%
																			A1	9999	32	0.320032
Background	0.390444																		A2	9999	23	0.230023
Avg	11.1824																		A3	9992	34	0.340272
																			A4	9990	330	3.3033
																			A5	9988	524	5.2463
																			A6	9997	698	6.98209
					CQ		DHA												A7	9997	870	8.70261
CQ (nM)	DHA (nM)	%P-1	%P-bkgnd	% inhibition	IC50 (nM)	IC90 (nM)	IC50 (nM)	IC90 (nM)											A8	10000	947	9.47
2400000	0	0.320032	-0.0704123	100.652															A9	10000	929	9.29
1200000	0	0.230023	-0.160421	101.486															A10	9996	781	7.81313
600000	0	0.340272	-0.0501721	100.465		485654		0											A11	9998	1202	12.0224
300000	0	3.3033	2.91286	73.009															A12	9999	1064	10.6411
150000	0	5.2463	4.85585	55.005	126662		0												B1	9999	28	0.280028
75000	0	6.98209	6.59165	38.9208								CQ IC90	DHA IC90		FIC90 CQ	FIC90 DHA	Sum		B2	9999	16	0.160016
37500	0	8.70261	8.31217	22.9782								485654	0		1	0	1		B3	9999	186	1.86019
18750	0	9.47	9.07956	15.8675								590260	4.91884		1.21539	0.507357	1.72275		B4	10000	405	4.05
9375	0	9.29	8.89956	17.5354								524060	8.73434		1.07908	0.90091	1.97999		B5	9999	612	6.12061
4687.5	0	7.81313	7.42268	31.2203								514336	17.1445		1.05906	1.76839	2.82745		B6	9999	782	7.82078
0	0	12.0224	11.632	-7.78347								362510	24.1674		0.746438	2.49276	3.2392		B7	9998	905	9.05181
0	0	10.6411	10.2506	5.01623								479197	63.8929		0.986704	6.59028	7.57699		B8	9996	918	9.18367
	Ave	11.1824	10.792	0	126662	485654	0	0				0	9.69502		0	1	1		B9	10000	892	8.92
																			B10	9997	672	6.72202
																			B11	9999	1152	11.5212
	Drug: CQ/DHA; 4:1																		B12	8483	325	3.83119	*Bad Flow
					CQ		DHA												C1	9589	7	0.0730003
CQ (nM)	DHA (nM)	%P-1	%P-bkgnd	% inhibition	IC50 (nM)	IC90 (nM)	IC50 (nM)	IC90 (nM)				CQ IC50	DHA IC50		FIC50 CQ	FIC50 DHA	Sum		C2	9573	5	0.0522302
1920000	16	0.280028	-0.110416	101.023						Row A	1:0	126662	0		1	0	1		C3	9967	214	2.14709
960000	8	0.160016	-0.230428	102.135		590260		4.91884		Row B	4:1	139367	1.16139		1.10031	0.263231	1.36354		C4	9983	426	4.26725
480000	4	1.86019	1.46974	86.3812						Row C	2:1	99419.7	1.65699		0.784921	0.375559	1.16048		C5	9995	579	5.7929
240000	2	4.05	3.65956	66.09	139367		1.16139			Row D	1:1	140248	4.67494		1.10726	1.05958	2.16684		C6	9996	684	6.84274
120000	1	6.12061	5.73017	46.9034						Row E	1:2	118455	7.89701		0.935207	1.78986	2.72507		C7	9998	852	8.5217
60000	0.5	7.82078	7.43034	31.1494						Row F	1:4	171422	22.8563		1.35338	5.18039	6.53377		C8	9985	783	7.84176
30000	0.25	9.05181	8.66137	19.7425						Row G	0:1	0	4.41207		0	1	1		C9	10000	836	8.36
15000	0.125	9.18367	8.79323	18.5206													2.78994		C10	9999	681	6.81068
7500	0.0625	8.92	8.52956	20.9639															C11	9999	1119	11.1911
3750	0.03125	6.72202	6.33157	41.3307															C12	9999	970	9.70097
0	0	11.5212	11.1307	-3.13879															D1	10000	16	0.16
0	0																		D2	9999	77	0.770077
	Ave	11.1824	10.792	0	139367	590260	1.16139	4.91884											D3	10000	322	3.22
																			D4	10000	562	5.62
																			D5	10000	690	6.9
	Drug: CQ/DHA; 2:1																		D6	9998	867	8.67173
					CQ		DHA												D7	9999	934	9.34093
CQ (nM)	DHA (nM)	%P-1	%P-bkgnd	% inhibition	IC50 (nM)	IC90 (nM)	IC50 (nM)	IC90 (nM)											D8	10000	905	9.05
1584000	26.4	0.0730003	-0.317444	102.941															D9	10000	735	7.35
792000	13.2	0.0522302	-0.338214	103.134		524060		8.73434											D10	9999	649	6.49065
396000	6.6	2.14709	1.75664	83.7227															D11	10000	1068	10.68
198000	3.3	4.26725	3.87681	64.0769	99419.7		1.65699												D12	9996	991	9.91397
99000	1.65	5.7929	5.40245	49.9401															E1	9998	25	0.25005
49500	0.825	6.84274	6.45229	40.2121															E2	9999	82	0.820082
24750	0.4125	8.5217	8.13126	24.6545															E3	9999	466	4.66047
12375	0.20625	7.84176	7.45132	30.955															E4	9997	606	6.06182
6187.5	0.103125	8.36	7.96956	26.1529															E5	9998	821	8.21164
3093.75	0.0515625	6.81068	6.42024	40.5091															E6	9998	888	8.88178
0	0	11.1911	10.8007	-0.08066															E7	10000	875	8.75
0	0	9.70097	9.31053	13.7273															E8	10000	841	8.41
	Ave	11.1824	10.792	0	99419.7	524060	1.65699	8.73434											E9	9998	696	6.96139
																			E10	10000	651	6.51
																			E11	10000	1075	10.75
	Drug: CQ/DHA; 1:1																		E12	10000	1068	10.68
					CQ		DHA												F1	10000	146	1.46
CQ (nM)	DHA (nM)	%P-1	%P-bkgnd	% inhibition	IC50 (nM)	IC90 (nM)	IC50 (nM)	IC90 (nM)											F2	9999	434	4.34043
1200000	40	0.16	-0.230444	102.135															F3	9999	687	6.87069
600000	20	0.770077	0.379633	96.4823		514336		17.1445											F4	10000	771	7.71
300000	10	3.22	2.82956	73.7809															F5	10000	934	9.34
150000	5	5.62	5.22956	51.5422	140248		4.67494												F6	10000	1042	10.42
75000	2.5	6.9	6.50956	39.6815															F7	9999	965	9.65097
37500	1.25	8.67173	8.28129	23.2643															F8	10000	738	7.38
18750	0.625	9.34093	8.95049	17.0634															F9	10000	684	6.84
9375	0.3125	9.05	8.65956	19.7593															F10	9999	829	8.29083
4687.5	0.15625	7.35	6.95956	35.5117															F11	9998	1112	11.1222
2343.75	0.078125	6.49065	6.1002	43.4746															F12	9999	957	9.57096
0	0	10.68	10.2896	4.65545															G1	10000	19	0.19
0	0	9.91397	9.52352	11.7536															G2	9999	25	0.250025
	Ave	11.1824	10.792	0	140248	514336	4.67494	17.1445											G3	9999	16	0.160016
																			G4	9998	124	1.24025
																			G5	9998	500	5.001
	Drug: CQ/DHA; 1:2																		G6	9999	834	8.34083
					CQ		DHA												G7	10000	1063	10.63
CQ (nM)	DHA (nM)	%P-1	%P-bkgnd	% inhibition	IC50 (nM)	IC90 (nM)	IC50 (nM)	IC90 (nM)											G8	9997	1067	10.6732
792000	52.8	0.25005	-0.140394	101.301															G9	9999	1181	11.8112
396000	26.4	0.820082	0.429638	96.0189		362510		24.1674											G10	10000	1127	11.27
198000	13.2	4.66047	4.27002	60.4333	118455		7.89701												G11	10000	1099	10.99
99000	6.6	6.06182	5.67137	47.4482															G12	10000	967	9.67
49500	3.3	8.21164	7.8212	27.5276
24750	1.65	8.88178	8.49133	21.3181
12375	0.825	8.75	8.35956	22.5391
6187.5	0.4125	8.41	8.01956	25.6896
3093.75	0.20625	6.96139	6.57095	39.1126
1546.88	0.103125	6.51	6.11956	43.2953
0	0	10.75	10.3596	4.00682
0	0	10.68	10.2896	4.65545
	Ave	11.1824	10.792	0	118455	362510	7.89701	24.1674
	Drug: CQ/DHA; 1:4
					CQ		DHA
CQ (nM)	DHA (nM)	%P-1	%P-bkgnd	% inhibition	IC50 (nM)	IC90 (nM)	IC50 (nM)	IC90 (nM)
480000	64	1.46	1.06956	90.0893		479197		63.8929
240000	32	4.34043	3.94999	63.3988	171422		22.8563
120000	16	6.87069	6.48024	39.9531
60000	8	7.71	7.31956	32.1759
30000	4	9.34	8.94956	17.0721
15000	2	10.42	10.0296	7.06464
7500	1	9.65097	9.26052	14.1906
3750	0.5	7.38	6.98956	35.2337
1875	0.25	6.84	6.44956	40.2375
937.5	0.125	8.29083	7.90038	26.7939
0	0	11.1222	10.7318	0.557728
0	0	9.57096	9.18051	14.932
	Ave	11.1824	10.792	0	171422	479197	22.8563	63.8929
	Drug: CQ/DHA; 0:1
					CQ		DHA
CQ (nM)	DHA (nM)	%P-1	%P-bkgnd	% inhibition	IC50 (nM)	IC90 (nM)	IC50 (nM)	IC90 (nM)
0	80	0.19	-0.200444	101.857
0	40	0.250025	-0.140419	101.301
0	20	0.160016	-0.230428	102.135
0	10	1.24025	0.849804	92.1256		0		9.69502
0	5	5.001	4.61056	57.2779	0		4.41207
0	2.5	8.34083	7.95039	26.3305
0	1.25	10.63	10.2396	5.11875
0	0.625	10.6732	10.2828	4.71844
0	0.3125	11.8112	11.4207	-5.82625
0	0.15625	11.27	10.8796	-0.811582
0	0	10.99	10.5996	1.78294
0	0	9.67	9.27956	14.0143
	Ave	11.1824	10.792	0	0	0	4.41207	9.69502
