# Supplementary material for: 4-Aminoquinolines block heme iron reactivity and interfere with artemisinin action
Source: eLife. 2026 Mar 23;14:RP108976. doi: 10.7554/eLife.108976 (PMC13008355; doi:10.7554/eLife.108976)
Supplement: Figure 1—source data 1. [file elife-108976-fig1-data1.zip › Figure 1- source data 1- Isobologram analysis/CQ and DHA/2024-04-05 CQ & DHA Isobologram K13 and 3D7_row 11.xlsx]

## Sheet: 3D7
3D7
CQ & DHA
Background	0.260037
Avg	8.8786																		Well Name	P1 #Events	P3 #Events	P%
																			A1	9997	36	0.360108
																			A2	10000	38	0.38
																			A3	9999	56	0.560056
					CQ		DHA												A4	9999	60	0.60006
CQ (nM)	DHA (nM)	%P-1	%P-bkgnd	% inhibition	IC50 (nM)	IC90 (nM)	IC50 (nM)	IC90 (nM)											A5	9998	199	1.9904
1300	0	0.360108	0.100071	98.8389															A6	9999	652	6.52065
650	0	0.38	0.119963	98.6081															A7	10000	860	8.6
325	0	0.560056	0.300019	96.5189															A8	10000	828	8.28
162.5	0	0.60006	0.340023	96.0548		132.005		0											A9	9996	907	9.07363
81.25	0	1.9904	1.73036	79.9228	58.1236		0												A10	9991	833	8.3375
40.625	0	6.52065	6.26062	27.3589								CQ IC90	DHA IC90		FIC90 CQ	FIC90 DHA	Sum		A11	9985	803	8.04206
20.3125	0	8.6	8.33996	3.2325								132.005	0		1	0	1		A12	9999	863	8.63086
10.1562	0	8.28	8.01996	6.94542								129.518	1.99258		0.981161	0.142947	1.12411		B1	9998	16	0.160032
5.07812	0	9.07363	8.81359	-2.26296								191.98	5.90709		1.45435	0.423773	1.87812		B2	9999	39	0.390039
2.53906	0	8.3375	8.07747	6.27821								177.661	10.933		1.34587	0.784328	2.1302		B3	9999	57	0.570057
0	0	8.04206	7.78203	9.70617								105.326	12.9632		0.797894	0.929973	1.72787		B4	10000	110	1.1
0	0	8.63086	8.37083	2.8744								64.6662	15.9178		0.489878	1.14194	1.63182		B5	9998	405	4.05081
	Ave	8.8786	8.61856	0	58.1236	132.005	0	0				0	13.9393		0	1	1		B6	9999	762	7.62076
																			B7	9997	811	8.11243
																			B8	9998	823	8.23165
	Drug: CQ/DHA; 4:1																		B9	9997	825	8.25248
					CQ		DHA												B10	9996	889	8.89356
CQ (nM)	DHA (nM)	%P-1	%P-bkgnd	% inhibition	IC50 (nM)	IC90 (nM)	IC50 (nM)	IC90 (nM)				CQ IC50	DHA IC50		FIC50 CQ	FIC50 DHA	Sum		B11	9998	892	8.92178
1040	16	0.160032	-0.100005	101.16						Row A	1:0	58.1236	0		1	0	1		B12	9997	842	8.42253
520	8	0.390039	0.130002	98.4916						Row B	4:1	60.2796	0.927379		1.03709	0.192532	1.22963		C1	9997	29	0.290087
260	4	0.570057	0.31002	96.4029						Row C	2:1	70.3836	2.16565		1.21093	0.449607	1.66054		C2	9803	39	0.397837
130	2	1.1	0.839963	90.254		129.518		1.99258		Row D	1:1	66.6889	4.10393		1.14736	0.852011	1.99937		C3	9986	86	0.861206
65	1	4.05081	3.79077	56.0162	60.2796		0.927379			Row E	1:2	44.2516	5.44636		0.761337	1.13071	1.89205		C4	9987	210	2.10273
32.5	0.5	7.62076	7.36073	14.5945						Row F	1:4	20.6315	5.07852		0.354959	1.05434	1.4093		C5	9999	569	5.69057
16.25	0.25	8.11243	7.8524	8.88967						Row G	0:1	0	4.81676		0	1	1		C6	9999	834	8.34083
8.125	0.125	8.23165	7.97161	7.50646													1.63818		C7	9999	880	8.80088
4.0625	0.0625	8.25248	7.99244	7.26478															C8	9998	918	9.18184
2.03125	0.03125	8.89356	8.63352	-0.173605															C9	10000	915	9.15
0	0	8.92178	8.66175	-0.501118															C10	9999	891	8.91089
0	0	8.42253	8.16249	5.2917															C11	9998	876	8.76175
	Ave	8.8786	8.61856	0	60.2796	129.518	0.927379	1.99258											C12	9998	901	9.0118
																			D1	9999	32	0.320032
																			D2	10000	46	0.46
	Drug: CQ/DHA; 2:1																		D3	10000	119	1.19
					CQ		DHA												D4	10188	371	3.64154
CQ (nM)	DHA (nM)	%P-1	%P-bkgnd	% inhibition	IC50 (nM)	IC90 (nM)	IC50 (nM)	IC90 (nM)											D5	10000	623	6.23
858	26.4	0.290087	0.03005	99.6513															D6	9999	842	8.42084
429	13.2	0.397837	0.1378	98.4011															D7	10000	868	8.68
214.5	6.6	0.861206	0.601169	93.0247		191.98		5.90709											D8	9999	927	9.27093
107.25	3.3	2.10273	1.8427	78.6194	70.3836		2.16565												D9	10000	887	8.87
53.625	1.65	5.69057	5.43053	36.9902															D10	9999	854	8.54085
26.8125	0.825	8.34083	8.0808	6.23957															D11	9998	924	9.24185
13.4062	0.4125	8.80088	8.54084	0.901718															D12	10000	875	8.75
6.70312	0.20625	9.18184	8.9218	-3.51847															E1	10000	32	0.32
3.35156	0.103125	9.15	8.88996	-3.14907															E2	9998	42	0.420084
1.67578	0.0515625	8.91089	8.65085	-0.374725															E3	10000	103	1.03
0	0	8.76175	8.50172	1.35571															E4	9998	359	3.59072
0	0	9.0118	8.75177	-1.54559															E5	10000	639	6.39
	Ave	8.8786	8.61856	0	70.3836	191.98	2.16565	5.90709											E6	10079	745	7.39161
																			E7	10000	845	8.45
																			E8	9999	838	8.38084
	Drug: CQ/DHA; 1:1																		E9	9998	893	8.93179
					CQ		DHA												E10	9999	867	8.67087
CQ (nM)	DHA (nM)	%P-1	%P-bkgnd	% inhibition	IC50 (nM)	IC90 (nM)	IC50 (nM)	IC90 (nM)											E11	9999	890	8.90089
650	40	0.320032	0.059995	99.3039															E12	9998	858	8.58172
325	20	0.46	0.199963	97.6799		177.661		10.933											F1	10000	22	0.22
162.5	10	1.19	0.929963	89.2098															F2	9999	32	0.320032
81.25	5	3.64154	3.3815	60.7649	66.6889		4.10393												F3	9998	110	1.10022
40.625	2.5	6.23	5.96996	30.7313															F4	9999	321	3.21032
20.3125	1.25	8.42084	8.16081	5.31125															F5	9998	507	5.07101
10.1562	0.625	8.68	8.41996	2.30427															F6	10000	691	6.91
5.07812	0.3125	9.27093	9.01089	-4.55218															F7	10000	763	7.63
2.53906	0.15625	8.87	8.60996	0.099729															F8	9999	817	8.17082
1.26953	0.078125	8.54085	8.28082	3.91877															F9	10000	877	8.77
0	0	9.24185	8.98181	-4.21478															F10	10000	842	8.42
0	0	8.75	8.48996	1.49207															F11	9999	890	8.90089
	Ave	8.8786	8.61856	0	66.6889	177.661	4.10393	10.933											F12	9999	784	7.84078
																			G1	10000	15	0.15
																			G2	10000	23	0.23
	Drug: CQ/DHA; 1:2																		G3	9997	54	0.540162
					CQ		DHA												G4	10000	150	1.5
CQ (nM)	DHA (nM)	%P-1	%P-bkgnd	% inhibition	IC50 (nM)	IC90 (nM)	IC50 (nM)	IC90 (nM)											G5	10000	440	4.4
429	52.8	0.32	0.059963	99.3043															G6	10000	671	6.71
214.5	26.4	0.420084	0.160047	98.143															G7	10000	833	8.33
107.25	13.2	1.03	0.769963	91.0662		105.326		12.9632											G8	10000	858	8.58
53.625	6.6	3.59072	3.33068	61.3545	44.2516		5.44636												G9	9999	909	9.09091
26.8125	3.3	6.39	6.12996	28.8748															G10	9996	872	8.72349
13.4062	1.65	7.39161	7.13157	17.2533															G11	9999	938	9.38094
6.70312	0.825	8.45	8.18996	4.97293															G12	9999	814	8.14081
3.35156	0.4125	8.38084	8.1208	5.77541
1.67578	0.20625	8.93179	8.67175	-0.61717
0.837891	0.103125	8.67087	8.41083	2.41024
0	0	8.90089	8.64085	-0.258685
0	0	8.58172	8.32168	3.44465
	Ave	8.8786	8.61856	0	44.2516	105.326	5.44636	12.9632
	Drug: CQ/DHA; 1:4
					CQ		DHA
CQ (nM)	DHA (nM)	%P-1	%P-bkgnd	% inhibition	IC50 (nM)	IC90 (nM)	IC50 (nM)	IC90 (nM)
260	64	0.22	-0.040037	100.465
130	32	0.320032	0.059995	99.3039
65	16	1.10022	0.840183	90.2515		64.6662		15.9178
32.5	8	3.21032	2.95028	65.7682	20.6315		5.07852
16.25	4	5.07101	4.81098	44.1789
8.125	2	6.91	6.64996	22.8414
4.0625	1	7.63	7.36996	14.4873
2.03125	0.5	8.17082	7.91078	8.21226
1.01562	0.25	8.77	8.50996	1.26002
0.507812	0.125	8.42	8.15996	5.32102
0	0	8.90089	8.64085	-0.258685
0	0	7.84078	7.58075	12.0416
	Ave	8.8786	8.61856	0	20.6315	64.6662	5.07852	15.9178
	Drug: CQ/DHA; 0:1
					CQ		DHA
CQ (nM)	DHA (nM)	%P-1	%P-bkgnd	% inhibition	IC50 (nM)	IC90 (nM)	IC50 (nM)	IC90 (nM)
0	80	0.15	-0.110037	101.277
0	40	0.23	-0.030037	100.349
0	20	0.540162	0.280125	96.7497		0		13.9393
0	10	1.5	1.23996	85.6129
0	5	4.4	4.13996	51.9646	0		4.81676
0	2.5	6.71	6.44996	25.1619
0	1.25	8.33	8.06996	6.36528
0	0.625	8.58	8.31996	3.46456
1	0.3125	9.09091	8.83087	-2.46345
0	0.15625	8.72349	8.46345	1.79967
0	0	9.38094	9.1209	-5.82862
0	0	8.14081	7.88078	8.56038
	Ave	8.8786	8.61856	0	0	0	4.81676	13.9393

## Sheet: K13
Dd2 K13 R539T
CQ & DHA																			Well Name	P1 #Events	P3 #Events	P%
																			A1	10000	27	0.27
Background	0.41005																		A2	10000	14	0.14
Avg	11.2311																		A3	10000	113	1.13
																			A4	9998	335	3.35067
																			A5	10000	563	5.63
																			A6	9999	704	7.0407
					CQ		DHA												A7	10000	786	7.86
CQ (nM)	DHA (nM)	%P-1	%P-bkgnd	% inhibition	IC50 (nM)	IC90 (nM)	IC50 (nM)	IC90 (nM)											A8	9999	906	9.06091
2400000	0	0.27	-0.14005	101.294															A9	10000	876	8.76
1200000	0	0.14	-0.27005	102.496															A10	10000	772	7.72
600000	0	1.13	0.71995	93.3468		551074		0											A11	9999	1135	11.3511
300000	0	3.35067	2.94062	72.8251															A12	10000	1062	10.62
150000	0	5.63	5.21995	51.7613	139867		0												B1	10000	25	0.25
75000	0	7.0407	6.63065	38.7247								CQ IC90	DHA IC90		FIC90 CQ	FIC90 DHA	Sum		B2	9999	16	0.160016
37500	0	7.86	7.44995	31.1534								551074	0		1	0	1		B3	9998	172	1.72034
18750	0	9.06091	8.65086	20.0556								550196	4.58497		0.998406	0.524828	1.52323		B4	10166	426	4.19044
9375	0	8.76	8.34995	22.8363								520747	8.67912		0.944967	0.993474	1.93844		B5	9999	625	6.25063
4687.5	0	7.72	7.30995	32.4472								569011	18.967		1.03255	2.1711	3.20365		B6	9999	807	8.07081
0	0	11.3511	10.9411	-1.10893								564123	37.6082		1.02368	4.3049	5.32858		B7	9999	827	8.27083
0	0	10.62	10.21	5.64764								0	0		0	0	0		B8	10000	929	9.29
	Ave	11.2311	10.8211	0	139867	551074	0	0				0	8.73614		0	1	1		B9	9998	801	8.0116
																			B10	10000	709	7.09
																			B11	9999	1125	11.2511
	Drug: CQ/DHA; 4:1																		B12	9999	1069	10.6911
					CQ		DHA												C1	10000	23	0.23
CQ (nM)	DHA (nM)	%P-1	%P-bkgnd	% inhibition	IC50 (nM)	IC90 (nM)	IC50 (nM)	IC90 (nM)				CQ IC50	DHA IC50		FIC50 CQ	FIC50 DHA	Sum		C2	10000	17	0.17
1920000	16	0.25	-0.16005	101.479						Row A	1:0	139867	0		1	0	1		C3	9999	210	2.10021
960000	8	0.160016	-0.250034	102.311		550196		4.58497		Row B	4:1	145048	1.20873		1.03704	0.318053	1.3551		C4	9999	474	4.74047
480000	4	1.72034	1.31029	87.8913						Row C	2:1	137593	2.29321		0.983738	0.603409	1.58715		C5	9999	651	6.51065
240000	2	4.19044	3.78039	65.0646	145048		1.20873			Row D	1:1	161707	5.39023		1.15615	1.41832	2.57447		C6	9999	784	7.84078
120000	1	6.25063	5.84058	46.026						Row E	1:2	143820	9.58801		1.02826	2.52288	3.55114		C7	9999	884	8.84088
60000	0.5	8.07081	7.66076	29.2053						Row F	1:4	140839	18.7785		1.00695	4.94116	5.9481		C8	10000	908	9.08
30000	0.25	8.27083	7.86078	27.3569						Row G	0:1	0	3.80042		0	1	1		C9	10000	844	8.44
15000	0.125	9.29	8.87995	17.9385													3.00319		C10	10000	686	6.86
7500	0.0625	8.0116	7.60155	29.7524															C11	10000	1107	11.07
3750	0.03125	7.09	6.67995	38.2691															C12	9999	1008	10.081
0	0	11.2511	10.8411	-0.18472															D1	9999	18	0.180018
0	0	10.6911	10.281	4.99088															D2	9999	124	1.24012
	Ave	11.2311	10.8211	0	145048	550196	1.20873	4.58497											D3	10000	368	3.68
																			D4	9997	600	6.0018
																			D5	9999	774	7.74077
	Drug: CQ/DHA; 2:1																		D6	9998	760	7.60152
					CQ		DHA												D7	10000	934	9.34
CQ (nM)	DHA (nM)	%P-1	%P-bkgnd	% inhibition	IC50 (nM)	IC90 (nM)	IC50 (nM)	IC90 (nM)											D8	10000	889	8.89
1584000	26.4	0.23	-0.18005	101.664															D9	9997	728	7.28218
792000	13.2	0.17	-0.24005	102.218		520747		8.67912											D10	9997	648	6.48194
396000	6.6	2.10021	1.69016	84.3809															D11	10000	1096	10.96
198000	3.3	4.74047	4.33042	59.9816	137593		2.29321												D12	9998	1073	10.7321
99000	1.65	6.51065	6.1006	43.623															E1	10000	18	0.18
49500	0.825	7.84078	7.43073	31.331															E2	9999	246	2.46025
24750	0.4125	8.84088	8.43083	22.0888															E3	9999	467	4.67047
12375	0.20625	9.08	8.66995	19.8791															E4	9997	677	6.77203
6187.5	0.103125	8.44	8.02995	25.7935															E5	10000	741	7.41
3093.75	0.0515625	6.86	6.44995	40.3946															E6	10000	845	8.45
0	0	11.07	10.66	1.4891															E7	10000	906	9.06
0	0	10.081	9.67096	10.6286															E8	9999	810	8.10081
	Ave	11.2311	10.8211	0	137593	520747	2.29321	8.67912											E9	9999	707	7.07071
																			E10	9999	641	6.41064
																			E11	10000	1140	11.4
	Drug: CQ/DHA; 1:1																		E12	9999	986	9.86099
					CQ		DHA												F1	9998	165	1.65033
CQ (nM)	DHA (nM)	%P-1	%P-bkgnd	% inhibition	IC50 (nM)	IC90 (nM)	IC50 (nM)	IC90 (nM)											F2	10000	392	3.92
1200000	40	0.180018	-0.230032	102.126															F3	10000	622	6.22
600000	20	1.24012	0.830074	92.3291		569011		18.967											F4	9997	723	7.23217
300000	10	3.68	3.26995	69.7817	161707		5.39023												F5	9997	861	8.61258
150000	5	6.0018	5.59175	48.3254															F6	9999	915	9.15092
75000	2.5	7.74077	7.33072	32.2552															F7	9998	917	9.17183
37500	1.25	7.60152	7.19147	33.5421															F8	10000	681	6.81
18750	0.625	9.34	8.92995	17.4764															F9	9998	692	6.92138
9375	0.3125	8.89	8.47995	21.6349															F10	9996	736	7.36295
4687.5	0.15625	7.28218	6.87213	36.4931															F11	9998	1081	10.8122
2343.75	0.078125	6.48194	6.07189	43.8883															F12	9997	1035	10.3531
0	0	10.96	10.55	2.50563															G1	10000	11	0.11
0	0	10.7321	10.3221	4.61127															G2	10000	12	0.12
	Ave	11.2311	10.8211	0	161707	569011	5.39023	18.967											G3	10025	17	0.169576
																			G4	10000	63	0.63
																			G5	9998	404	4.04081
	Drug: CQ/DHA; 1:2																		G6	10000	775	7.75
					CQ		DHA												G7	9999	994	9.94099
CQ (nM)	DHA (nM)	%P-1	%P-bkgnd	% inhibition	IC50 (nM)	IC90 (nM)	IC50 (nM)	IC90 (nM)											G8	10000	1094	10.94
792000	52.8	0.18	-0.23005	102.126		564123		37.6082											G9	9996	1136	11.3645
396000	26.4	2.46025	2.0502	81.0537															G10	10000	1128	11.28
198000	13.2	4.67047	4.26042	60.6286	143820		9.58801												G11	9997	1177	11.7735
99000	6.6	6.77203	6.36198	41.2076															G12	9998	1059	10.5921
49500	3.3	7.41	6.99995	35.3119
24750	1.65	8.45	8.03995	25.7011
12375	0.825	9.06	8.64995	20.0639
6187.5	0.4125	8.10081	7.69076	28.928
3093.75	0.20625	7.07071	6.66066	38.4474
1546.88	0.103125	6.41064	6.00059	44.5472
0	0	11.4	10.99	-1.56051
0	0	9.86099	9.45094	12.6619
	Ave	11.2311	10.8211	0	143820	564123	9.58801	37.6082
	Drug: CQ/DHA; 1:4
					CQ		DHA
CQ (nM)	DHA (nM)	%P-1	%P-bkgnd	% inhibition	IC50 (nM)	IC90 (nM)	IC50 (nM)	IC90 (nM)
480000	64	1.65033	1.24028	88.5383
240000	32	3.92	3.50995	67.5638	140839		18.7785
120000	16	6.22	5.80995	46.309
60000	8	7.23217	6.82212	36.9553
30000	4	8.61258	8.20253	24.1986
15000	2	9.15092	8.74087	19.2238
7500	1	9.17183	8.76178	19.0305
3750	0.5	6.81	6.39995	40.8567
1875	0.25	6.92138	6.51133	39.8274
937.5	0.125	7.36295	6.9529	35.7468
0	0	10.8122	10.4021	3.87183
0	0	10.3531	9.94306	8.11407
	Ave	11.2311	10.8211	0	140839	0	18.7785	0
	Drug: CQ/DHA; 0:1
					CQ		DHA
CQ (nM)	DHA (nM)	%P-1	%P-bkgnd	% inhibition	IC50 (nM)	IC90 (nM)	IC50 (nM)	IC90 (nM)
0	80	0.11	-0.30005	102.773
0	40	0.12	-0.29005	102.68
0	20	0.169576	-0.240474	102.222
0	10	0.63	0.21995	97.9674		0		8.73614
0	5	4.04081	3.63076	66.4474	0		3.80042
0	2.5	7.75	7.33995	32.1699
0	1.25	9.94099	9.53094	11.9225
0	0.625	10.94	10.53	2.69045
0	0.3125	11.3645	10.9545	-1.23287
0	0.15625	11.28	10.87	-0.451559
0	0	11.7735	11.3635	-5.0124
0	0	10.5921	10.1821	5.9053
	Ave	11.2311	10.8211	0	0	0	3.80042	8.73614
