# Supplementary material for: 4-Aminoquinolines block heme iron reactivity and interfere with artemisinin action
Source: eLife. 2026 Mar 23;14:RP108976. doi: 10.7554/eLife.108976 (PMC13008355; doi:10.7554/eLife.108976)
Supplement: Figure 1—source data 1. [file elife-108976-fig1-data1.zip › Figure 1- source data 1- Isobologram analysis/CQ and DHA/2024-04-12 CQ & DHA Isobologram K13 and 3D7_row 11.xlsx]

## Sheet: 3D7
3D7
CQ & DHA
Background	0.241445
Avg	9.28503																		Well Name	P1 #Events	P3 #Events	P%
																			A1	9999	28	0.280028
																			A2	10000	58	0.58
																			A3	10000	41	0.41
					CQ		DHA												A4	10000	79	0.79
CQ (nM)	DHA (nM)	%P-1	%P-bkgnd	% inhibition	IC50 (nM)	IC90 (nM)	IC50 (nM)	IC90 (nM)											A5	10000	167	1.67
1300	0	0.280028	0.0385833	99.5734															A6	9999	693	6.93069
650	0	0.58	0.338555	96.2564															A7	9993	899	8.9963
325	0	0.41	0.168555	98.1362															A8	10000	869	8.69
162.5	0	0.79	0.548555	93.9343		129.649		0											A9	9999	916	9.16092
81.25	0	1.67	1.42856	84.2037	57.3629		0												A10	10000	948	9.48
40.625	0	6.93069	6.68925	26.0332								CQ IC90	DHA IC90		FIC90 CQ	FIC90 DHA	Sum		A11	9998	928	9.28186
20.3125	0	8.9963	8.75485	3.19268								129.649	0		1	0	1		A12	10062	527	5.23753
10.1562	0	8.69	8.44856	6.57958								165.374	2.54422		1.27555	0.127746	1.4033		B1	10000	24	0.24
5.07812	0	9.16092	8.91947	1.37239								317.404	9.76628		2.44818	0.490367	2.93855		B2	9997	70	0.70021
2.53906	0	9.48	9.23856	-2.1559								262.167	16.1334		2.02213	0.81006	2.83219		B3	9999	76	0.760076
0	0	9.28186	9.04041	0.0350903								159.753	19.6619		1.2322	0.98723	2.21943		B4	10000	129	1.29
0	0	5.23753	4.99608	44.7555								64.2523	15.816		0.495587	0.794122	1.28971		B5	9999	521	5.21052
	Ave	9.28503	9.04359	0	57.3629	129.649	0	0				0	19.9163		0	1	1		B6	10000	858	8.58
																			B7	9999	861	8.61086
																			B8	10000	999	9.99
	Drug: CQ/DHA; 4:1																		B9	9998	1001	10.012
					CQ		DHA												B10	9999	961	9.61096
CQ (nM)	DHA (nM)	%P-1	%P-bkgnd	% inhibition	IC50 (nM)	IC90 (nM)	IC50 (nM)	IC90 (nM)				CQ IC50	DHA IC50		FIC50 CQ	FIC50 DHA	Sum		B11	10000	947	9.47
1040	16	0.24	-0.00144472	100.016						Row A	1:0	57.3629	0		1	0	1		B12	9998	636	6.36127
520	8	0.70021	0.458765	94.9272						Row B	4:1	72.4157	1.11409		1.26241	0.154272	1.41669		C1	9999	31	0.310031
260	4	0.760076	0.518631	94.2652		165.374		2.54422		Row C	2:1	84.9552	2.614		1.48101	0.361971	1.84298		C2	10000	74	0.74
130	2	1.29	1.04856	88.4055	72.4157		1.11409			Row D	1:1	88.1814	5.42654		1.53725	0.751434	2.28869		C3	10000	152	1.52
65	1	5.21052	4.96908	45.0541						Row E	1:2	62.6933	7.71609		1.09292	1.06848	2.1614		C4	10000	320	3.2
32.5	0.5	8.58	8.33856	7.79591						Row F	1:4	29.8495	7.34758		0.520363	1.01745	1.53781		C5	10000	696	6.96
16.25	0.25	8.61086	8.36942	7.45466						Row G	0:1	0	7.22159		0	1	1		C6	9999	895	8.9509
8.125	0.125	9.99	9.74856	-7.79525													1.84951		C7	9996	933	9.33373
4.0625	0.0625	10.012	9.77056	-8.03854															C8	9999	984	9.84098
2.03125	0.03125	9.61096	9.36952	-3.60401															C9	9999	908	9.08091
0	0	9.47	9.22856	-2.04532															C10	9998	970	9.70194
0	0	6.36127	6.11983	32.3296															C11	9991	849	8.49765
	Ave	9.28503	9.04359	0	72.4157	165.374	1.11409	2.54422											C12	10000	636	6.36
																			D1	10000	22	0.22
																			D2	10152	61	0.600867
	Drug: CQ/DHA; 2:1																		D3	9999	201	2.0102
					CQ		DHA												D4	10000	502	5.02
CQ (nM)	DHA (nM)	%P-1	%P-bkgnd	% inhibition	IC50 (nM)	IC90 (nM)	IC50 (nM)	IC90 (nM)											D5	10000	817	8.17
858	26.4	0.310031	0.0685863	99.2416															D6	10000	869	8.69
429	13.2	0.74	0.498555	94.4872		317.404		9.76628											D7	9999	973	9.73097
214.5	6.6	1.52	1.27856	85.8623															D8	9999	944	9.44094
107.25	3.3	3.2	2.95856	67.2856	84.9552		2.614												D9	10000	956	9.56
53.625	1.65	6.96	6.71856	25.7092															D10	10000	913	9.13
26.8125	0.825	8.9509	8.70945	3.69472															D11	10000	913	9.13
13.4062	0.4125	9.33373	9.09229	-0.538544															D12	10000	578	5.78
6.70312	0.20625	9.84098	9.59954	-6.1475															E1	9999	28	0.280028
3.35156	0.103125	9.08091	8.83946	2.25709															E2	9999	38	0.380038
1.67578	0.0515625	9.70194	9.4605	-4.61001															E3	9999	188	1.88019
0	0	8.49765	8.2562	8.70652															E4	10000	535	5.35
0	0	6.36	6.11856	32.3437															E5	10000	697	6.97
	Ave	9.28503	9.04359	0	84.9552	317.404	2.614	9.76628											E6	10000	910	9.1
																			E7	9998	906	9.06181
																			E8	10000	946	9.46
	Drug: CQ/DHA; 1:1																		E9	9999	948	9.48095
					CQ		DHA												E10	9999	963	9.63096
CQ (nM)	DHA (nM)	%P-1	%P-bkgnd	% inhibition	IC50 (nM)	IC90 (nM)	IC50 (nM)	IC90 (nM)											E11	9998	992	9.92198
650	40	0.22	-0.0214447	100.237															E12	10000	547	5.47
325	20	0.600867	0.359422	96.0257		262.167		16.1334											F1	10000	23	0.23
162.5	10	2.0102	1.76876	80.4419	88.1814		5.42654												F2	10170	30	0.294985
81.25	5	5.02	4.77856	47.1608															F3	9999	107	1.07011
40.625	2.5	8.17	7.92856	12.3295															F4	9999	436	4.36044
20.3125	1.25	8.69	8.44856	6.57958															F5	10000	683	6.83
10.1562	0.625	9.73097	9.48953	-4.93105															F6	10000	844	8.44
5.07812	0.3125	9.44094	9.1995	-1.72403															F7	10000	935	9.35
2.53906	0.15625	9.56	9.31856	-3.0405															F8	9996	950	9.5038
1.26953	0.078125	9.13	8.88856	1.71425															F9	10000	877	8.77
0	0	9.13	8.88856	1.71425															F10	9999	962	9.62096
0	0	5.78	5.53856	38.7571															F11	9999	944	9.44094
	Ave	9.28503	9.04359	0	88.1814	262.167	5.42654	16.1334											F12	9998	433	4.33087
																			G1	9998	13	0.130026
																			G2	9999	23	0.230023
	Drug: CQ/DHA; 1:2																		G3	9998	113	1.13023
					CQ		DHA												G4	9998	299	2.9906
CQ (nM)	DHA (nM)	%P-1	%P-bkgnd	% inhibition	IC50 (nM)	IC90 (nM)	IC50 (nM)	IC90 (nM)											G5	9999	618	6.18062
429	52.8	0.280028	0.0385833	99.5734															G6	9999	822	8.22082
214.5	26.4	0.380038	0.138593	98.4675		159.753		19.6619											G7	10000	951	9.51
107.25	13.2	1.88019	1.63874	81.8795	62.6933		7.71609												G8	10000	914	9.14
53.625	6.6	5.35	5.10856	43.5118															G9	9999	958	9.58096
26.8125	3.3	6.97	6.72856	25.5986															G10	9998	984	9.84197
13.4062	1.65	9.1	8.85856	2.04598															G11	9997	925	9.25278
6.70312	0.825	9.06181	8.82037	2.46824															G12	9999	491	4.91049
3.35156	0.4125	9.46	9.21856	-1.93474
1.67578	0.20625	9.48095	9.2395	-2.16638
0.837891	0.103125	9.63096	9.38952	-3.82518
0	0	9.92198	9.68054	-7.04316
0	0	5.47	5.22856	42.1849
	Ave	9.28503	9.04359	0	62.6933	159.753	7.71609	19.6619
	Drug: CQ/DHA; 1:4
					CQ		DHA
CQ (nM)	DHA (nM)	%P-1	%P-bkgnd	% inhibition	IC50 (nM)	IC90 (nM)	IC50 (nM)	IC90 (nM)
260	64	0.23	-0.0114447	100.127
130	32	0.294985	0.0535405	99.408
65	16	1.07011	0.828662	90.837		64.2523		15.816
32.5	8	4.36044	4.11899	54.454	29.8495		7.34758
16.25	4	6.83	6.58856	27.1466
8.125	2	8.44	8.19856	9.34397
4.0625	1	9.35	9.10856	-0.718412
2.03125	0.5	9.5038	9.26236	-2.41908
1.01562	0.25	8.77	8.52856	5.69497
0.507812	0.125	9.62096	9.37952	-3.71459
0	0	9.44094	9.1995	-1.72403
0	0	4.33087	4.08942	54.781	0
	Ave	9.28503	9.04359	0	29.8495	64.2523	7.34758	15.816
	Drug: CQ/DHA; 0:1
					CQ		DHA
CQ (nM)	DHA (nM)	%P-1	%P-bkgnd	% inhibition	IC50 (nM)	IC90 (nM)	IC50 (nM)	IC90 (nM)
0	80	0.130026	-0.111419	101.232
0	40	0.230023	-0.0114217	100.126
0	20	1.13023	0.888781	90.1722		0		19.9163
0	10	2.9906	2.74915	69.6011	0		7.22159
0	5	6.18062	5.93917	34.3272
0	2.5	8.22082	7.97938	11.7675
0	1.25	9.51	9.26856	-2.48762
0	0.625	9.14	8.89856	1.60368
1	0.3125	9.58096	9.33951	-3.27225
0	0.15625	9.84197	9.60052	-6.15838
0	0	9.25278	9.01133	0.35665
0	0	4.91049	4.66905	48.3717
	Ave	9.28503	9.04359	0	0	0	7.22159	19.9163

## Sheet: K13
Dd2 K13 R539T
CQ & DHA																			Well Name	P1 #Events	P3 #Events	P%
																			A1	9999	31	0.310031
Background	0.34006																		A2	10224	28	0.273865
Avg	13.9728																		A3	10000	98	0.98
																			A4	9998	139	1.39028
																			A5	10079	679	6.73678
																			A6	10000	872	8.72
					CQ		DHA												A7	10000	1066	10.66
CQ (nM)	DHA (nM)	%P-1	%P-bkgnd	% inhibition	IC50 (nM)	IC90 (nM)	IC50 (nM)	IC90 (nM)											A8	9999	1320	13.2013
2400000	0	0.310031	-0.0300288	100.22															A9	10000	1237	12.37
1200000	0	0.273865	-0.0661944	100.486															A10	10000	1075	10.75
600000	0	0.98	0.63994	95.3059															A11	9999	1433	14.3314
300000	0	1.39028	1.05022	92.2964		291217		0											A12	10000	401	4.01
150000	0	6.73678	6.39672	53.0783	134130		0												B1	9998	24	0.240048
75000	0	8.72	8.37994	38.5309								CQ IC90	DHA IC90		FIC90 CQ	FIC90 DHA	Sum		B2	10000	19	0.19
37500	0	10.66	10.3199	24.3004								291217	0		1	0	1		B3	10000	36	0.36
18750	0	13.2013	12.8613	5.65915								226406	1.88672		0.777448	0.152789	0.930236		B4	10000	95	0.95
9375	0	12.37	12.0299	11.7571								580166	9.66943		1.99221	0.783043	2.77526		B5	10000	760	7.6
4687.5	0	10.75	10.4099	23.6403								539434	17.9811		1.85235	1.45614	3.30848		B6	9999	1014	10.141
0	0	14.3314	13.9914	-2.63054								475416	31.6944		1.63252	2.56665	4.19917		B7	9999	1208	12.0812
0	0	4.01	3.66994	73.08								433561	57.8081		1.48879	4.68137	6.17016		B8	10169	1287	12.6561
	Ave	13.9728	13.6328	0	134130	291217	0	0				0	12.3485		0	1	1		B9	9999	1278	12.7813
																			B10	9999	969	9.69097
																			B11	9999	1373	13.7314
	Drug: CQ/DHA; 4:1																		B12	10000	454	4.54
					CQ		DHA												C1	9999	30	0.30003
CQ (nM)	DHA (nM)	%P-1	%P-bkgnd	% inhibition	IC50 (nM)	IC90 (nM)	IC50 (nM)	IC90 (nM)				CQ IC50	DHA IC50		FIC50 CQ	FIC50 DHA	Sum		C2	9999	20	0.20002
1920000	16	0.240048	-0.100012	100.734						Row A	1:0	134130	0		1	0	1		C3	9999	301	3.0103
960000	8	0.19	-0.15006	101.101						Row B	4:1	128004	1.0667		0.954331	0.186732	1.14106		C4	9998	726	7.26145
480000	4	0.36	0.0199402	99.8537						Row C	2:1	202891	3.38152		1.51265	0.591954	2.1046		C5	9999	978	9.78098
240000	2	0.95	0.60994	95.5259	128004	226406	1.0667	1.88672		Row D	1:1	191715	6.39049		1.42932	1.11869	2.54801		C6	9998	1183	11.8324
120000	1	7.6	7.25994	46.7464						Row E	1:2	186301	12.4201		1.38896	2.1742	3.56316		C7	10000	1297	12.97
60000	0.5	10.141	9.80095	28.1073						Row F	1:4	165341	22.0455		1.2327	3.85919	5.09189		C8	9999	1313	13.1313
30000	0.25	12.0812	11.7411	13.8755						Row G	0:1	0	5.71247		0	1	1		C9	10000	1169	11.69
15000	0.125	12.6561	12.3161	9.6584													2.88975		C10	9998	1021	10.212
7500	0.0625	12.7813	12.4412	8.74027															C11	10000	1401	14.01
3750	0.03125	9.69097	9.35091	31.4085															C12	9984	469	4.69752
0	0	13.7314	13.3913	1.77107															D1	9985	19	0.190285
0	0	4.54	4.19994	69.1923															D2	9996	118	1.18047
	Ave	13.9728	13.6328	0	128004	226406	1.0667	1.88672											D3	9999	377	3.77038
																			D4	9999	846	8.46085
																			D5	10000	1038	10.38
	Drug: CQ/DHA; 2:1																		D6	9999	1271	12.7113
					CQ		DHA												D7	9964	1272	12.766
CQ (nM)	DHA (nM)	%P-1	%P-bkgnd	% inhibition	IC50 (nM)	IC90 (nM)	IC50 (nM)	IC90 (nM)											D8	9994	1281	12.8177
1584000	26.4	0.30003	-0.0400298	100.294															D9	9998	1163	11.6323
792000	13.2	0.20002	-0.14004	101.027		580166		9.66943											D10	10000	950	9.5
396000	6.6	3.0103	2.67024	80.4131	202891		3.38152												D11	9999	1436	14.3614
198000	3.3	7.26145	6.92139	49.2297															D12	10000	437	4.37
99000	1.65	9.78098	9.44092	30.7483															E1	9999	24	0.240024
49500	0.825	11.8324	11.4923	15.7008															E2	9998	207	2.07041
24750	0.4125	12.97	12.6299	7.35595															E3	9998	677	6.77135
12375	0.20625	13.1313	12.7913	6.17267															E4	10000	1003	10.03
6187.5	0.103125	11.69	11.3499	16.7451															E5	10098	1137	11.2597
3093.75	0.0515625	10.212	9.87198	27.5863															E6	9999	1316	13.1613
0	0	14.01	13.6699	-0.272737															E7	9998	1291	12.9126
0	0	4.69752	4.35746	68.0369	0														E8	9998	1247	12.4725
	Ave	13.9728	13.6328	0	202891	580166	3.38152	9.66943											E9	10000	937	9.37
																			E10	10000	964	9.64
																			E11	9998	1349	13.4927
	Drug: CQ/DHA; 1:1																		E12	10000	345	3.45
					CQ		DHA												F1	10000	91	0.91
CQ (nM)	DHA (nM)	%P-1	%P-bkgnd	% inhibition	IC50 (nM)	IC90 (nM)	IC50 (nM)	IC90 (nM)											F2	10000	501	5.01
1200000	40	0.190285	-0.149774	101.099															F3	10000	846	8.46
600000	20	1.18047	0.840412	93.8353		539434		17.9811											F4	10000	1054	10.54
300000	10	3.77038	3.43032	74.8377	191715		6.39049												F5	10000	1249	12.49
150000	5	8.46085	8.12079	40.4318															F6	10000	1218	12.18
75000	2.5	10.38	10.0399	26.3543															F7	9999	1218	12.1812
37500	1.25	12.7113	12.3712	9.25379															F8	9999	968	9.68097
18750	0.625	12.766	12.4259	8.85265															F9	9999	925	9.25093
9375	0.3125	12.8177	12.4776	8.47318															F10	9998	1120	11.2022
4687.5	0.15625	11.6323	11.2923	17.1681															F11	9999	1374	13.7414
2343.75	0.078125	9.5	9.15994	32.8093															F12	9999	366	3.66037
0	0	14.3614	14.0214	-2.85062															G1	10000	19	0.19
0	0	4.37	4.02994	70.4393															G2	10000	20	0.2
	Ave	13.9728	13.6328	0	191715	539434	6.39049	17.9811											G3	10000	28	0.28
																			G4	9999	214	2.14021
																			G5	10000	799	7.99
	Drug: CQ/DHA; 1:2																		G6	9998	1292	12.9226
					CQ		DHA												G7	9997	1428	14.2843
CQ (nM)	DHA (nM)	%P-1	%P-bkgnd	% inhibition	IC50 (nM)	IC90 (nM)	IC50 (nM)	IC90 (nM)											G8	10094	1483	14.6919
792000	52.8	0.240024	-0.100036	100.734		475416		31.6944											G9	9998	1540	15.4031
396000	26.4	2.07041	1.73035	87.3074															G10	10000	1495	14.95
198000	13.2	6.77135	6.43129	52.8247	186301		12.4201												G11	9999	1414	14.1414
99000	6.6	10.03	9.68994	28.9216															G12	10000	421	4.21
49500	3.3	11.2597	10.9196	19.9018
24750	1.65	13.1613	12.8213	5.95259
12375	0.825	12.9126	12.5725	7.77712
6187.5	0.4125	12.4725	12.1324	11.0053
3093.75	0.20625	9.37	9.02994	33.7629
1546.88	0.103125	9.64	9.29994	31.7824
0	0	13.4927	13.1526	3.52181
0	0	3.45	3.10994	77.1877	0
	Ave	13.9728	13.6328	0	186301	475416	12.4201	31.6944
	Drug: CQ/DHA; 1:4
					CQ		DHA
CQ (nM)	DHA (nM)	%P-1	%P-bkgnd	% inhibition	IC50 (nM)	IC90 (nM)	IC50 (nM)	IC90 (nM)
480000	64	0.91	0.56994	95.8193		433561		57.8081
240000	32	5.01	4.66994	65.7447	165341		22.0455
120000	16	8.46	8.11994	40.438
60000	8	10.54	10.1999	25.1807
30000	4	12.49	12.1499	10.8769
15000	2	12.18	11.8399	13.1508
7500	1	12.1812	11.8412	13.1419
3750	0.5	9.68097	9.34091	31.4819
1875	0.25	9.25093	8.91087	34.6364
937.5	0.125	11.2022	10.8622	20.3229
0	0	13.7414	13.4013	1.69771
0	0	3.66037	3.32031	75.6446
	Ave	13.9728	13.6328	0	165341	433561	22.0455	57.8081
	Drug: CQ/DHA; 0:1
					CQ		DHA
CQ (nM)	DHA (nM)	%P-1	%P-bkgnd	% inhibition	IC50 (nM)	IC90 (nM)	IC50 (nM)	IC90 (nM)
0	80	0.19	-0.15006	101.101
0	40	0.2	-0.14006	101.027
0	20	0.28	-0.0600598	100.441		0		12.3485
0	10	2.14021	1.80015	86.7954	0		5.71247
0	5	7.99	7.64994	43.8856
0	2.5	12.9226	12.5825	7.70375
0	1.25	14.2843	13.9442	-2.28469
0	0.625	14.6919	14.3518	-5.27463
0	0.3125	15.4031	15.063	-10.4914
0	0.15625	14.95	14.6099	-7.16789
0	0	14.1414	13.8014	-1.2367
0	0	4.21	3.86994	71.6129
	Ave	13.9728	13.6328	0	0	0	5.71247	12.3485
