# Supplementary material for: 4-Aminoquinolines block heme iron reactivity and interfere with artemisinin action
Source: eLife. 2026 Mar 23;14:RP108976. doi: 10.7554/eLife.108976 (PMC13008355; doi:10.7554/eLife.108976)
Supplement: Figure 1—source data 1. [file elife-108976-fig1-data1.zip › Figure 1- source data 1- Isobologram analysis/MFQ & DHA/2024-08-06 MQ & DHA Isobologram D^3D7 and 3D7_row 11.xlsx]

## Sheet: D^3D7
Dd2 PfCRT 3D7
MQ & DHA
Background	0.167249
Avg	6.81427																		Well Name	P1 #Events	P3 #Events	P%
																			A1	9997	22	0.220066
																			A2	9993	19	0.190133
																			A3	9999	21	0.210021
					PPQ		DHA												A4	9994	28	0.280168
MQ (nM)	DHA (nM)	%P-1	%P-bkgnd	% inhibition	IC50 (nM)	IC90 (nM)	IC50 (nM)	IC90 (nM)											A5	9994	79	0.790474
1000	0	0.220066	0.0528168	99.2054															A6	9996	182	1.82073
500	0	0.190133	0.0228839	99.6557															A7	9994	399	3.9924
250	0	0.210021	0.0427718	99.3565															A8	9995	509	5.09255
125	0	0.280168	0.112919	98.3012															A9	9995	482	4.82241
62.5	0	0.790474	0.623225	90.624		61.2419		0											A10	9993	557	5.5739
31.25	0	1.82073	1.65348	75.1245	19.2342		0					PPQ IC90	DHA IC90		FIC90 PPQ	FIC90 DHA	Sum		A11	9997	676	6.76203
15.625	0	3.9924	3.82515	42.4532								61.2419	0		1	0	1		A12	9998	541	5.41108
7.8125	0	5.09255	4.9253	25.9022								46.1843	0.923686		0.75413	0.147615	0.901745		B1	9990	22	0.22022
3.90625	0	4.82241	4.65516	29.9662								51.0528	2.04211		0.833626	0.326353	1.15998		B2	9995	10	0.10005
1.95312	0	5.5739	5.40665	18.6605								27.5189	2.20151		0.449347	0.351826	0.801173		B3	9996	18	0.180072
0	0	6.76203	6.59478	0.785967								20.2772	3.24435		0.3311	0.518483	0.849583		B4	9997	17	0.170051
0	0	5.41108	5.24383	21.11								15.4998	4.95992		0.253091	0.792652	1.04574		B5	9991	52	0.520468
	Ave	6.81427	6.64702	0	19.2342	61.2419	0	0				0	6.25738		0	1	1		B6	9995	256	2.56128
																			B7	9993	460	4.60322
																			B8	9993	490	4.90343
	Drug: PPQ/DHA; 4:1																		B9	9996	563	5.63225
					PPQ		DHA												B10	9995	596	5.96298
MQ (nM)	DHA (nM)	%P-1	%P-bkgnd	% inhibition	IC50 (nM)	IC90 (nM)	IC50 (nM)	IC90 (nM)				PPQ IC50	DHA IC50		FIC50 PPQ	FIC50 DHA	Sum		B11	9996	721	7.21289
800	16	0.22022	0.052971	99.2031						Row A	1:0	19.2342	0		1	0	1		B12	9996	500	5.002
400	8	0.10005	-0.0671992	101.011						Row B	4:1	19.3101	0.386201		1.00394	0.165844	1.16979		C1	9992	15	0.15012
200	4	0.180072	0.0128228	99.8071						Row C	2:1	17.1766	0.687063		0.893022	0.295041	1.18806		C2	9991	17	0.170153
100	2	0.170051	0.00280179	99.9578						Row D	1:1	10.7143	0.857141		0.557042	0.368076	0.925117		C3	9985	19	0.190285
50	1	0.520468	0.353219	94.6861		46.1843		0.923686		Row E	1:2	8.17035	1.30726		0.424782	0.561365	0.986147		C4	9996	10	0.10004
25	0.5	2.56128	2.39403	63.9834	19.3101		0.386201			Row F	1:4	4.68437	1.499		0.243543	0.643703	0.887247		C5	9999	106	1.06011
12.5	0.25	4.60322	4.43597	33.2638						Row G	0:1	0	2.32871		0	1	1		C6	9995	294	2.94147
6.25	0.125	4.90343	4.73618	28.7473													1.03127		C7	9991	458	4.58413
3.125	0.0625	5.63225	5.465	17.7827															C8	9989	541	5.41596
1.5625	0.03125	5.96298	5.79573	12.8071															C9	9986	623	6.23873
0	0	7.21289	7.04564	-5.99687															C10	9984	629	6.30008
0	0	5.002	4.83475	27.2644															C11	9997	720	7.20216
	Ave	6.81427	6.64702	0	19.3101	46.1843	0.386201	0.923686											C12	9992	591	5.91473
																			D1	9996	11	0.110044
																			D2	9990	15	0.15015
	Drug: PPQ/DHA; 2:1																		D3	9997	18	0.180054
					PPQ		DHA												D4	9991	20	0.20018
MQ (nM)	DHA (nM)	%P-1	%P-bkgnd	% inhibition	IC50 (nM)	IC90 (nM)	IC50 (nM)	IC90 (nM)											D5	9996	44	0.440176
660	26.4	0.15012	-0.0171291	100.258															D6	9996	208	2.08083
330	13.2	0.170153	0.00290391	99.9563															D7	9991	432	4.32389
165	6.6	0.190285	0.0230362	99.6534															D8	9995	484	4.84242
82.5	3.3	0.10004	-0.0672092	101.011		51.0528		2.04211											D9	9989	560	5.60617
41.25	1.65	1.06011	0.892857	86.5676															D10	9988	545	5.45655
20.625	0.825	2.94147	2.77422	58.2637	17.1766		0.687063												D11	9990	654	6.54655
10.3125	0.4125	4.58413	4.41688	33.5511															D12	9996	496	4.96198
5.15625	0.20625	5.41596	5.24871	21.0367															E1	9997	19	0.190057
2.57812	0.103125	6.23873	6.07149	8.65858															E2	9989	21	0.210231
1.28906	0.0515625	6.30008	6.13283	7.73567															E3	9988	20	0.20024
0	0	7.20216	7.03491	-5.83552															E4	9994	20	0.20012
0	0	5.91473	5.74748	13.533															E5	9990	76	0.760761
	Ave	6.81427	6.64702	0	17.1766	51.0528	0.687063	2.04211											E6	9995	287	2.87144
																			E7	9995	436	4.36218
																			E8	9990	508	5.08509
	Drug: PPQ/DHA; 1:1																		E9	9992	637	6.3751
					PPQ		DHA												E10	9993	621	6.21435
MQ (nM)	DHA (nM)	%P-1	%P-bkgnd	% inhibition	IC50 (nM)	IC90 (nM)	IC50 (nM)	IC90 (nM)											E11	9992	683	6.83547
500	40	0.110044	-0.0572052	100.861															E12	9991	572	5.72515
250	20	0.15015	-0.0170991	100.257															F1	9992	15	0.15012
125	10	0.180054	0.0128048	99.8074															F2	9990	15	0.15015
62.5	5	0.20018	0.0329309	99.5046															F3	9990	22	0.22022
31.25	2.5	0.440176	0.272927	95.894		27.5189		2.20151											F4	9992	20	0.20016
15.625	1.25	2.08083	1.91358	71.2114	10.7143		0.857141												F5	9986	103	1.03144
7.8125	0.625	4.32389	4.15664	37.4661															F6	9987	229	2.29298
3.90625	0.3125	4.84242	4.67517	29.6652															F7	9992	468	4.68375
1.95312	0.15625	5.60617	5.43892	18.1751															F8	9998	493	4.93099
0.976562	0.078125	5.45655	5.2893	20.426															F9	9992	603	6.03483
0	0	6.54655	6.3793	4.02775															F10	9992	583	5.83467
0	0	4.96198	4.79474	27.8664															F11	9996	619	6.19248
	Ave	6.81427	6.64702	0	10.7143	27.5189	0.857141	2.20151											F12	9993	501	5.01351
																			G1	9991	13	0.130117
																			G2	9994	18	0.180108
	Drug: PPQ/DHA; 1:2																		G3	9991	23	0.230207
					PPQ		DHA												G4	9992	33	0.330264
MQ (nM)	DHA (nM)	%P-1	%P-bkgnd	% inhibition	IC50 (nM)	IC90 (nM)	IC50 (nM)	IC90 (nM)											G5	9995	100	1.0005
330	52.8	0.190057	0.0228078	99.6569															G6	9993	315	3.15221
165	26.4	0.210231	0.042982	99.3534															G7	9995	562	5.62281
82.5	13.2	0.20024	0.0329911	99.5037															G8	9992	636	6.36509
41.25	6.6	0.20012	0.0328708	99.5055															G9	9993	686	6.86481
20.625	3.3	0.760761	0.593512	91.071		20.2772		3.24435											G10	9989	739	7.39814
10.3125	1.65	2.87144	2.70419	59.3173	8.17035		1.30726												G11	9988	694	6.94834
5.15625	0.825	4.36218	4.19493	36.8901															G12	9989	621	6.21684
2.57812	0.4125	5.08509	4.91784	26.0145
1.28906	0.20625	6.3751	6.20785	6.60705
0.644531	0.103125	6.21435	6.0471	9.02542
0	0	6.83547	6.66822	-0.318885
0	0	5.72515	5.5579	16.3851
	Ave	6.81427	6.64702	0	8.17035	20.2772	1.30726	3.24435
	Drug: PPQ/DHA; 1:4
					PPQ		DHA
MQ (nM)	DHA (nM)	%P-1	%P-bkgnd	% inhibition	IC50 (nM)	IC90 (nM)	IC50 (nM)	IC90 (nM)
200	64	0.15012	-0.0171291	100.258
100	32	0.15015	-0.0170991	100.257
50	16	0.22022	0.052971	99.2031
25	8	0.20016	0.0329109	99.5049		15.4998		4.95992
12.5	4	1.03144	0.864195	86.9988
6.25	2	2.29298	2.12573	68.0198	4.68437		1.499
3.125	1	4.68375	4.5165	32.0523
1.5625	0.5	4.93099	4.76374	28.3328
0.78125	0.25	6.03483	5.86758	11.7262
0.390625	0.125	5.83467	5.66742	14.7375
0	0	6.19248	6.02523	9.35449
0	0	5.01351	4.84626	27.0913
	Ave	6.81427	6.64702	0	4.68437	15.4998	1.499	4.95992
	Drug: PPQ/DHA; 0:1
					PPQ		DHA
MQ (nM)	DHA (nM)	%P-1	%P-bkgnd	% inhibition	IC50 (nM)	IC90 (nM)	IC50 (nM)	IC90 (nM)
0	80	0.130117	-0.0371321	100.559
0	40	0.180108	0.0128588	99.8065
0	20	0.230207	0.062958	99.0528
0	10	0.330264	0.163015	97.5475		0		6.25738
0	5	1.0005	0.833251	87.4643
0	2.5	3.15221	2.98496	55.0933	0		2.32871
0	1.25	5.62281	5.45556	17.9247
0	0.625	6.36509	6.19784	6.75761
1	0.3125	6.86481	6.69756	-0.76024
0	0.15625	7.39814	7.23089	-8.78387
0	0	6.94834	6.78109	-2.01693
0	0	6.21684	6.04959	8.98799
	Ave	6.81427	6.64702	0	0	0	2.32871	6.25738

## Sheet: 3D7
3D7
MQ & DHA
Background	0.167326
Avg	3.06339																		Well Name	P1 #Events	P3 #Events	P%
																			A1	9993	18	0.180126
																			A2	9989	23	0.230253
																			A3	9995	33	0.330165
					PPQ		DHA												A4	9992	68	0.680544
MQ (nM)	DHA (nM)	%P-1	%P-bkgnd	% inhibition	IC50 (nM)	IC90 (nM)	IC50 (nM)	IC90 (nM)											A5	9993	126	1.26088
1000	0	0.180126	0.0128003	99.558															A6	9992	164	1.64131
500	0	0.230253	0.0629275	97.8271															A7	9994	196	1.96118
250	0	0.330165	0.162839	94.3772		204.775		0											A8	10000	251	2.51
125	0	0.680544	0.513219	82.2788															A9	9998	297	2.97059
62.5	0	1.26088	1.09356	62.2399	33.382		0												A10	9994	277	2.77166
31.25	0	1.64131	1.47399	49.1038								MQ IC90	DHA IC90		FIC90 MQ	FIC90 DHA	Sum		A11	9998	306	3.06061
15.625	0	1.96118	1.79385	38.059								204.775	0		1	0	1		A12	9993	302	3.02212
7.8125	0	2.51	2.34267	19.1084								102.498	2.04997		0.500542	0.187373	0.687915		B1	9991	15	0.150135
3.90625	0	2.97059	2.80327	3.20424								68.2063	2.72825		0.333079	0.249371	0.58245		B2	9992	10	0.10008
1.95312	0	2.77166	2.60434	10.0732								52.7167	4.21733		0.257437	0.385477	0.642914		B3	9999	33	0.330033
0	0	3.06061	2.89329	0.0959491								37.809	6.04944		0.184637	0.552937	0.737574		B4	9996	46	0.460184
0	0	3.02212	2.85479	1.42522								20.8341	6.66691		0.101741	0.609376	0.711117		B5	9998	130	1.30026
	Ave	3.06339	2.89607	0	33.382	204.775	0	0				0	10.9406		0	1	1		B6	9995	180	1.8009
																			B7	9999	226	2.26023
																			B8	9996	221	2.21088
	Drug: PPQ/DHA; 4:1																		B9	9992	282	2.82226
					PPQ		DHA												B10	9994	277	2.77166
MQ (nM)	DHA (nM)	%P-1	%P-bkgnd	% inhibition	IC50 (nM)	IC90 (nM)	IC50 (nM)	IC90 (nM)				MQ IC50	DHA IC50		FIC50 MQ	FIC50 DHA	Sum		B11	9991	335	3.35302
800	16	0.150135	-0.0171907	100.594						Row A	1:0	33.382	0		1	0	1		B12	9994	313	3.13188
400	8	0.10008	-0.0672457	102.322						Row B	4:1	34.2652	0.685305		1.02646	0.288412	1.31487		C1	9985	19	0.190285
200	4	0.330033	0.162707	94.3818		102.498		2.04997		Row C	2:1	19.2802	0.771208		0.577562	0.324564	0.902126		C2	9992	19	0.190152
100	2	0.460184	0.292858	89.8877						Row D	1:1	13.3731	1.06984		0.400607	0.450246	0.850853		C3	9996	8	0.080032
50	1	1.30026	1.13293	60.8802	34.2652		0.685305			Row E	1:2	8.80514	1.40882		0.263769	0.592905	0.856674		C4	9993	28	0.280196
25	0.5	1.8009	1.63357	43.5933						Row F	1:4	5.96683	1.90938		0.178744	0.803568	0.982312		C5	9997	79	0.790237
12.5	0.25	2.26023	2.0929	27.733						Row G	0:1	0	2.37613		0	1	1		C6	9997	156	1.56047
6.25	0.125	2.21088	2.04356	29.4367													0.981367		C7	9993	198	1.98139
3.125	0.0625	2.82226	2.65493	8.32623															C8	9992	294	2.94235
1.5625	0.03125	2.77166	2.60434	10.0732															C9	9991	252	2.52227
0	0	3.35302	3.18569	-10.0007															C10	9981	275	2.75523
0	0	3.13188	2.96455	-2.36487															C11	9987	284	2.8437
	Ave	3.06339	2.89607	0	34.2652	102.498	0.685305	2.04997											C12	9990	308	3.08308
																			D1	9981	21	0.2104
																			D2	9990	14	0.14014
	Drug: PPQ/DHA; 2:1																		D3	9991	11	0.110099
					PPQ		DHA												D4	9992	25	0.2502
MQ (nM)	DHA (nM)	%P-1	%P-bkgnd	% inhibition	IC50 (nM)	IC90 (nM)	IC50 (nM)	IC90 (nM)											D5	9994	91	0.910546
660	26.4	0.190285	0.0229596	99.2072															D6	9993	128	1.2809
330	13.2	0.190152	0.0228263	99.2118															D7	9995	244	2.44122
165	6.6	0.080032	-0.0872938	103.014															D8	9996	224	2.2409
82.5	3.3	0.280196	0.11287	96.1026		68.2063		2.72825											D9	9997	311	3.11093
41.25	1.65	0.790237	0.622911	78.4911															D10	9995	301	3.01151
20.625	0.825	1.56047	1.39314	51.8953	19.2802		0.771208												D11	9996	288	2.88115
10.3125	0.4125	1.98139	1.81406	37.3612															D12	10000	287	2.87
5.15625	0.20625	2.94235	2.77503	4.17936															E1	9995	14	0.14007
2.57812	0.103125	2.52227	2.35494	18.6847															E2	9989	15	0.150165
1.28906	0.0515625	2.75523	2.58791	10.6405															E3	9994	21	0.210126
0	0	2.8437	2.67637	7.58595															E4	9996	40	0.40016
0	0	3.08308	2.91576	-0.679964															E5	9994	74	0.740444
	Ave	3.06339	2.89607	0	19.2802	68.2063	0.771208	2.72825											E6	9994	141	1.41085
																			E7	9998	211	2.11042
																			E8	9995	216	2.16108
	Drug: PPQ/DHA; 1:1																		E9	9995	274	2.74137
					PPQ		DHA												E10	9994	326	3.26196
MQ (nM)	DHA (nM)	%P-1	%P-bkgnd	% inhibition	IC50 (nM)	IC90 (nM)	IC50 (nM)	IC90 (nM)											E11	9995	326	3.26163
500	40	0.2104	0.0430739	98.5127															E12	9994	229	2.29137
250	20	0.14014	-0.0271857	100.939															F1	9994	16	0.160096
125	10	0.110099	-0.0572267	101.976															F2	9990	17	0.17017
62.5	5	0.2502	0.0828743	97.1384		52.7167		4.21733											F3	9990	24	0.24024
31.25	2.5	0.910546	0.743221	74.3369															F4	9994	25	0.25015
15.625	1.25	1.2809	1.11357	61.5488	13.3731		1.06984												F5	9993	87	0.870609
7.8125	0.625	2.44122	2.27389	21.4833															F6	9994	156	1.56094
3.90625	0.3125	2.2409	2.07357	28.4004															F7	9993	216	2.16151
1.95312	0.15625	3.11093	2.94361	-1.64162															F8	9999	281	2.81028
0.976562	0.078125	3.01151	2.84418	1.79157															F9	9994	297	2.97178
0	0	2.88115	2.71383	6.29262															F10	9994	247	2.47148
0	0	2.87	2.70267	6.67771															F11	9994	308	3.08185
	Ave	3.06339	2.89607	0	13.3731	52.7167	1.06984	4.21733											F12	9994	327	3.27196
																			G1	9988	14	0.140168
																			G2	9996	20	0.20008
	Drug: PPQ/DHA; 1:2																		G3	9995	23	0.230115
					PPQ		DHA												G4	9990	48	0.48048
MQ (nM)	DHA (nM)	%P-1	%P-bkgnd	% inhibition	IC50 (nM)	IC90 (nM)	IC50 (nM)	IC90 (nM)											G5	9996	82	0.820328
330	52.8	0.14007	-0.0272558	100.941															G6	9994	155	1.55093
165	26.4	0.150165	-0.0171606	100.593															G7	9995	220	2.2011
82.5	13.2	0.210126	0.0428003	98.5221															G8	9991	282	2.82254
41.25	6.6	0.40016	0.232834	91.9603		37.809		6.04944											G9	9995	284	2.84142
20.625	3.3	0.740444	0.573118	80.2104															G10	9995	293	2.93147
10.3125	1.65	1.41085	1.24352	57.0617	8.80514		1.40882												G11	9994	296	2.96178
5.15625	0.825	2.11042	1.9431	32.9056															G12	9997	252	2.52076
2.57812	0.4125	2.16108	1.99375	31.1564
1.28906	0.20625	2.74137	2.57404	11.1192
0.644531	0.103125	3.26196	3.09463	-6.85642
0	0	3.26163	3.09431	-6.84515
0	0	2.29137	2.12405	26.6574
	Ave	3.06339	2.89607	0	8.80514	37.809	1.40882	6.04944
	Drug: PPQ/DHA; 1:4
					PPQ		DHA
MQ (nM)	DHA (nM)	%P-1	%P-bkgnd	% inhibition	IC50 (nM)	IC90 (nM)	IC50 (nM)	IC90 (nM)
200	64	0.160096	-0.00722976	100.25
100	32	0.17017	0.00284436	99.9018
50	16	0.24024	0.0729144	97.4823
25	8	0.25015	0.0828243	97.1401		20.8341		6.66691
12.5	4	0.870609	0.703284	75.7159
6.25	2	1.56094	1.39361	51.8792	5.96683		1.90938
3.125	1	2.16151	1.99419	31.1415
1.5625	0.5	2.81028	2.64296	8.73978
0.78125	0.25	2.97178	2.80446	3.16318
0.390625	0.125	2.47148	2.30416	20.4384
0	0	3.08185	2.91452	-0.637356
0	0	3.27196	3.10464	-7.20192
	Ave	3.06339	2.89607	0	5.96683	20.8341	1.90938	6.66691
	Drug: PPQ/DHA; 0:1
					PPQ		DHA
MQ (nM)	DHA (nM)	%P-1	%P-bkgnd	% inhibition	IC50 (nM)	IC90 (nM)	IC50 (nM)	IC90 (nM)
0	80	0.140168	-0.0271576	100.938
0	40	0.20008	0.0327542	98.869
0	20	0.230115	0.0627892	97.8319		0		10.9406
0	10	0.48048	0.313155	89.1869
0	5	0.820328	0.653002	77.4521
0	2.5	1.55093	1.3836	52.2247	0		2.37613
0	1.25	2.2011	2.03377	29.7745
0	0.625	2.82254	2.65521	8.31648
1	0.3125	2.84142	2.67409	7.66454
0	0.15625	2.93147	2.76414	4.55532
0	0	2.96178	2.79445	3.50869
0	0	2.52076	2.35343	18.737
	Ave	3.06339	2.89607	0	0	0	2.37613	10.9406
