# Supplementary material for: 4-Aminoquinolines block heme iron reactivity and interfere with artemisinin action
Source: eLife. 2026 Mar 23;14:RP108976. doi: 10.7554/eLife.108976 (PMC13008355; doi:10.7554/eLife.108976)
Supplement: Figure 1—source data 1. [file elife-108976-fig1-data1.zip › Figure 1- source data 1- Isobologram analysis/MFQ & DHA/2024-08-09 MQ & DHA Isobologram Dd2.xlsx]

## Sheet: MQ & DHA
Dd2
MQ & DHA
Background	0.124344
Avg	5.70209																		Well Name	P1 #Events	P3 #Events	P%
																			A1	9995	15	0.150075
																			A2	9996	16	0.160064
																			A3	9993	11	0.110077
					MQ		DHA												A4	9994	20	0.20012
MQ (nM)	DHA (nM)	%P-1	%P-bkgnd	% inhibition	IC50 (nM)	IC90 (nM)	IC50 (nM)	IC90 (nM)											A5	9995	54	0.54027
1000	0	0.150075	0.0257312	99.5387															A6	9990	184	1.84184
500	0	0.160064	0.0357201	99.3596															A7	9991	325	3.25293
250	0	0.110077	-0.0142668	100.256															A8	9998	450	4.5009
125	0	0.20012	0.0757762	98.6415															A9	9995	328	3.28164
62.5	0	0.54027	0.415926	92.5431		59.0943		0											A10	9994	529	5.29318
31.25	0	1.84184	1.7175	69.208	19.3866		0					MQ IC90	DHA IC90		FIC90 MQ	FIC90 DHA	Sum		A11	9995	528	5.28264
15.625	0	3.25293	3.12858	43.9095								59.0943	0		1	0	1		A12	9997	511	5.11153
7.8125	0	4.5009	4.37656	21.5354								46.8682	0.937363		0.793108	0.139748	0.932856		B1	9995	13	0.130065
3.90625	0	3.28164	3.1573	43.3947								39.2767	1.57107		0.664644	0.234224	0.898867		B2	9992	14	0.140112
1.95312	0	5.29318	5.16883	7.33112								30.5967	2.44774		0.517761	0.364923	0.882683		B3	9996	33	0.330132
0	0	5.28264	5.1583	7.51999								20.6153	3.29845		0.348854	0.491752	0.840606		B4	9995	23	0.230115
0	0	5.11153	4.98719	10.5877								13.3999	4.28797		0.226755	0.639275	0.86603		B5	9995	44	0.44022
	Ave	5.70209	5.57774	0	19.3866	59.0943	0	0				0	6.70755		0	1	1		B6	9995	237	2.37119
																			B7	9998	370	3.70074
																			B8	9999	467	4.67047
	Drug: 4:1																		B9	9995	521	5.21261
					MQ		DHA												B10	9993	546	5.46382
MQ (nM)	DHA (nM)	%P-1	%P-bkgnd	% inhibition	IC50 (nM)	IC90 (nM)	IC50 (nM)	IC90 (nM)				MQ IC50	DHA IC50		FIC50 MQ	FIC50 DHA	Sum		B11	9995	611	6.11306
800	16	0.130065	0.00572115	99.8974						Row A	1:0	19.3866	0		1	0	1		B12	9997	531	5.31159
400	8	0.140112	0.0157682	99.7173						Row B	4:1	19.904	0.398081		1.02669	0.171056	1.19774		C1	9996	12	0.120048
200	4	0.330132	0.205788	96.3105						Row C	2:1	15.3387	0.613548		0.791199	0.263643	1.05484		C2	9993	15	0.150105
100	2	0.230115	0.105771	98.1037						Row D	1:1	11.8306	0.946446		0.610244	0.40669	1.01693		C3	9989	13	0.130143
50	1	0.44022	0.315876	94.3368		46.8682		0.937363		Row E	1:2	7.70438	1.2327		0.397407	0.529694	0.927101		C4	9991	11	0.110099
25	0.5	2.37119	2.24684	59.7177	19.904		0.398081			Row F	1:4	4.99477	1.59833		0.25764	0.686803	0.944443		C5	9993	54	0.540378
12.5	0.25	3.70074	3.5764	35.8809						Row G	0:1	0	2.3272		0	1	1		C6	9991	202	2.02182
6.25	0.125	4.67047	4.54612	18.4953													1.02821		C7	9998	376	3.76075
3.125	0.0625	5.21261	5.08826	8.77561															C8	9994	440	4.40264
1.5625	0.03125	5.46382	5.33948	4.27167															C9	9998	531	5.31106
0	0	6.11306	5.98871	-7.36802															C10	9995	503	5.03252
0	0	5.31159	5.18725	7.00093															C11	9993	576	5.76403
	Ave	5.70209	5.57774	0	19.904	46.8682	0.398081	0.937363											C12	9995	352	3.52176
																			D1	9997	15	0.150045
																			D2	9997	14	0.140042
	Drug: 2:1																		D3	9996	6	0.060024
					MQ		DHA												D4	9997	13	0.130039
MQ (nM)	DHA (nM)	%P-1	%P-bkgnd	% inhibition	IC50 (nM)	IC90 (nM)	IC50 (nM)	IC90 (nM)											D5	9990	62	0.620621
660	26.4	0.120048	-0.00429587	100.077															D6	9993	209	2.09146
330	13.2	0.150105	0.0257612	99.5381															D7	9991	378	3.78341
165	6.6	0.130143	0.00579927	99.896															D8	9996	489	4.89196
82.5	3.3	0.110099	-0.0142448	100.255															D9	10149	520	5.12366
41.25	1.65	0.540378	0.416034	92.5412		39.2767		1.57107											D10	9996	509	5.09204
20.625	0.825	2.02182	1.89748	65.9813	15.3387		0.613548												D11	9998	534	5.34107
10.3125	0.4125	3.76075	3.63641	34.805															D12	9991	558	5.58503
5.15625	0.20625	4.40264	4.2783	23.297															E1	9997	8	0.080024
2.57812	0.103125	5.31106	5.18672	7.01045															E2	10077	8	0.0793887
1.28906	0.0515625	5.03252	4.90817	12.0043															E3	9991	13	0.130117
0	0	5.76403	5.63969	-1.11062															E4	9996	23	0.230092
0	0	3.52176	3.39742	39.0898															E5	9994	68	0.680408
	Ave	5.70209	5.57774	0	15.3387	39.2767	0.613548	1.57107											E6	9996	250	2.501
																			E7	10163	337	3.31595
																			E8	9997	467	4.6714
	Drug: 1:1																		E9	9998	581	5.81116
					MQ		DHA												E10	9995	568	5.68284
MQ (nM)	DHA (nM)	%P-1	%P-bkgnd	% inhibition	IC50 (nM)	IC90 (nM)	IC50 (nM)	IC90 (nM)											E11	9992	551	5.51441
500	40	0.150045	0.0257011	99.5392															E12	9995	514	5.14257
250	20	0.140042	0.0156981	99.7186															F1	9995	14	0.14007
125	10	0.060024	-0.0643199	101.153															F2	9998	13	0.130026
62.5	5	0.130039	0.00569512	99.8979															F3	9994	18	0.180108
31.25	2.5	0.620621	0.496277	91.1026		30.5967		2.44774											F4	9995	19	0.190095
15.625	1.25	2.09146	1.96712	64.7327	11.8306		0.946446												F5	9996	72	0.720288
7.8125	0.625	3.78341	3.65906	34.3989															F6	9994	230	2.30138
3.90625	0.3125	4.89196	4.76761	14.5243															F7	9988	382	3.82459
1.95312	0.15625	5.12366	4.99931	10.3703															F8	9996	389	3.89156
0.976562	0.078125	5.09204	4.96769	10.9372															F9	9993	486	4.8634
0	0	5.34107	5.21672	6.47249															F10	9996	515	5.15206
0	0	5.58503	5.46068	2.09871															F11	9990	564	5.64565
	Ave	5.70209	5.57774	0	11.8306	30.5967	0.946446	2.44774											F12	9995	487	4.87244
																			G1	9992	10	0.10008
																			G2	9996	12	0.120048
	Drug: 1:2																		G3	9992	19	0.190152
					MQ		DHA												G4	9997	28	0.280084
MQ (nM)	DHA (nM)	%P-1	%P-bkgnd	% inhibition	IC50 (nM)	IC90 (nM)	IC50 (nM)	IC90 (nM)											G5	9993	89	0.890623
330	52.8	0.080024	-0.0443199	100.795															G6	9998	260	2.60052
165	26.4	0.0793887	-0.0449552	100.806															G7	9995	486	4.86243
82.5	13.2	0.130117	0.00577322	99.8965															G8	9992	578	5.78463
41.25	6.6	0.230092	0.105748	98.1041															G9	9996	633	6.33253
20.625	3.3	0.680408	0.556064	90.0307		20.6153		3.29845											G10	9987	597	5.97777
10.3125	1.65	2.501	2.37666	57.3904	7.70438		1.2327												G11	9994	625	6.25375
5.15625	0.825	3.31595	3.19161	42.7796															G12	9994	542	5.42325
2.57812	0.4125	4.6714	4.54706	18.4785
1.28906	0.20625	5.81116	5.68682	-1.95554
0.644531	0.103125	5.68284	5.5585	0.345046
0	0	5.51441	5.39007	3.36472
0	0	5.14257	5.01823	10.0312
	Ave	5.70209	5.57774	0	7.70438	20.6153	1.2327	3.29845
	Drug: 1:4
					MQ		DHA
MQ (nM)	DHA (nM)	%P-1	%P-bkgnd	% inhibition	IC50 (nM)	IC90 (nM)	IC50 (nM)	IC90 (nM)
200	64	0.14007	0.0157261	99.7181
100	32	0.130026	0.00568212	99.8981
50	16	0.180108	0.0557642	99.0002
25	8	0.190095	0.0657512	98.8212		13.3999		4.28797
12.5	4	0.720288	0.595944	89.3157
6.25	2	2.30138	2.17704	60.9692	4.99477		1.59833
3.125	1	3.82459	3.70025	33.6605
1.5625	0.5	3.89156	3.76721	32.4599
0.78125	0.25	4.8634	4.73906	15.0362
0.390625	0.125	5.15206	5.02772	9.86109
0	0	5.64565	5.5213	1.01191
0	0	4.87244	4.74809	14.8743
	Ave	5.70209	5.57774	0	4.99477	13.3999	1.59833	4.28797
	Drug: 0:1
					MQ		DHA
MQ (nM)	DHA (nM)	%P-1	%P-bkgnd	% inhibition	IC50 (nM)	IC90 (nM)	IC50 (nM)	IC90 (nM)
0	80	0.10008	-0.0242638	100.435
0	40	0.120048	-0.00429587	100.077
0	20	0.190152	0.0658082	98.8202
0	10	0.280084	0.15574	97.2078		0		6.70755
0	5	0.890623	0.76628	86.2618
0	2.5	2.60052	2.47618	55.6061	0		2.3272
0	1.25	4.86243	4.73809	15.0537
0	0.625	5.78463	5.66028	-1.47982
1	0.3125	6.33253	6.20819	-11.3029
0	0.15625	5.97777	5.85343	-4.94257
0	0	6.25375	6.12941	-9.89047
0	0	5.42325	5.29891	4.99903
	Ave	5.70209	5.57774	0	0	0	2.3272	6.70755
