# Supplementary material for: 4-Aminoquinolines block heme iron reactivity and interfere with artemisinin action
Source: eLife. 2026 Mar 23;14:RP108976. doi: 10.7554/eLife.108976 (PMC13008355; doi:10.7554/eLife.108976)
Supplement: Figure 1—source data 1. [file elife-108976-fig1-data1.zip › Figure 1- source data 1- Isobologram analysis/MFQ & DHA/2024-08-13 MQ & DHA Isobologram D^3D7 and 3D7.xlsx]

## Sheet: D^3D7
Dd2 PfCRT 3D7
MQ & DHA
Background	0.151546
Avg	8.55414																		Well Name	P1 #Events	P3 #Events	P%
																			A1	9993	18	0.180126
																			A2	9996	23	0.230092
																			A3	9985	40	0.400601
					MQ		DHA												A4	9993	42	0.420294
MQ (nM)	DHA (nM)	%P-1	%P-bkgnd	% inhibition	IC50 (nM)	IC90 (nM)	IC50 (nM)	IC90 (nM)											A5	9991	178	1.7816
1000	0	0.180126	0.02858	99.6599															A6	9993	423	4.23296
500	0	0.230092	0.0785459	99.0652															A7	9996	589	5.89236
250	0	0.400601	0.249055	97.036															A8	9996	737	7.37295
125	0	0.420294	0.268748	96.8016		98.761		0											A9	9989	739	7.39814
62.5	0	1.7816	1.63006	80.6005															A10	9997	787	7.87236
31.25	0	4.23296	4.08142	51.4267	30.1212		0					PPQ IC90	DHA IC90		FIC90 PPQ	FIC90 DHA	Sum		A11	9995	878	8.78439
15.625	0	5.89236	5.74081	31.6781								98.761	0		1	0	1		A12	9994	678	6.78407
7.8125	0	7.37295	7.2214	14.0575								75.9783	1.51957		0.769316	0.199112	0.968427		B1	9997	18	0.180054
3.90625	0	7.39814	7.24659	13.7577								66.4749	2.659		0.673089	0.348413	1.0215		B2	9990	12	0.12012
1.95312	0	7.87236	7.72082	8.1139								48.1108	3.84886		0.487144	0.504324	0.991467		B3	9991	26	0.260234
0	0	8.78439	8.63285	-2.74025								29.4944	4.71911		0.298645	0.618354	0.916999		B4	9994	28	0.280168
0	0	6.78407	6.63252	21.0658								15.6688	5.014		0.158653	0.656994	0.815647		B5	9992	176	1.76141
	Ave	8.55414	8.40259	0	30.1212	98.761	0	0				0	7.63173		0	1	1		B6	9996	476	4.7619
																			B7	9992	614	6.14492
																			B8	9989	695	6.95765
	Drug: 4:1																		B9	9989	757	7.57834
					MQ		DHA												B10	9998	843	8.43169
MQ (nM)	DHA (nM)	%P-1	%P-bkgnd	% inhibition	IC50 (nM)	IC90 (nM)	IC50 (nM)	IC90 (nM)				PPQ IC50	DHA IC50		FIC50 PPQ	FIC50 DHA	Sum		B11	9990	836	8.36837
800	16	0.180054	0.0285079	99.6607						Row A	1:0	30.1212	0		1	0	1		B12	9997	768	7.6823
400	8	0.12012	-0.031426	100.374						Row B	4:1	28.4083	0.568166		0.943133	0.188273	1.13141		C1	9992	14	0.140112
200	4	0.260234	0.108688	98.7065						Row C	2:1	22.5441	0.901764		0.748447	0.298817	1.04726		C2	9993	12	0.120084
100	2	0.280168	0.128622	98.4693		75.9783		1.51957		Row D	1:1	17.121	1.36968		0.568404	0.453871	1.02227		C3	9992	23	0.230184
50	1	1.76141	1.60986	80.8409	28.4083		0.568166			Row E	1:2	10.7768	1.7243		0.357783	0.57138	0.929162		C4	9992	28	0.280224
25	0.5	4.7619	4.61036	45.1317						Row F	1:4	5.39216	1.72549		0.179015	0.571775	0.750791		C5	9991	211	2.1119
12.5	0.25	6.14492	5.99337	28.6724						Row G	0:1	0	3.01778		0	1	1		C6	9994	458	4.58275
6.25	0.125	6.95765	6.80611	18.9999													0.976179		C7	9994	661	6.61397
3.125	0.0625	7.57834	7.42679	11.6131															C8	9994	732	7.32439
1.5625	0.03125	8.43169	8.28014	1.45733															C9	9992	791	7.91633
0	0	8.36837	8.21682	2.21088															C10	9991	844	8.4476
0	0	7.6823	7.53076	10.3758															C11	9991	874	8.74787
	Ave	8.55414	8.40259	0	28.4083	75.9783	0.568166	1.51957											C12	9997	739	7.39222
																			D1	9992	17	0.170136
																			D2	9991	11	0.110099
	Drug: 2:1																		D3	9993	17	0.170119
					MQ		DHA												D4	9990	31	0.31031
MQ (nM)	DHA (nM)	%P-1	%P-bkgnd	% inhibition	IC50 (nM)	IC90 (nM)	IC50 (nM)	IC90 (nM)											D5	9998	179	1.79036
660	26.4	0.140112	-0.011434	100.136															D6	10164	470	4.62416
330	13.2	0.120084	-0.031462	100.374															D7	9993	616	6.16432
165	6.6	0.230184	0.078638	99.0641															D8	9993	701	7.01491
82.5	3.3	0.280224	0.128678	98.4686		66.4749		2.659											D9	9990	739	7.3974
41.25	1.65	2.1119	1.96035	76.6696	22.5441		0.901764												D10	9981	796	7.97515
20.625	0.825	4.58275	4.4312	47.2639															D11	9991	811	8.11731
10.3125	0.4125	6.61397	6.46242	23.0902															D12	9994	668	6.68401
5.15625	0.20625	7.32439	7.17285	14.6353															E1	9989	14	0.140154
2.57812	0.103125	7.91633	7.76479	7.5906															E2	9988	22	0.220264
1.28906	0.0515625	8.4476	8.29606	1.26791															E3	9993	14	0.140098
0	0	8.74787	8.59633	-2.30563															E4	9995	25	0.250125
0	0	7.39222	7.24067	13.8281															E5	9991	155	1.5514
	Ave	8.55414	8.40259	0	22.5441	66.4749	0.901764	2.659											E6	9989	448	4.48493
																			E7	9991	497	4.97448
																			E8	9990	738	7.38739
	Drug: 1:1																		E9	10035	747	7.44395
					MQ		DHA												E10	9992	813	8.13651
MQ (nM)	DHA (nM)	%P-1	%P-bkgnd	% inhibition	IC50 (nM)	IC90 (nM)	IC50 (nM)	IC90 (nM)											E11	9989	896	8.96987
500	40	0.170136	0.01859	99.7788															E12	9992	718	7.18575
250	20	0.110099	-0.041447	100.493															F1	9988	13	0.130156
125	10	0.170119	0.018573	99.779															F2	9991	12	0.120108
62.5	5	0.31031	0.158764	98.1105		48.1108		3.84886											F3	9983	12	0.120204
31.25	2.5	1.79036	1.63881	80.4964	17.121		1.36968												F4	9991	20	0.20018
15.625	1.25	4.62416	4.47262	46.771															F5	9995	126	1.26063
7.8125	0.625	6.16432	6.01277	28.4415															F6	9986	384	3.84538
3.90625	0.3125	7.01491	6.86336	18.3185															F7	9993	569	5.69399
1.95312	0.15625	7.3974	7.24585	13.7665															F8	9997	690	6.90207
0.976562	0.078125	7.97515	7.82361	6.89058															F9	9997	724	7.24217
0	0	8.11731	7.96576	5.1988															F10	9995	800	8.004
0	0	6.68401	6.53246	22.2566															F11	9988	784	7.84942
	Ave	8.55414	8.40259	0	17.121	48.1108	1.36968	3.84886											F12	9994	709	7.09426
																			G1	9993	12	0.120084
																			G2	9993	16	0.160112
	Drug: 1:2																		G3	9984	15	0.15024
					MQ		DHA												G4	9986	46	0.460645
MQ (nM)	DHA (nM)	%P-1	%P-bkgnd	% inhibition	IC50 (nM)	IC90 (nM)	IC50 (nM)	IC90 (nM)											G5	9987	158	1.58206
330	52.8	0.140154	-0.0113919	100.136															G6	9987	507	5.0766
165	26.4	0.220264	0.0687182	99.1822															G7	9987	751	7.51978
82.5	13.2	0.140098	-0.011448	100.136															G8	9987	842	8.43096
41.25	6.6	0.250125	0.098579	98.8268		29.4944		4.71911											G9	10033	845	8.42221
20.625	3.3	1.5514	1.39985	83.3403	10.7768		1.7243												G10	9989	906	9.06998
10.3125	1.65	4.48493	4.33339	48.428															G11	9987	903	9.04175
5.15625	0.825	4.97448	4.82293	42.6019															G12	9992	690	6.90552
2.57812	0.4125	7.38739	7.23584	13.8856
1.28906	0.20625	7.44395	7.2924	13.2125
0.644531	0.103125	8.13651	7.98496	4.97026
0	0	8.96987	8.81832	-4.9476
0	0	7.18575	7.0342	16.2853
	Ave	8.55414	8.40259	0	10.7768	29.4944	1.7243	4.71911
	Drug: 1:4
					MQ		DHA
MQ (nM)	DHA (nM)	%P-1	%P-bkgnd	% inhibition	IC50 (nM)	IC90 (nM)	IC50 (nM)	IC90 (nM)
200	64	0.130156	-0.0213899	100.255
100	32	0.120108	-0.031438	100.374
50	16	0.120204	-0.0313418	100.373
25	8	0.20018	0.0486341	99.4212		15.6688		5.014
12.5	4	1.26063	1.10908	86.8007
6.25	2	3.84538	3.69384	56.0393	5.39216		1.72549
3.125	1	5.69399	5.54244	34.0389
1.5625	0.5	6.90207	6.75052	19.6614
0.78125	0.25	7.24217	7.09063	15.6138
0.390625	0.125	8.004	7.85246	6.54724
0	0	7.84942	7.69787	8.38694
0	0	7.09426	6.94271	17.3742
	Ave	8.55414	8.40259	0	5.39216	15.6688	1.72549	5.014
	Drug: 0:1
					MQ		DHA
MQ (nM)	DHA (nM)	%P-1	%P-bkgnd	% inhibition	IC50 (nM)	IC90 (nM)	IC50 (nM)	IC90 (nM)
0	80	0.120084	-0.031462	100.374
0	40	0.160112	0.00856598	99.8981
0	20	0.15024	-0.00130572	100.016
0	10	0.460645	0.309099	96.3214		0		7.63173
0	5	1.58206	1.43051	82.9754	0		3.01778
0	2.5	5.0766	4.92505	41.3865
0	1.25	7.51978	7.36823	12.3101
0	0.625	8.43096	8.27941	1.46597
1	0.3125	8.42221	8.27066	1.57015
0	0.15625	9.06998	8.91843	-6.13902
0	0	9.04175	8.89021	-5.80314
0	0	6.90552	6.75398	19.6203
	Ave	8.55414	8.40259	0	0	0	3.01778	7.63173

## Sheet: 3D7
3D7
MQ & DHA
Background	0.124404
Avg	3.60884																		Well Name	P1 #Events	P3 #Events	P%
																			A1	9989	19	0.190209
																			A2	9991	20	0.20018
																			A3	9989	26	0.260286
					MQ		DHA												A4	9993	68	0.680476
MQ (nM)	DHA (nM)	%P-1	%P-bkgnd	% inhibition	IC50 (nM)	IC90 (nM)	IC50 (nM)	IC90 (nM)											A5	9992	132	1.32106
1000	0	0.190209	0.0658048	98.1115															A6	9988	186	1.86223
500	0	0.20018	0.0757758	97.8253															A7	9993	241	2.41169
250	0	0.260286	0.135882	96.1003		186.766		0											A8	9989	274	2.74302
125	0	0.680476	0.556072	84.0413															A9	9990	235	2.35235
62.5	0	1.32106	1.19665	65.6572															A10	10128	295	2.91272
31.25	0	1.86223	1.73783	50.126	31.1252		0					MQ IC90	DHA IC90		FIC90 MQ	FIC90 DHA	Sum		A11	9995	301	3.01151
15.625	0	2.41169	2.28728	34.3572								186.766	0		1	0	1		A12	10166	358	3.52154
7.8125	0	2.74302	2.61861	24.8483								92.7109	1.85422		0.496401	0.188502	0.684903		B1	9988	17	0.170204
3.90625	0	2.35235	2.22795	36.0601								71.8684	2.87474		0.384804	0.292249	0.677053		B2	9994	13	0.130078
1.95312	0	2.91272	2.78831	19.9781								45.3165	3.62532		0.242637	0.368554	0.611191		B3	9993	15	0.150105
0	0	3.01151	2.8871	17.143								31.8238	5.09181		0.170394	0.517639	0.688033		B4	9991	35	0.350315
0	0	3.52154	3.39714	2.50543								21.2856	6.81138		0.113969	0.692452	0.806422		B5	9993	119	1.19083
	Ave	3.60884	3.48444	0	31.1252	186.766	0	0				0	9.83661		0	1	1		B6	9987	222	2.22289
																			B7	9987	230	2.30299
																			B8	9993	307	3.07215
	Drug: 4:1																		B9	9986	296	2.96415
					MQ		DHA												B10	9993	358	3.58251
MQ (nM)	DHA (nM)	%P-1	%P-bkgnd	% inhibition	IC50 (nM)	IC90 (nM)	IC50 (nM)	IC90 (nM)				MQ IC50	DHA IC50		FIC50 MQ	FIC50 DHA	Sum		B11	9992	365	3.65292
800	16	0.170204	0.0457998	98.6856						Row A	1:0	31.1252	0		1	0	1		B12	9991	356	3.56321
400	8	0.130078	0.00567364	99.8372						Row B	4:1	33.63	0.6726		1.08048	0.19526	1.27574		C1	9994	12	0.120072
200	4	0.150105	0.0257007	99.2624						Row C	2:1	20.1437	0.805746		0.647182	0.233914	0.881095		C2	9988	18	0.180216
100	2	0.350315	0.225911	93.5166		92.7109		1.85422		Row D	1:1	18.2765	1.46212		0.587195	0.424465	1.01166		C3	9983	12	0.120204
50	1	1.19083	1.06643	69.3945	33.63		0.6726			Row E	1:2	9.54538	1.52726		0.306677	0.443374	0.750051		C4	10118	24	0.237201
25	0.5	2.22289	2.09849	39.7755						Row F	1:4	5.91691	1.89341		0.1901	0.54967	0.739771		C5	9987	115	1.1515
12.5	0.25	2.30299	2.17859	37.4766						Row G	0:1	0	3.44463		0	1	1		C6	9990	182	1.82182
6.25	0.125	3.07215	2.94775	15.4025													0.931662		C7	9994	278	2.78167
3.125	0.0625	2.96415	2.83975	18.5021															C8	9992	325	3.2526
1.5625	0.03125	3.58251	3.4581	0.755784															C9	9984	343	3.4355
0	0	3.65292	3.52852	-1.26505															C10	9990	291	2.91291
0	0	3.56321	3.4388	1.3097															C11	9989	340	3.40374
	Ave	3.60884	3.48444	0	33.63	92.7109	0.6726	1.85422											C12	9988	335	3.35402
																			D1	9992	11	0.110088
																			D2	9988	16	0.160192
	Drug: 2:1																		D3	9990	13	0.13013
					MQ		DHA												D4	9992	17	0.170136
MQ (nM)	DHA (nM)	%P-1	%P-bkgnd	% inhibition	IC50 (nM)	IC90 (nM)	IC50 (nM)	IC90 (nM)											D5	9991	72	0.720649
660	26.4	0.120072	-0.00433236	100.124															D6	9996	210	2.10084
330	13.2	0.180216	0.0558119	98.3983															D7	9995	284	2.84142
165	6.6	0.120204	-0.00420006	100.121															D8	9994	309	3.09186
82.5	3.3	0.237201	0.112797	96.7628		71.8684		2.87474											D9	9988	315	3.15378
41.25	1.65	1.1515	1.02709	70.5234															D10	9989	358	3.58394
20.625	0.825	1.82182	1.69742	51.2858	20.1437		0.805746												D11	9987	374	3.74487
10.3125	0.4125	2.78167	2.65726	23.7391															D12	9996	370	3.70148
5.15625	0.20625	3.2526	3.1282	10.2238															E1	9987	7	0.0700911
2.57812	0.103125	3.4355	3.31109	4.97486															E2	9993	10	0.10007
1.28906	0.0515625	2.91291	2.78851	19.9725															E3	9994	9	0.090054
0	0	3.40374	3.27934	5.88613															E4	9991	18	0.180162
0	0	3.35402	3.22962	7.31302															E5	9993	82	0.820574
	Ave	3.60884	3.48444	0	20.1437	71.8684	0.805746	2.87474											E6	10086	170	1.6855
																			E7	9990	290	2.9029
																			E8	9993	311	3.11218
	Drug: 1:1																		E9	9996	305	3.05122
					MQ		DHA												E10	9994	378	3.78227
MQ (nM)	DHA (nM)	%P-1	%P-bkgnd	% inhibition	IC50 (nM)	IC90 (nM)	IC50 (nM)	IC90 (nM)											E11	9995	345	3.45173
500	40	0.110088	-0.0143163	100.411															E12	9993	349	3.49244
250	20	0.160192	0.0357878	98.9729															F1	9994	11	0.110066
125	10	0.13013	0.00572572	99.8357															F2	9988	13	0.130156
62.5	5	0.170136	0.0457317	98.6875		45.3165		3.62532											F3	9990	13	0.13013
31.25	2.5	0.720649	0.596244	82.8884	18.2765		1.46212												F4	9993	22	0.220154
15.625	1.25	2.10084	1.97644	43.2782															F5	9995	107	1.07054
7.8125	0.625	2.84142	2.71702	22.0243															F6	9993	170	1.70119
3.90625	0.3125	3.09186	2.96745	14.837															F7	9990	325	3.25325
1.95312	0.15625	3.15378	3.02938	13.0597															F8	9995	332	3.32166
0.976562	0.078125	3.58394	3.45954	0.714613															F9	9992	365	3.65292
0	0	3.74487	3.62046	-3.90381															F10	9986	402	4.02564
0	0	3.70148	3.57708	-2.65862															F11	9993	416	4.16291
	Ave	3.60884	3.48444	0	18.2765	45.3165	1.46212	3.62532											F12	9992	330	3.30264
																			G1	9990	10	0.1001
																			G2	9996	7	0.070028
	Drug: 1:2																		G3	10054	18	0.179033
					MQ		DHA												G4	9989	44	0.440485
MQ (nM)	DHA (nM)	%P-1	%P-bkgnd	% inhibition	IC50 (nM)	IC90 (nM)	IC50 (nM)	IC90 (nM)											G5	9994	143	1.43086
330	52.8	0.0700911	-0.0543133	101.559															G6	9994	213	2.13128
165	26.4	0.10007	-0.0243344	100.698															G7	9989	241	2.41265
82.5	13.2	0.090054	-0.0343504	100.986															G8	9990	334	3.34334
41.25	6.6	0.180162	0.0557577	98.3998		31.8238		5.09181											G9	9992	252	2.52202
20.625	3.3	0.820574	0.69617	80.0206															G10	9995	248	2.48124
10.3125	1.65	1.6855	1.5611	55.1979	9.54538		1.52726												G11	9989	383	3.83422
5.15625	0.825	2.9029	2.7785	20.2598															G12	10000	367	3.67
2.57812	0.4125	3.11218	2.98777	14.2538
1.28906	0.20625	3.05122	2.92682	16.0032
0.644531	0.103125	3.78227	3.65786	-4.97718
0	0	3.45173	3.32732	4.5091
0	0	3.49244	3.36804	3.34051
	Ave	3.60884	3.48444	0	9.54538	31.8238	1.52726	5.09181
	Drug: 1:4
					MQ		DHA
MQ (nM)	DHA (nM)	%P-1	%P-bkgnd	% inhibition	IC50 (nM)	IC90 (nM)	IC50 (nM)	IC90 (nM)
200	64	0.110066	-0.0143384	100.411
100	32	0.130156	0.00575178	99.8349
50	16	0.13013	0.00572572	99.8357
25	8	0.220154	0.0957497	97.2521		21.2856		6.81138
12.5	4	1.07054	0.946131	72.847
6.25	2	1.70119	1.57679	54.7478	5.91691		1.89341
3.125	1	3.25325	3.12885	10.2051
1.5625	0.5	3.32166	3.19726	8.24184
0.78125	0.25	3.65292	3.52852	-1.26505
0.390625	0.125	4.02564	3.90123	-11.9616
0	0	4.16291	4.03851	-15.9013
0	0	3.30264	3.17824	8.78766
	Ave	3.60884	3.48444	0	5.91691	21.2856	1.89341	6.81138
	Drug: 0:1
					MQ		DHA
MQ (nM)	DHA (nM)	%P-1	%P-bkgnd	% inhibition	IC50 (nM)	IC90 (nM)	IC50 (nM)	IC90 (nM)
0	80	0.1001	-0.0243043	100.698
0	40	0.070028	-0.0543764	101.561
0	20	0.179033	0.0546288	98.4322
0	10	0.440485	0.31608	90.9288		0		9.83661
0	5	1.43086	1.30645	62.506	0		3.44463
0	2.5	2.13128	2.00687	42.4047
0	1.25	2.41265	2.28825	34.3295
0	0.625	3.34334	3.21894	7.61957
1	0.3125	2.52202	2.39761	31.1908
0	0.15625	2.48124	2.35684	32.3611
0	0	3.83422	3.70981	-6.46805
0	0	3.67	3.5456	-1.75516
	Ave	3.60884	3.48444	0	0	0	3.44463	9.83661
