# Supplementary material for: 4-Aminoquinolines block heme iron reactivity and interfere with artemisinin action
Source: eLife. 2026 Mar 23;14:RP108976. doi: 10.7554/eLife.108976 (PMC13008355; doi:10.7554/eLife.108976)
Supplement: Figure 1—source data 1. [file elife-108976-fig1-data1.zip › Figure 1- source data 1- Isobologram analysis/MFQ & DHA/2024-08-16 MQ & DHA Isobologram Dd2.xlsx]

## Sheet: MQ & DHA
Dd2
MQ & DHA
Background	0.156202
Avg	6.58577																		Well Name	P1 #Events	P3 #Events	P%
																			A1	9868	22	0.222943
																			A2	9998	29	0.290058
																			A3	9996	31	0.310124
					MQ		DHA												A4	9996	48	0.480192
MQ (nM)	DHA (nM)	%P-1	%P-bkgnd	% inhibition	IC50 (nM)	IC90 (nM)	IC50 (nM)	IC90 (nM)											A5	9994	189	1.89113
1000	0	0.222943	0.0667407	98.962															A6	9996	399	3.9916
500	0	0.290058	0.133856	97.9181															A7	9993	538	5.38377
250	0	0.310124	0.153922	97.606															A8	9995	604	6.04302
125	0	0.480192	0.32399	94.9609		110.871		0											A9	9994	638	6.38383
62.5	0	1.89113	1.73493	73.0163	40.4833		0												A10	9995	645	6.45323
31.25	0	3.9916	3.83539	40.3475								MQ IC90	DHA IC90		FIC90 MQ	FIC90 DHA	Sum		A11	9997	657	6.57197
15.625	0	5.38377	5.22757	18.6949								110.871	0		1	0	1		A12	9995	520	5.2026
7.8125	0	6.04302	5.88682	8.44139								83.6974	1.67395		0.754909	0.243728	0.998637		B1	9996	12	0.120048
3.90625	0	6.38383	6.22763	3.14074								63.822	2.55288		0.575643	0.371702	0.947345		B2	9994	7	0.070042
1.95312	0	6.45323	6.29702	2.06141								43.0862	3.44689		0.388616	0.501871	0.890487		B3	9993	17	0.170119
0	0	6.57197	6.41577	0.214546								33.6469	5.3835		0.303478	0.783843	1.08732		B4	9997	30	0.30009
0	0	5.2026	5.0464	21.5126								20.2136	6.46836		0.182317	0.941799	1.12412		B5	9996	183	1.83073
	Ave	6.58577	6.42956	0	40.4833	110.871	0	0				0	6.86809		0	1	1		B6	9998	388	3.88078
																			B7	9995	539	5.3927
																			B8	9997	591	5.91177
	Drug: 4:1																		B9	9993	634	6.34444
					MQ		DHA												B10	9997	663	6.63199
MQ (nM)	DHA (nM)	%P-1	%P-bkgnd	% inhibition	IC50 (nM)	IC90 (nM)	IC50 (nM)	IC90 (nM)				MQ IC50	DHA IC50		FIC50 MQ	FIC50 DHA	Sum		B11	9996	653	6.53261
800	16	0.120048	-0.0361541	100.562						Row A	1:0	40.4833	0		1	0	1		B12	9996	576	5.7623
400	8	0.070042	-0.0861601	101.34						Row B	4:1	31.2168	0.624337		0.771105	0.256939	1.02804		C1	9994	15	0.15009
200	4	0.170119	0.0139169	99.7835						Row C	2:1	22.8516	0.914063		0.564469	0.376173	0.940642		C2	9995	14	0.14007
100	2	0.30009	0.143888	97.7621		83.6974		1.67395		Row D	1:1	19.3592	1.54873		0.478202	0.637365	1.11557		C3	9994	11	0.110066
50	1	1.83073	1.67453	73.9558	31.2168		0.624337			Row E	1:2	11.9653	1.91445		0.295563	0.787874	1.08344		C4	9992	31	0.310248
25	0.5	3.88078	3.72457	42.0711						Row F	1:4	8.00767	2.56245		0.197802	1.05455	1.25235		C5	10000	139	1.39
12.5	0.25	5.3927	5.23649	18.556						Row G	0:1	0	2.4299		0	1	1		C6	9998	361	3.61072
6.25	0.125	5.91177	5.75557	10.4827													1.08401		C7	9993	519	5.19364
3.125	0.0625	6.34444	6.18824	3.75336															C8	9996	575	5.7523
1.5625	0.03125	6.63199	6.47579	-0.718923															C9	9998	628	6.28126
0	0	6.53261	6.37641	0.826696															C10	9995	705	7.05353
0	0	5.7623	5.6061	12.8074															C11	9997	684	6.84205
	Ave	6.58577	6.42956	0	31.2168	83.6974	0.624337	1.67395											C12	9998	536	5.36107
																			D1	9995	11	0.110055
																			D2	9998	17	0.170034
	Drug: 2:1																		D3	9995	14	0.14007
					MQ		DHA												D4	9993	19	0.190133
MQ (nM)	DHA (nM)	%P-1	%P-bkgnd	% inhibition	IC50 (nM)	IC90 (nM)	IC50 (nM)	IC90 (nM)											D5	9996	117	1.17047
660	26.4	0.15009	-0.00611211	100.095															D6	9995	406	4.06203
330	13.2	0.14007	-0.0161321	100.251															D7	9993	555	5.55389
165	6.6	0.110066	-0.0461361	100.718															D8	9993	605	6.05424
82.5	3.3	0.310248	0.154046	97.6041		63.822		2.55288											D9	9993	599	5.9942
41.25	1.65	1.39	1.2338	80.8106	22.8516		0.914063												D10	9997	597	5.97179
20.625	0.825	3.61072	3.45452	46.2713															D11	9996	648	6.48259
10.3125	0.4125	5.19364	5.03743	21.652															D12	9998	578	5.78116
5.15625	0.20625	5.7523	5.5961	12.963															E1	9996	17	0.170068
2.57812	0.103125	6.28126	6.12505	4.73609															E2	9998	10	0.10002
1.28906	0.0515625	7.05353	6.89732	-7.27516															E3	9995	14	0.14007
0	0	6.84205	6.68585	-3.98607															E4	9995	22	0.22011
0	0	5.36107	5.20487	19.0479															E5	9995	179	1.7909
	Ave	6.58577	6.42956	0	22.8516	63.822	0.914063	2.55288											E6	9993	367	3.67257
																			E7	9994	555	5.55333
																			E8	9996	594	5.94238
	Drug: 1:1																		E9	9995	656	6.56328
					MQ		DHA												E10	9995	640	6.4032
MQ (nM)	DHA (nM)	%P-1	%P-bkgnd	% inhibition	IC50 (nM)	IC90 (nM)	IC50 (nM)	IC90 (nM)											E11	9995	678	6.78339
500	40	0.110055	-0.0461471	100.718															E12	9998	532	5.32106
250	20	0.170034	0.0138318	99.7849															F1	9994	13	0.130078
125	10	0.14007	-0.0161321	100.251															F2	9992	11	0.110088
62.5	5	0.190133	0.0339309	99.4723		43.0862		3.44689											F3	9991	12	0.120108
31.25	2.5	1.17047	1.01427	84.225	19.3592		1.54873												F4	9995	19	0.190095
15.625	1.25	4.06203	3.90583	39.252															F5	9996	178	1.78071
7.8125	0.625	5.55389	5.39769	16.049															F6	9992	399	3.99319
3.90625	0.3125	6.05424	5.89804	8.26694															F7	9994	528	5.28317
1.95312	0.15625	5.9942	5.83799	9.20078															F8	9997	600	6.0018
0.976562	0.078125	5.97179	5.81559	9.54924															F9	9995	652	6.52326
0	0	6.48259	6.32639	1.60466															F10	9997	674	6.74202
0	0	5.78116	5.62495	12.5142															F11	9991	645	6.45581
	Ave	6.58577	6.42956	0	19.3592	43.0862	1.54873	3.44689											F12	9995	502	5.02251
																			G1	9993	19	0.190133
																			G2	9994	7	0.070042
	Drug: 1:2																		G3	9996	12	0.120048
					MQ		DHA												G4	9991	21	0.210189
MQ (nM)	DHA (nM)	%P-1	%P-bkgnd	% inhibition	IC50 (nM)	IC90 (nM)	IC50 (nM)	IC90 (nM)											G5	9996	115	1.15046
330	52.8	0.170068	0.0138659	99.7843															G6	9995	327	3.27164
165	26.4	0.10002	-0.0561822	100.874															G7	10073	508	5.04318
82.5	13.2	0.14007	-0.0161321	100.251															G8	9995	634	6.34317
41.25	6.6	0.22011	0.0639079	99.006		33.6469		5.3835											G9	9997	648	6.48194
20.625	3.3	1.7909	1.63469	74.5754	11.9653		1.91445												G10	9998	672	6.72134
10.3125	1.65	3.67257	3.51637	45.3094															G11	9997	643	6.43193
5.15625	0.825	5.55333	5.39713	16.0576															G12	9996	526	5.2621
2.57812	0.4125	5.94238	5.78617	10.0067
1.28906	0.20625	6.56328	6.40708	0.349702
0.644531	0.103125	6.4032	6.247	2.83945
0	0	6.78339	6.62719	-3.0737
0	0	5.32106	5.16486	19.6701
	Ave	6.58577	6.42956	0	11.9653	33.6469	1.91445	5.3835
	Drug: 1:4
					MQ		DHA
MQ (nM)	DHA (nM)	%P-1	%P-bkgnd	% inhibition	IC50 (nM)	IC90 (nM)	IC50 (nM)	IC90 (nM)
200	64	0.130078	-0.0261241	100.406
100	32	0.110088	-0.0461141	100.717
50	16	0.120108	-0.0360941	100.561
25	8	0.190095	0.0338929	99.4729		20.2136		6.46836
12.5	4	1.78071	1.62451	74.7337	8.00767		2.56245
6.25	2	3.99319	3.83699	40.3227
3.125	1	5.28317	5.12697	20.2595
1.5625	0.5	6.0018	5.8456	9.0825
0.78125	0.25	6.52326	6.36706	0.97214
0.390625	0.125	6.74202	6.58582	-2.43028
0	0	6.45581	6.29961	2.02122
0	0	5.02251	4.86631	24.3135
	Ave	6.58577	6.42956	0	8.00767	20.2136	2.56245	6.46836
	Drug: 0:1
					MQ		DHA
MQ (nM)	DHA (nM)	%P-1	%P-bkgnd	% inhibition	IC50 (nM)	IC90 (nM)	IC50 (nM)	IC90 (nM)
0	80	0.190133	0.0339309	99.4723
0	40	0.070042	-0.0861601	101.34
0	20	0.120048	-0.0361541	100.562
0	10	0.210189	0.053987	99.1603		0		6.86809
0	5	1.15046	0.994258	84.5362
0	2.5	3.27164	3.11543	51.5452	0		2.4299
0	1.25	5.04318	4.88698	23.992
0	0.625	6.34317	6.18697	3.77311
1	0.3125	6.48194	6.32574	1.61475
0	0.15625	6.72134	6.56514	-2.10867
0	0	6.43193	6.27573	2.39264
0	0	5.2621	5.1059	20.5871
	Ave	6.58577	6.42956	0	0	0	2.4299	6.86809
