# Supplementary material for: 4-Aminoquinolines block heme iron reactivity and interfere with artemisinin action
Source: eLife. 2026 Mar 23;14:RP108976. doi: 10.7554/eLife.108976 (PMC13008355; doi:10.7554/eLife.108976)
Supplement: Figure 1—source data 1. [file elife-108976-fig1-data1.zip › Figure 1- source data 1- Isobologram analysis/MFQ & DHA/2024-08-20 MQ & DHA Isobologram Dd2.xlsx]

## Sheet: MQ & DHA
Dd2
MQ & DHA
Background	0.210074
Avg	6.14121																		Well Name	P1 #Events	P3 #Events	P%
																			A1	9997	25	0.250075
																			A2	9997	27	0.270081
																			A3	9997	26	0.260078
					MQ		DHA												A4	9998	41	0.410082
MQ (nM)	DHA (nM)	%P-1	%P-bkgnd	% inhibition	IC50 (nM)	IC90 (nM)	IC50 (nM)	IC90 (nM)											A5	9999	144	1.44014
1000	0	0.250075	0.0400014	99.3256															A6	9998	310	3.10062
500	0	0.270081	0.0600074	98.9883															A7	9996	439	4.39176
250	0	0.260078	0.0500044	99.1569															A8	9998	444	4.44089
125	0	0.410082	0.200008	96.6278		101.148		0											A9	9995	530	5.30265
62.5	0	1.44014	1.23007	79.2608															A10	9996	558	5.58223
31.25	0	3.10062	2.89055	51.2649	30.3421		0					MQ IC90	DHA IC90		FIC90 MQ	FIC90 DHA	Sum		A11	9995	574	5.74287
15.625	0	4.39176	4.18168	29.4961								101.148	0		1	0	1		A12	9998	476	4.76095
7.8125	0	4.44089	4.23081	28.6677								94.0193	1.88039		0.929522	0.198438	1.12796		B1	9999	28	0.280028
3.90625	0	5.30265	5.09258	14.1382								69.4777	2.77911		0.686892	0.293281	0.980173		B2	9997	27	0.270081
1.95312	0	5.58223	5.37216	9.42445								52.9212	4.2337		0.523206	0.446785	0.969991		B3	9995	27	0.270135
0	0	5.74287	5.5328	6.71605								31.809	5.08944		0.31448	0.537092	0.851572		B4	9998	59	0.590118
0	0	4.76095	4.55088	23.2714								21.75	6.95999		0.215031	0.734492	0.949523		B5	9994	237	2.37142
	Ave	6.14121	5.93114	0	30.3421	101.148	0	0				0	9.47592		0	1	1		B6	9999	411	4.11041
																			B7	9998	503	5.03101
																			B8	9995	559	5.5928
	Drug: 4:1																		B9	9999	567	5.67057
					MQ		DHA												B10	9997	601	6.0118
MQ (nM)	DHA (nM)	%P-1	%P-bkgnd	% inhibition	IC50 (nM)	IC90 (nM)	IC50 (nM)	IC90 (nM)				MQ IC50	DHA IC50		FIC50 MQ	FIC50 DHA	Sum		B11	9998	578	5.78116
800	16	0.280028	0.0699544	98.8206						Row A	1:0	30.3421	0		1	0	1		B12	9998	496	4.96099
400	8	0.270081	0.0600074	98.9883						Row B	4:1	38.4384	0.768768		1.26683	0.219721	1.48655		C1	9994	23	0.230138
200	4	0.270135	0.0600615	98.9874						Row C	2:1	28.5921	1.14369		0.942325	0.326875	1.2692		C2	9996	20	0.20008
100	2	0.590118	0.380044	93.5924		94.0193		1.88039		Row D	1:1	18.9011	1.51209		0.622933	0.432168	1.0551		C3	9996	28	0.280112
50	1	2.37142	2.16135	63.5593	38.4384		0.768768			Row E	1:2	13.8676	2.21882		0.457043	0.634159	1.0912		C4	9998	38	0.380076
25	0.5	4.11041	3.90034	34.2396						Row F	1:4	8.72719	2.7927		0.287626	0.798178	1.0858		C5	9998	172	1.72034
12.5	0.25	5.03101	4.82093	18.7182						Row G	0:1	0	3.49884		0	1	1		C6	9996	409	4.09164
6.25	0.125	5.5928	5.38272	9.24635													1.19757		C7	9997	500	5.0015
3.125	0.0625	5.67057	5.46049	7.93512															C8	9998	497	4.97099
1.5625	0.03125	6.0118	5.80173	2.18181															C9	9998	519	5.19104
0	0	5.78116	5.57108	6.07057															C10	10146	548	5.40114
0	0	4.96099	4.75092	19.8987															C11	9999	640	6.40064
	Ave	6.14121	5.93114	0	38.4384	94.0193	0.768768	1.88039											C12	9994	489	4.89294
																			D1	9996	18	0.180072
																			D2	9997	14	0.140042
	Drug: 2:1																		D3	9997	20	0.20006
					MQ		DHA												D4	9999	38	0.380038
MQ (nM)	DHA (nM)	%P-1	%P-bkgnd	% inhibition	IC50 (nM)	IC90 (nM)	IC50 (nM)	IC90 (nM)											D5	9997	176	1.76053
660	26.4	0.230138	0.0200645	99.6617															D6	9997	355	3.55107
330	13.2	0.20008	-0.00999357	100.168															D7	9998	481	4.81096
165	6.6	0.280112	0.0700384	98.8191															D8	9999	548	5.48055
82.5	3.3	0.380076	0.170002	97.1337		69.4777		2.77911											D9	9994	580	5.80348
41.25	1.65	1.72034	1.51027	74.5366	28.5921		1.14369												D10	9999	577	5.77058
20.625	0.825	4.09164	3.88156	34.5562															D11	10000	614	6.14
10.3125	0.4125	5.0015	4.79143	19.2157															D12	9997	526	5.26158
5.15625	0.20625	4.97099	4.76092	19.73															E1	9995	20	0.2001
2.57812	0.103125	5.19104	4.98096	16.0201															E2	9997	17	0.170051
1.28906	0.0515625	5.40114	5.19107	12.4777															E3	9995	23	0.230115
0	0	6.40064	6.19057	-4.37404															E4	9998	24	0.240048
0	0	4.89294	4.68286	21.0461															E5	9998	147	1.47029
	Ave	6.14121	5.93114	0	28.5921	69.4777	1.14369	2.77911											E6	9993	407	4.07285
																			E7	9998	510	5.10102
																			E8	9998	560	5.60112
	Drug: 1:1																		E9	9998	542	5.42108
					MQ		DHA												E10	9998	666	6.66133
MQ (nM)	DHA (nM)	%P-1	%P-bkgnd	% inhibition	IC50 (nM)	IC90 (nM)	IC50 (nM)	IC90 (nM)											E11	9997	657	6.57197
500	40	0.180072	-0.0300016	100.506															E12	9998	482	4.82096
250	20	0.140042	-0.0700316	101.181															F1	9996	18	0.180072
125	10	0.20006	-0.0100136	100.169															F2	9997	20	0.20006
62.5	5	0.380038	0.169964	97.1344		52.9212		4.2337											F3	9999	13	0.130013
31.25	2.5	1.76053	1.55045	73.8591	18.9011		1.51209												F4	9999	40	0.40004
15.625	1.25	3.55107	3.34099	43.6703															F5	9997	195	1.95059
7.8125	0.625	4.81096	4.60089	22.4282															F6	10000	398	3.98
3.90625	0.3125	5.48055	5.27047	11.1389															F7	10000	481	4.81
1.95312	0.15625	5.80348	5.59341	5.69415															F8	10000	550	5.5
0.976562	0.078125	5.77058	5.5605	6.24893															F9	9997	537	5.37161
0	0	6.14	5.92993	0.0203975															F10	9996	641	6.41257
0	0	5.26158	5.0515	14.8307															F11	9999	641	6.41064
	Ave	6.14121	5.93114	0	18.9011	52.9212	1.51209	4.2337											F12	9999	537	5.37054
																			G1	9998	15	0.15003
																			G2	9997	23	0.230069
	Drug: 1:2																		G3	9996	22	0.220088
					MQ		DHA												G4	9997	63	0.630189
MQ (nM)	DHA (nM)	%P-1	%P-bkgnd	% inhibition	IC50 (nM)	IC90 (nM)	IC50 (nM)	IC90 (nM)											G5	9997	228	2.28068
330	52.8	0.2001	-0.00997355	100.168															G6	9997	377	3.77113
165	26.4	0.170051	-0.0400226	100.675															G7	9998	501	5.011
82.5	13.2	0.230115	0.0200415	99.6621															G8	10095	579	5.73551
41.25	6.6	0.240048	0.0299744	99.4946		31.809		5.08944											G9	9998	558	5.58112
20.625	3.3	1.47029	1.26022	78.7525	13.8676		2.21882												G10	9995	628	6.28314
10.3125	1.65	4.07285	3.86278	34.8729															G11	9998	594	5.94119
5.15625	0.825	5.10102	4.89095	17.5378															G12	10169	496	4.87757
2.57812	0.4125	5.60112	5.39105	9.10601
1.28906	0.20625	5.42108	5.21101	12.1414
0.644531	0.103125	6.66133	6.45126	-8.76936
0	0	6.57197	6.3619	-7.26272
0	0	4.82096	4.61089	22.2596
	Ave	6.14121	5.93114	0	13.8676	31.809	2.21882	5.08944
	Drug: 1:4
					MQ		DHA
MQ (nM)	DHA (nM)	%P-1	%P-bkgnd	% inhibition	IC50 (nM)	IC90 (nM)	IC50 (nM)	IC90 (nM)
200	64	0.180072	-0.0300016	100.506
100	32	0.20006	-0.0100136	100.169
50	16	0.130013	-0.0800606	101.35
25	8	0.40004	0.189966	96.7971		21.75		6.95999
12.5	4	1.95059	1.74051	70.6547	8.72719		2.7927
6.25	2	3.98	3.76993	36.4384
3.125	1	4.81	4.59993	22.4444
1.5625	0.5	5.5	5.28993	10.8109
0.78125	0.25	5.37161	5.16154	12.9756
0.390625	0.125	6.41257	6.20249	-4.5751
0	0	6.41064	6.20057	-4.54266
0	0	5.37054	5.16046	12.9937
	Ave	6.14121	5.93114	0	8.72719	21.75	2.7927	6.95999
	Drug: 0:1
					MQ		DHA
MQ (nM)	DHA (nM)	%P-1	%P-bkgnd	% inhibition	IC50 (nM)	IC90 (nM)	IC50 (nM)	IC90 (nM)
0	80	0.15003	-0.0600436	101.012
0	40	0.230069	0.0199954	99.6629
0	20	0.220088	0.0100144	99.8312
0	10	0.630189	0.420115	92.9168		0		9.47592
0	5	2.28068	2.07061	65.0891	0		3.49884
0	2.5	3.77113	3.56106	39.9599
0	1.25	5.011	4.80093	19.0555
0	0.625	5.73551	5.52544	6.84013
1	0.3125	5.58112	5.37104	9.44328
0	0.15625	6.28314	6.07307	-2.39299
0	0	5.94119	5.73111	3.3724
0	0	4.87757	4.6675	21.3052
	Ave	6.14121	5.93114	0	0	0	3.49884	9.47592
