# Supplementary material for: 4-Aminoquinolines block heme iron reactivity and interfere with artemisinin action
Source: eLife. 2026 Mar 23;14:RP108976. doi: 10.7554/eLife.108976 (PMC13008355; doi:10.7554/eLife.108976)
Supplement: Figure 1—source data 1. [file elife-108976-fig1-data1.zip › Figure 1- source data 1- Isobologram analysis/MFQ & DHA/2024-08-20 MQ & DHA Isobologram D^3D7 and 3D7.xlsx]

## Sheet: D^3D7
Dd2 PfCRT 3D7
MQ & DHA
Background	0.146988
Avg	6.45642																		Well Name	P1 #Events	P3 #Events	P%
																			A1	9999	22	0.220022
																			A2	9999	26	0.260026
																			A3	9999	38	0.380038
					MQ		DHA												A4	9995	36	0.36018
MQ (nM)	DHA (nM)	%P-1	%P-bkgnd	% inhibition	IC50 (nM)	IC90 (nM)	IC50 (nM)	IC90 (nM)											A5	9999	108	1.08011
1000	0	0.220022	0.0730341	98.8425															A6	9998	311	3.11062
500	0	0.260026	0.113038	98.2084															A7	9997	462	4.62139
250	0	0.380038	0.23305	96.3063															A8	9997	541	5.41162
125	0	0.36018	0.213192	96.6211		88.7332		0											A9	9994	539	5.39324
62.5	0	1.08011	0.93312	85.2107															A10	9996	558	5.58223
31.25	0	3.11062	2.96363	53.0285	29.2737		0					PPQ IC90	DHA IC90		FIC90 PPQ	FIC90 DHA	Sum		A11	9997	613	6.13184
15.625	0	4.62139	4.4744	29.084								88.7332	0		1	0	1		A12	9999	480	4.80048
7.8125	0	5.41162	5.26464	16.5593								45.743	0.914859		0.515511	0.117777	0.633288		B1	9998	15	0.15003
3.90625	0	5.39324	5.24625	16.8508								57.7637	2.31055		0.650981	0.297455	0.948436		B2	9996	16	0.160064
1.95312	0	5.58223	5.43525	13.8553								50.3896	4.03116		0.567877	0.518963	1.08684		B3	9996	18	0.180072
0	0	6.13184	5.98485	5.14443								29.8623	4.77798		0.336541	0.615106	0.951647		B4	9997	13	0.130039
0	0	4.80048	4.65349	26.2455								18.54	5.9328		0.208941	0.763775	0.972716		B5	9998	49	0.490098
	Ave	6.45642	6.30944	0	29.2737	88.7332	0	0				0	7.76772		0	1	1		B6	9998	218	2.18044
																			B7	9996	422	4.22169
																			B8	9999	529	5.29053
	Drug: 4:1																		B9	9997	569	5.69171
					MQ		DHA												B10	9999	574	5.74057
MQ (nM)	DHA (nM)	%P-1	%P-bkgnd	% inhibition	IC50 (nM)	IC90 (nM)	IC50 (nM)	IC90 (nM)				PPQ IC50	DHA IC50		FIC50 PPQ	FIC50 DHA	Sum		B11	9997	610	6.10183
800	16	0.15003	0.00304214	99.9518						Row A	1:0	29.2737	0		1	0	1		B12	10000	548	5.48
400	8	0.160064	0.0130762	99.7928						Row B	4:1	18.1337	0.362674		0.619453	0.11993	0.739383		C1	9999	10	0.10001
200	4	0.180072	0.0330842	99.4756						Row C	2:1	25.4878	1.01951		0.87067	0.337134	1.2078		C2	9997	18	0.180054
100	2	0.130039	-0.0169489	100.269						Row D	1:1	17.1073	1.36858		0.58439	0.452566	1.03696		C3	9999	20	0.20002
50	1	0.490098	0.34311	94.562		45.743		0.914859		Row E	1:2	10.7403	1.71846		0.366894	0.568263	0.935157		C4	9998	25	0.25005
25	0.5	2.18044	2.03345	67.7713	18.1337		0.362674			Row F	1:4	7.17656	2.2965		0.245154	0.759412	1.00457		C5	9997	113	1.13034
12.5	0.25	4.22169	4.0747	35.4189						Row G	0:1	0	3.02405		0	1	1		C6	9996	397	3.97159
6.25	0.125	5.29053	5.14354	18.4786													0.984773		C7	9998	529	5.29106
3.125	0.0625	5.69171	5.54472	12.1202															C8	9996	598	5.98239
1.5625	0.03125	5.74057	5.59359	11.3457															C9	9999	590	5.90059
0	0	6.10183	5.95484	5.62005															C10	10000	616	6.16
0	0	5.48	5.33301	15.4756															C11	9992	661	6.61529
	Ave	6.45642	6.30944	0	18.1337	45.743	0.362674	0.914859											C12	9995	531	5.31266
																			D1	10150	9	0.08867
																			D2	9995	16	0.16008
	Drug: 2:1																		D3	9999	16	0.160016
					MQ		DHA												D4	9999	27	0.270027
MQ (nM)	DHA (nM)	%P-1	%P-bkgnd	% inhibition	IC50 (nM)	IC90 (nM)	IC50 (nM)	IC90 (nM)											D5	9996	158	1.58063
660	26.4	0.10001	-0.0469779	100.745															D6	9994	348	3.48209
330	13.2	0.180054	0.0330662	99.4759															D7	9999	470	4.70047
165	6.6	0.20002	0.0530321	99.1595															D8	9999	587	5.87059
82.5	3.3	0.25005	0.103062	98.3665		57.7637		2.31055											D9	9997	627	6.27188
41.25	1.65	1.13034	0.983351	84.4146	25.4878		1.01951												D10	10000	639	6.39
20.625	0.825	3.97159	3.8246	39.3828															D11	9996	700	7.0028
10.3125	0.4125	5.29106	5.14407	18.4702															D12	9999	522	5.22052
5.15625	0.20625	5.98239	5.83541	7.51305															E1	9993	18	0.180126
2.57812	0.103125	5.90059	5.7536	8.80956															E2	9996	19	0.190076
1.28906	0.0515625	6.16	6.01301	4.6981															E3	9996	18	0.180072
0	0	6.61529	6.4683	-2.51795															E4	9999	22	0.220022
0	0	5.31266	5.16567	18.1279															E5	9996	123	1.23049
	Ave	6.45642	6.30944	0	25.4878	57.7637	1.01951	2.31055											E6	9996	339	3.39136
																			E7	9998	528	5.28106
																			E8	9999	594	5.94059
	Drug: 1:1																		E9	9999	598	5.9806
					MQ		DHA												E10	9999	664	6.64066
MQ (nM)	DHA (nM)	%P-1	%P-bkgnd	% inhibition	IC50 (nM)	IC90 (nM)	IC50 (nM)	IC90 (nM)											E11	9998	651	6.5113
500	40	0.08867	-0.0583179	100.924															E12	9995	510	5.10255
250	20	0.16008	0.0130922	99.7925															F1	9997	14	0.140042
125	10	0.160016	0.0130281	99.7935															F2	9999	19	0.190019
62.5	5	0.270027	0.123039	98.0499		50.3896		4.03116											F3	9998	17	0.170034
31.25	2.5	1.58063	1.43364	77.2778	17.1073		1.36858												F4	9995	23	0.230115
15.625	1.25	3.48209	3.3351	47.1411															F5	9999	129	1.29013
7.8125	0.625	4.70047	4.55348	27.8306															F6	9995	365	3.65183
3.90625	0.3125	5.87059	5.7236	9.28509															F7	9995	457	4.57229
1.95312	0.15625	6.27188	6.12489	2.92486															F8	9996	577	5.77231
0.976562	0.078125	6.39	6.24301	1.05277															F9	9998	628	6.28126
0	0	7.0028	6.85581	-8.65968															F10	10000	673	6.73
0	0	5.22052	5.07353	19.5882															F11	9998	618	6.18124
	Ave	6.45642	6.30944	0	17.1073	50.3896	1.36858	4.03116											F12	9998	545	5.45109
																			G1	9999	15	0.150015
																			G2	9997	10	0.10003
	Drug: 1:2																		G3	9993	11	0.110077
					MQ		DHA												G4	9997	26	0.260078
MQ (nM)	DHA (nM)	%P-1	%P-bkgnd	% inhibition	IC50 (nM)	IC90 (nM)	IC50 (nM)	IC90 (nM)											G5	10000	142	1.42
330	52.8	0.180126	0.0331382	99.4748															G6	9998	380	3.80076
165	26.4	0.190076	0.0430882	99.3171															G7	9997	506	5.06152
82.5	13.2	0.180072	0.0330842	99.4756															G8	9996	583	5.83233
41.25	6.6	0.220022	0.0730341	98.8425		29.8623		4.77798											G9	9999	594	5.94059
20.625	3.3	1.23049	1.0835	82.8272	10.7403		1.71846												G10	9995	630	6.30315
10.3125	1.65	3.39136	3.24437	48.5791															G11	9999	665	6.65067
5.15625	0.825	5.28106	5.13407	18.6287															G12	9997	470	4.70141
2.57812	0.4125	5.94059	5.79361	8.17553
1.28906	0.20625	5.9806	5.83361	7.5415
0.644531	0.103125	6.64066	6.49368	-2.92007
0	0	6.5113	6.36431	-0.869783
0	0	5.10255	4.95556	21.4579
	Ave	6.45642	6.30944	0	10.7403	29.8623	1.71846	4.77798
	Drug: 1:4
					MQ		DHA
MQ (nM)	DHA (nM)	%P-1	%P-bkgnd	% inhibition	IC50 (nM)	IC90 (nM)	IC50 (nM)	IC90 (nM)
200	64	0.140042	-0.00694585	100.11
100	32	0.190019	0.0430311	99.318
50	16	0.170034	0.0230461	99.6347
25	8	0.230115	0.0831272	98.6825		18.54		5.9328
12.5	4	1.29013	1.14314	81.882	7.17656		2.2965
6.25	2	3.65183	3.50484	44.4509
3.125	1	4.57229	4.4253	29.8622
1.5625	0.5	5.77231	5.62532	10.8427
0.78125	0.25	6.28126	6.13427	2.77628
0.390625	0.125	6.73	6.58301	-4.33598
0	0	6.18124	6.03425	4.36152
0	0	5.45109	5.3041	15.9338
	Ave	6.45642	6.30944	0	7.17656	18.54	2.2965	5.9328
	Drug: 0:1
					MQ		DHA
MQ (nM)	DHA (nM)	%P-1	%P-bkgnd	% inhibition	IC50 (nM)	IC90 (nM)	IC50 (nM)	IC90 (nM)
0	80	0.150015	0.00302714	99.952
0	40	0.10003	-0.0469579	100.744
0	20	0.110077	-0.0369108	100.585
0	10	0.260078	0.11309	98.2076		0		7.76772
0	5	1.42	1.27301	79.8237	0		3.02405
0	2.5	3.80076	3.65377	42.0904
0	1.25	5.06152	4.91453	22.1082
0	0.625	5.83233	5.68535	9.89139
1	0.3125	5.94059	5.79361	8.17553
0	0.15625	6.30315	6.15616	2.42925
0	0	6.65067	6.50368	-3.07858
0	0	4.70141	4.55442	27.8157
	Ave	6.45642	6.30944	0	0	0	3.02405	7.76772

## Sheet: 3D7
3D7
MQ & DHA
Background	0.171472
Avg	3.09472																		Well Name	P1 #Events	P3 #Events	P%
																			A1	9997	18	0.180054
																			A2	9999	23	0.230023
																			A3	9996	23	0.230092
					MQ		DHA												A4	9999	49	0.490049
MQ (nM)	DHA (nM)	%P-1	%P-bkgnd	% inhibition	IC50 (nM)	IC90 (nM)	IC50 (nM)	IC90 (nM)											A5	9996	71	0.710284
1000	0	0.180054	0.00858214	99.7064															A6	9999	143	1.43014
500	0	0.230023	0.0585511	97.9971															A7	9996	239	2.39096
250	0	0.230092	0.0586202	97.9947		137.623		0											A8	9999	255	2.55026
125	0	0.490049	0.318577	89.1019															A9	9997	286	2.86086
62.5	0	0.710284	0.538812	81.568															A10	9997	299	2.9909
31.25	0	1.43014	1.25867	56.9427	27.9495		0					MQ IC90	DHA IC90		FIC90 MQ	FIC90 DHA	Sum		A11	9997	275	2.75083
15.625	0	2.39096	2.21948	24.0747								137.623	0		1	0	1		A12	9998	302	3.0206
7.8125	0	2.55026	2.37878	18.6253								78.3457	1.56691		0.569276	0.174037	0.743313		B1	9998	21	0.210042
3.90625	0	2.86086	2.68939	8.00006								62.2308	2.48923		0.452182	0.276478	0.72866		B2	10054	17	0.169087
1.95312	0	2.9909	2.81943	3.55162								44.5805	3.56644		0.323931	0.396123	0.720054		B3	9997	15	0.150045
0	0	2.75083	2.57935	11.7641								30.9399	4.95038		0.224815	0.549837	0.774653		B4	9994	26	0.260156
0	0	3.0206	2.84913	2.53539								22.318	7.14177		0.162167	0.793235	0.955402		B5	9995	73	0.730365
	Ave	3.09472	2.92325	0	27.9495	137.623	0	0				0	9.00335		0	1	1		B6	9997	151	1.51045
																			B7	9996	252	2.52101
																			B8	9996	276	2.7611
	Drug: 4:1																		B9	9996	271	2.71108
					MQ		DHA												B10	9999	303	3.0303
MQ (nM)	DHA (nM)	%P-1	%P-bkgnd	% inhibition	IC50 (nM)	IC90 (nM)	IC50 (nM)	IC90 (nM)				MQ IC50	DHA IC50		FIC50 MQ	FIC50 DHA	Sum		B11	9997	326	3.26098
800	16	0.210042	0.0385701	98.6806						Row A	1:0	27.9495	0		1	0	1		B12	9996	290	2.90116
400	8	0.169087	-0.00238494	100.082						Row B	4:1	23.483	0.46966		0.840192	0.154664	0.994856		C1	9999	20	0.20002
200	4	0.150045	-0.0214269	100.733						Row C	2:1	18.3002	0.732008		0.654759	0.241058	0.895816		C2	9995	21	0.210105
100	2	0.260156	0.0886842	96.9662		78.3457		1.56691		Row D	1:1	14.9172	1.19338		0.533719	0.392991	0.92671		C3	9998	14	0.140028
50	1	0.730365	0.558893	80.8811						Row E	1:2	9.36536	1.49846		0.335081	0.493457	0.828538		C4	9992	38	0.380304
25	0.5	1.51045	1.33898	54.1954	23.483		0.46966			Row F	1:4	5.95462	1.90548		0.213049	0.627494	0.840543		C5	9996	55	0.55022
12.5	0.25	2.52101	2.34954	19.6258						Row G	0:1	0	3.03665		0	1	1		C6	9994	147	1.47088
6.25	0.125	2.7611	2.58963	11.4125													0.897293		C7	9998	219	2.19044
3.125	0.0625	2.71108	2.53961	13.1236															C8	9996	300	3.0012
1.5625	0.03125	3.0303	2.85883	2.20361															C9	9994	253	2.53152
0	0	3.26098	3.08951	-5.68745															C10	9998	289	2.89058
0	0	2.90116	2.72969	6.62138															C11	9999	316	3.16032
	Ave	3.09472	2.92325	0	23.483	78.3457	0.46966	1.56691											C12	9996	290	2.90116
																			D1	9994	14	0.140084
																			D2	10000	15	0.15
	Drug: 2:1																		D3	10000	15	0.15
					MQ		DHA												D4	9995	28	0.28014
MQ (nM)	DHA (nM)	%P-1	%P-bkgnd	% inhibition	IC50 (nM)	IC90 (nM)	IC50 (nM)	IC90 (nM)											D5	9993	60	0.60042
660	26.4	0.20002	0.0285481	99.0234															D6	9991	161	1.61145
330	13.2	0.210105	0.0386332	98.6784															D7	9998	185	1.85037
165	6.6	0.140028	-0.0314439	101.076															D8	9997	259	2.59078
82.5	3.3	0.380304	0.208832	92.8562		62.2308		2.48923											D9	9996	307	3.07123
41.25	1.65	0.55022	0.378748	87.0436															D10	9996	261	2.61104
20.625	0.825	1.47088	1.29941	55.5491	18.3002		0.732008												D11	9998	316	3.16063
10.3125	0.4125	2.19044	2.01897	30.9341															D12	9999	220	2.20022
5.15625	0.20625	3.0012	2.82973	3.19916															E1	9997	15	0.150045
2.57812	0.103125	2.53152	2.36005	19.2663															E2	9998	17	0.170034
1.28906	0.0515625	2.89058	2.71911	6.98339															E3	9999	20	0.20002
0	0	3.16032	2.98884	-2.24394															E4	10094	27	0.267486
0	0	2.90116	2.72969	6.62138															E5	9997	66	0.660198
	Ave	3.09472	2.92325	0	18.3002	62.2308	0.732008	2.48923											E6	10000	153	1.53
																			E7	9994	209	2.09125
																			E8	9997	249	2.49075
	Drug: 1:1																		E9	9999	296	2.9603
					MQ		DHA												E10	9994	279	2.79168
MQ (nM)	DHA (nM)	%P-1	%P-bkgnd	% inhibition	IC50 (nM)	IC90 (nM)	IC50 (nM)	IC90 (nM)											E11	10000	330	3.3
500	40	0.140084	-0.0313878	101.074															E12	9999	297	2.9703
250	20	0.15	-0.0214719	100.735															F1	9999	19	0.190019
125	10	0.15	-0.0214719	100.735															F2	9997	15	0.150045
62.5	5	0.28014	0.108668	96.2826		44.5805		3.56644											F3	9997	13	0.130039
31.25	2.5	0.60042	0.428948	85.3263															F4	9996	38	0.380152
15.625	1.25	1.61145	1.43998	50.7405	14.9172		1.19338												F5	10000	77	0.77
7.8125	0.625	1.85037	1.6789	42.5674															F6	9997	154	1.54046
3.90625	0.3125	2.59078	2.41931	17.2391															F7	9998	252	2.5205
1.95312	0.15625	3.07123	2.89976	0.803608															F8	9998	280	2.80056
0.976562	0.078125	2.61104	2.43957	16.5458															F9	9996	304	3.04122
0	0	3.16063	2.98916	-2.25476															F10	9998	314	3.14063
0	0	2.20022	2.02875	30.5995															F11	10000	315	3.15
	Ave	3.09472	2.92325	0	14.9172	44.5805	1.19338	3.56644											F12	9998	304	3.04061
																			G1	9997	13	0.130039
																			G2	9997	13	0.130039
	Drug: 1:2																		G3	684	1	0.146199
					MQ		DHA												G4	9999	38	0.380038
MQ (nM)	DHA (nM)	%P-1	%P-bkgnd	% inhibition	IC50 (nM)	IC90 (nM)	IC50 (nM)	IC90 (nM)											G5	9997	80	0.80024
330	52.8	0.150045	-0.0214269	100.733															G6	9996	186	1.86074
165	26.4	0.170034	-0.00143787	100.049															G7	9999	256	2.56026
82.5	13.2	0.20002	0.0285481	99.0234															G8	10000	269	2.69
41.25	6.6	0.267486	0.0960138	96.7155		30.9399		4.95038											G9	9996	305	3.05122
20.625	3.3	0.660198	0.488726	83.2814															G10	9999	315	3.15032
10.3125	1.65	1.53	1.35853	53.5268	9.36536		1.49846												G11	9999	288	2.88029
5.15625	0.825	2.09125	1.91978	34.3271															G12	9999	193	1.93019
2.57812	0.4125	2.49075	2.31928	20.661
1.28906	0.20625	2.9603	2.78882	4.59844
0.644531	0.103125	2.79168	2.6202	10.3667
0	0	3.3	3.12853	-7.02233
0	0	2.9703	2.79883	4.25632
	Ave	3.09472	2.92325	0	9.36536	30.9399	1.49846	4.95038
	Drug: 1:4
					MQ		DHA
MQ (nM)	DHA (nM)	%P-1	%P-bkgnd	% inhibition	IC50 (nM)	IC90 (nM)	IC50 (nM)	IC90 (nM)
200	64	0.190019	0.0185471	99.3655
100	32	0.150045	-0.0214269	100.733
50	16	0.130039	-0.0414329	101.417
25	8	0.380152	0.20868	92.8614		22.318		7.14177
12.5	4	0.77	0.598528	79.5252
6.25	2	1.54046	1.36899	53.1689	5.95462		1.90548
3.125	1	2.5205	2.34903	19.6431
1.5625	0.5	2.80056	2.62909	10.0628
0.78125	0.25	3.04122	2.86974	1.83027
0.390625	0.125	3.14063	2.96916	-1.57045
0	0	3.15	2.97853	-1.89105
0	0	3.04061	2.86914	1.85109
	Ave	3.09472	2.92325	0	5.95462	22.318	1.90548	7.14177
	Drug: 0:1
					MQ		DHA
MQ (nM)	DHA (nM)	%P-1	%P-bkgnd	% inhibition	IC50 (nM)	IC90 (nM)	IC50 (nM)	IC90 (nM)
0	80	0.130039	-0.0414329	101.417
0	40	0.130039	-0.0414329	101.417
0	20	0.146199	-0.025273	100.865
0	10	0.380038	0.208566	92.8653		0		9.00335
0	5	0.80024	0.628768	78.4908	0		3.03665
0	2.5	1.86074	1.68927	42.2125
0	1.25	2.56026	2.38878	18.2832
0	0.625	2.69	2.51853	13.8449
1	0.3125	3.05122	2.87975	1.48805
0	0.15625	3.15032	2.97884	-1.90183
0	0	2.88029	2.70882	7.3354
0	0	1.93019	1.75872	39.8367
	Ave	3.09472	2.92325	0	0	0	3.03665	9.00335
