# Supplementary material for: 4-Aminoquinolines block heme iron reactivity and interfere with artemisinin action
Source: eLife. 2026 Mar 23;14:RP108976. doi: 10.7554/eLife.108976 (PMC13008355; doi:10.7554/eLife.108976)
Supplement: Figure 1—source data 1. [file elife-108976-fig1-data1.zip › Figure 1- source data 1- Isobologram analysis/MFQ & DHA/2024-08-30 MQ & DHA Isobologram D^Dd2 and K13.xlsx]

## Sheet: D^Dd2
Dd2 PfCRT Dd2
MQ & DHA
Background	0.138604
Avg	9.81837																		Well Name	P1 #Events	P3 #Events	P%
																			A1	9999	19	0.190019
																			A2	9999	16	0.160016
																			A3	9999	24	0.240024
					MQ		DHA												A4	9999	14	0.140014
MQ (nM)	DHA (nM)	%P-1	%P-bkgnd	% inhibition	IC50 (nM)	IC90 (nM)	IC50 (nM)	IC90 (nM)											A5	9998	41	0.410082
1000	0	0.190019	0.0514151	99.4688															A6	9996	291	2.91116
500	0	0.160016	0.0214121	99.7788															A7	9998	646	6.46129
250	0	0.240024	0.10142	98.9522															A8	9995	842	8.42421
125	0	0.140014	0.00141014	99.9854															A9	9998	907	9.07181
62.5	0	0.410082	0.271478	97.1954		53.7975		0											A10	9998	930	9.30186
31.25	0	2.91116	2.77256	71.3572	22.1512		0					PPQ IC90	DHA IC90		FIC90 PPQ	FIC90 DHA	Sum		A11	10000	975	9.75
15.625	0	6.46129	6.32269	34.6814								53.7975	0		1	0	1		A12	9998	844	8.44169
7.8125	0	8.42421	8.28561	14.4028								84.045	1.6809		1.56225	0.191072	1.75332		B1	9998	8	0.080016
3.90625	0	9.07181	8.93321	7.71255								74.1238	2.96495		1.37783	0.337034	1.71486		B2	9998	19	0.190038
1.95312	0	9.30186	9.16326	5.33598								54.7276	4.37821		1.01729	0.497682	1.51497		B3	9997	11	0.110033
0	0	9.75	9.6114	0.706328								34.3118	5.48989		0.637796	0.624051	1.26185		B4	10041	30	0.298775
0	0	8.44169	8.30308	14.2223								20.2658	6.48507		0.376706	0.737175	1.11388		B5	9999	283	2.83028
	Ave	9.81837	9.67977	0	22.1512	53.7975	0	0				0	8.79719		0	1	1		B6	9994	675	6.75405
																			B7	9996	892	8.92357
																			B8	9998	956	9.56191
	Drug: 4:1																		B9	9998	944	9.44189
					MQ		DHA												B10	10167	1014	9.97344
MQ (nM)	DHA (nM)	%P-1	%P-bkgnd	% inhibition	IC50 (nM)	IC90 (nM)	IC50 (nM)	IC90 (nM)				PPQ IC50	DHA IC50		FIC50 PPQ	FIC50 DHA	Sum		B11	9997	1053	10.5332
800	16	0.080016	-0.0585879	100.605						Row A	1:0	22.1512	0		1	0	1		B12	9995	836	8.36418
400	8	0.190038	0.0514341	99.4686						Row B	4:1	36.3129	0.726258		1.63932	0.220091	1.85941		C1	9997	14	0.140042
200	4	0.110033	-0.0285709	100.295						Row C	2:1	29.4229	1.17692		1.32828	0.356662	1.68494		C2	9994	12	0.120072
100	2	0.298775	0.160171	98.3453		84.045		1.6809		Row D	1:1	23.5857	1.88686		1.06476	0.571807	1.63657		C3	9997	19	0.190057
50	1	2.83028	2.69168	72.1927	36.3129		0.726258			Row E	1:2	13.142	2.10272		0.593285	0.637224	1.23051		C4	9997	58	0.580174
25	0.5	6.75405	6.61545	31.6569						Row F	1:4	7.76451	2.48464		0.350523	0.752965	1.10349		C5	9992	317	3.17254
12.5	0.25	8.92357	8.78497	9.24404						Row G	0:1	0	3.29981		0	1	1		C6	9997	632	6.3219
6.25	0.125	9.56191	9.42331	2.64943													1.50298		C7	10000	826	8.26
3.125	0.0625	9.44189	9.30328	3.88938															C8	9998	890	8.90178
1.5625	0.03125	9.97344	9.83484	-1.60203															C9	10167	985	9.68821
0	0	10.5332	10.3946	-7.38436															C10	9997	959	9.59288
0	0	8.36418	8.22558	15.023															C11	9995	978	9.78489
	Ave	9.81837	9.67977	0	36.3129	84.045	0.726258	1.6809											C12	9999	932	9.32093
																			D1	9998	10	0.10002
																			D2	10000	8	0.08
	Drug: 2:1																		D3	9997	11	0.110033
					MQ		DHA												D4	9999	39	0.390039
MQ (nM)	DHA (nM)	%P-1	%P-bkgnd	% inhibition	IC50 (nM)	IC90 (nM)	IC50 (nM)	IC90 (nM)											D5	9997	327	3.27098
660	26.4	0.140042	0.00143815	99.9851															D6	9997	675	6.75203
330	13.2	0.120072	-0.0185318	100.191															D7	9995	885	8.85443
165	6.6	0.190057	0.0514532	99.4684															D8	10023	929	9.26868
82.5	3.3	0.580174	0.44157	95.4382		74.1238		2.96495											D9	9997	953	9.53286
41.25	1.65	3.17254	3.03393	68.657	29.4229		1.17692												D10	9996	974	9.7439
20.625	0.825	6.3219	6.18329	36.1215															D11	9998	991	9.91198
10.3125	0.4125	8.26	8.1214	16.0993															D12	9997	900	9.0027
5.15625	0.20625	8.90178	8.76318	9.46914															E1	9997	25	0.250075
2.57812	0.103125	9.68821	9.5496	1.3447															E2	9999	9	0.090009
1.28906	0.0515625	9.59288	9.45427	2.32953															E3	10000	17	0.17
0	0	9.78489	9.64629	0.34586															E4	9994	42	0.420252
0	0	9.32093	9.18233	5.13895															E5	9998	246	2.46049
	Ave	9.81837	9.67977	0	29.4229	74.1238	1.17692	2.96495											E6	9999	593	5.93059
																			E7	9997	819	8.19246
																			E8	9997	898	8.98269
	Drug: 1:1																		E9	9998	1031	10.3121
					MQ		DHA												E10	9998	995	9.95199
MQ (nM)	DHA (nM)	%P-1	%P-bkgnd	% inhibition	IC50 (nM)	IC90 (nM)	IC50 (nM)	IC90 (nM)											E11	9998	997	9.97199
500	40	0.10002	-0.0385839	100.399															E12	9999	911	9.11091
250	20	0.08	-0.0586039	100.605															F1	9998	8	0.080016
125	10	0.110033	-0.0285709	100.295															F2	9995	16	0.16008
62.5	5	0.390039	0.251435	97.4025		54.7276		4.37821											F3	9994	13	0.130078
31.25	2.5	3.27098	3.13238	67.64	23.5857		1.88686												F4	9996	22	0.220088
15.625	1.25	6.75203	6.61342	31.6779															F5	9997	256	2.56077
7.8125	0.625	8.85443	8.71582	9.95834															F6	9997	575	5.75173
3.90625	0.3125	9.26868	9.13008	5.67874															F7	9996	744	7.44298
1.95312	0.15625	9.53286	9.39426	2.94957															F8	9997	937	9.37281
0.976562	0.078125	9.7439	9.60529	0.769372															F9	9994	1014	10.1461
0	0	9.91198	9.77338	-0.967084															F10	9998	1048	10.4821
0	0	9.0027	8.8641	8.42655															F11	9996	934	9.34374
	Ave	9.81837	9.67977	0	23.5857	54.7276	1.88686	4.37821											F12	9998	885	8.85177
																			G1	9997	13	0.130039
																			G2	9996	13	0.130052
	Drug: 1:2																		G3	9997	17	0.170051
					MQ		DHA												G4	9997	63	0.630189
MQ (nM)	DHA (nM)	%P-1	%P-bkgnd	% inhibition	IC50 (nM)	IC90 (nM)	IC50 (nM)	IC90 (nM)											G5	9998	261	2.61052
330	52.8	0.250075	0.111471	98.8484															G6	9996	609	6.09244
165	26.4	0.090009	-0.0485949	100.502															G7	10000	847	8.47
82.5	13.2	0.17	0.0313961	99.6757															G8	9996	905	9.05362
41.25	6.6	0.420252	0.281648	97.0903		34.3118		5.48989											G9	9999	1003	10.031
20.625	3.3	2.46049	2.32189	76.013	13.142		2.10272												G10	9993	946	9.46663
10.3125	1.65	5.93059	5.79199	40.164															G11	9997	943	9.43283
5.15625	0.825	8.19246	8.05385	16.797															G12	9995	827	8.27414
2.57812	0.4125	8.98269	8.84409	8.63323
1.28906	0.20625	10.3121	10.1735	-5.10024
0.644531	0.103125	9.95199	9.81339	-1.3804
0	0	9.97199	9.83339	-1.58706
0	0	9.11091	8.97231	7.30865
	Ave	9.81837	9.67977	0	13.142	34.3118	2.10272	5.48989
	Drug: 1:4
					MQ		DHA
MQ (nM)	DHA (nM)	%P-1	%P-bkgnd	% inhibition	IC50 (nM)	IC90 (nM)	IC50 (nM)	IC90 (nM)
200	64	0.080016	-0.0585879	100.605
100	32	0.16008	0.0214762	99.7781
50	16	0.130078	-0.00852582	100.088
25	8	0.220088	0.0814842	99.1582		20.2658		6.48507
12.5	4	2.56077	2.42216	74.977	7.76451		2.48464
6.25	2	5.75173	5.61312	42.0118
3.125	1	7.44298	7.30437	24.5398
1.5625	0.5	9.37281	9.23421	4.60299
0.78125	0.25	10.1461	10.0075	-3.38558
0.390625	0.125	10.4821	10.3435	-6.85683
0	0	9.34374	9.20513	4.90336
0	0	8.85177	8.71317	9.98578
	Ave	9.81837	9.67977	0	7.76451	20.2658	2.48464	6.48507
	Drug: 0:1
					MQ		DHA
MQ (nM)	DHA (nM)	%P-1	%P-bkgnd	% inhibition	IC50 (nM)	IC90 (nM)	IC50 (nM)	IC90 (nM)
0	80	0.130039	-0.00856485	100.088
0	40	0.130052	-0.00855184	100.088
0	20	0.170051	0.0314471	99.6751
0	10	0.630189	0.491585	94.9215		0		8.79719
0	5	2.61052	2.47192	74.463	0		3.29981
0	2.5	6.09244	5.95383	38.492
0	1.25	8.47	8.3314	13.9298
0	0.625	9.05362	8.91502	7.90049
1	0.3125	10.031	9.8924	-2.19667
0	0.15625	9.46663	9.32802	3.63381
0	0	9.43283	9.29423	3.98296
0	0	8.27414	8.13553	15.9532
	Ave	9.81837	9.67977	0	0	0	3.29981	8.79719

## Sheet: K13
Dd2 K13 R539T
MQ & DHA
Background	0.190056
Avg	9.30464																		Well Name	P1 #Events	P3 #Events	P%
																			A1	9996	23	0.230092
																			A2	9995	18	0.18009
																			A3	9998	19	0.190038
					MQ		DHA												A4	9996	54	0.540216
MQ (nM)	DHA (nM)	%P-1	%P-bkgnd	% inhibition	IC50 (nM)	IC90 (nM)	IC50 (nM)	IC90 (nM)											A5	9998	227	2.27045
1000	0	0.230092	0.0400359	99.5607															A6	9999	571	5.71057
500	0	0.18009	-0.00996612	100.109															A7	10000	807	8.07
250	0	0.190038	-1.81547e-05	100															A8	9997	852	8.52256
125	0	0.540216	0.35016	96.1582		104.725		0											A9	9997	869	8.69261
62.5	0	2.27045	2.0804	77.1751	39.9999		0												A10	9999	924	9.24092
31.25	0	5.71057	5.52051	39.4321								MQ IC90	DHA IC90		FIC90 MQ	FIC90 DHA	Sum		A11	9999	956	9.56096
15.625	0	8.07	7.87994	13.5458								104.725	0		1	0	1		A12	9997	914	9.14274
7.8125	0	8.52256	8.3325	8.58057								90.6682	1.81336		0.865777	0.182846	1.04862		B1	9998	19	0.190038
3.90625	0	8.69261	8.50255	6.71487								74.8205	2.99282		0.714449	0.301773	1.01622		B2	9996	21	0.210084
1.95312	0	9.24092	9.05087	0.699055								55.6703	4.45363		0.531587	0.449069	0.980657		B3	9996	15	0.15006
0	0	9.56096	9.3709	-2.81215								37.8168	6.05069		0.361107	0.610105	0.971212		B4	9997	67	0.670201
0	0	9.14274	8.95269	1.77624								23.7977	7.61525		0.22724	0.767864	0.995104		B5	9996	298	2.98119
	Ave	9.30464	9.11458	0	39.9999	104.725	0	0				0	9.91746		0	1	1		B6	9994	662	6.62397
																			B7	9993	862	8.62604
																			B8	10000	943	9.43
	Drug: 4:1																		B9	9991	942	9.42849
					MQ		DHA												B10	9997	852	8.52256
MQ (nM)	DHA (nM)	%P-1	%P-bkgnd	% inhibition	IC50 (nM)	IC90 (nM)	IC50 (nM)	IC90 (nM)				MQ IC50	DHA IC50		FIC50 MQ	FIC50 DHA	Sum		B11	9995	1020	10.2051
800	16	0.190038	-1.81547e-05	100						Row A	1:0	39.9999	0		1	0	1		B12	9999	903	9.0309
400	8	0.210084	0.0200279	99.7803						Row B	4:1	37.8791	0.757581		0.946979	0.167117	1.1141		C1	9996	17	0.170068
200	4	0.15006	-0.0399961	100.439						Row C	2:1	30.9391	1.23757		0.77348	0.272998	1.04648		C2	9993	13	0.130091
100	2	0.670201	0.480145	94.7321		90.6682		1.81336		Row D	1:1	23.3889	1.87111		0.584723	0.412753	0.997476		C3	9994	24	0.240144
50	1	2.98119	2.79114	69.3772	37.8791		0.757581			Row E	1:2	16.6561	2.66497		0.416403	0.587874	1.00428		C4	9995	68	0.68034
25	0.5	6.62397	6.43392	29.4107						Row F	1:4	6.16193	1.97182		0.154048	0.434968	0.589017		C5	9991	294	2.94265
12.5	0.25	8.62604	8.43598	7.44523						Row G	0:1	0	4.53324		0	1	1		C6	9996	655	6.55262
6.25	0.125	9.43	9.23994	-1.37538													0.950269		C7	9999	830	8.30083
3.125	0.0625	9.42849	9.23843	-1.35876															C8	9993	927	9.27649
1.5625	0.03125	8.52256	8.3325	8.58057															C9	9994	924	9.24555
0	0	10.2051	10.015	-9.87936															C10	9996	972	9.72389
0	0	9.0309	8.84085	3.00328															C11	9998	855	8.55171
	Ave	9.30464	9.11458	0	37.8791	90.6682	0.757581	1.81336											C12	9997	862	8.62259
																			D1	9998	17	0.170034
																			D2	9997	19	0.190057
	Drug: 2:1																		D3	9996	11	0.110044
					MQ		DHA												D4	9999	57	0.570057
MQ (nM)	DHA (nM)	%P-1	%P-bkgnd	% inhibition	IC50 (nM)	IC90 (nM)	IC50 (nM)	IC90 (nM)											D5	9994	300	3.0018
660	26.4	0.170068	-0.0199881	100.219															D6	9998	647	6.47129
330	13.2	0.130091	-0.0599651	100.658															D7	9998	803	8.03161
165	6.6	0.240144	0.0500879	99.4505															D8	9991	926	9.26834
82.5	3.3	0.68034	0.490284	94.6209		74.8205		2.99282											D9	9998	947	9.47189
41.25	1.65	2.94265	2.75259	69.8001	30.9391		1.23757												D10	9998	939	9.39188
20.625	0.825	6.55262	6.36256	30.1936															D11	9997	944	9.44283
10.3125	0.4125	8.30083	8.11077	11.0132															D12	9997	867	8.6726
5.15625	0.20625	9.27649	9.08644	0.308807															E1	9997	26	0.260078
2.57812	0.103125	9.24555	9.05549	0.648331															E2	9997	11	0.110033
1.28906	0.0515625	9.72389	9.53383	-4.59977															E3	9998	13	0.130026
0	0	8.55171	8.36165	8.26071															E4	9996	63	0.630252
0	0	8.62259	8.43253	7.4831															E5	9996	346	3.46138
	Ave	9.30464	9.11458	0	30.9391	74.8205	1.23757	2.99282											E6	9996	680	6.80272
																			E7	9998	871	8.71174
																			E8	9999	922	9.22092
	Drug: 1:1																		E9	9993	926	9.26649
					MQ		DHA												E10	9996	982	9.82393
MQ (nM)	DHA (nM)	%P-1	%P-bkgnd	% inhibition	IC50 (nM)	IC90 (nM)	IC50 (nM)	IC90 (nM)											E11	9995	929	9.29465
500	40	0.170034	-0.0200222	100.22															E12	9997	887	8.87266
250	20	0.190057	8.54798e-07	100															F1	9995	13	0.130065
125	10	0.110044	-0.0800121	100.878															F2	10042	12	0.119498
62.5	5	0.570057	0.380001	95.8308		55.6703		4.45363											F3	9999	13	0.130013
31.25	2.5	3.0018	2.81174	69.1511	23.3889		1.87111												F4	9997	78	0.780234
15.625	1.25	6.47129	6.28124	31.0858															F5	9999	412	4.12041
7.8125	0.625	8.03161	7.84155	13.967															F6	9997	464	4.64139
3.90625	0.3125	9.26834	9.07829	0.398246															F7	9999	840	8.40084
1.95312	0.15625	9.47189	9.28184	-1.83502															F8	9996	895	8.95358
0.976562	0.078125	9.39188	9.20182	-0.957129															F9	9994	907	9.07545
0	0	9.44283	9.25278	-1.51617															F10	9991	946	9.46852
0	0	8.6726	8.48255	6.93436															F11	9996	904	9.04362
	Ave	9.30464	9.11458	0	23.3889	55.6703	1.87111	4.45363											F12	9998	900	9.0018
																			G1	9999	18	0.180018
																			G2	9995	13	0.130065
	Drug: 1:2																		G3	9996	24	0.240096
					MQ		DHA												G4	9997	105	1.05032
MQ (nM)	DHA (nM)	%P-1	%P-bkgnd	% inhibition	IC50 (nM)	IC90 (nM)	IC50 (nM)	IC90 (nM)											G5	9996	415	4.15166
330	52.8	0.260078	0.0700219	99.2318															G6	9997	734	7.3422
165	26.4	0.110033	-0.0800232	100.878															G7	9998	732	7.32146
82.5	13.2	0.130026	-0.0600302	100.659															G8	9998	855	8.55171
41.25	6.6	0.630252	0.440196	95.1704		37.8168		6.05069											G9	9996	910	9.10364
20.625	3.3	3.46138	3.27133	64.1089	16.6561		2.66497												G10	9996	943	9.43377
10.3125	1.65	6.80272	6.61266	27.4496															G11	9996	903	9.03361
5.15625	0.825	8.71174	8.52169	6.50493															G12	10000	843	8.43
2.57812	0.4125	9.22092	9.03087	0.918505
1.28906	0.20625	9.26649	9.07643	0.418598
0.644531	0.103125	9.82393	9.63387	-5.69735
0	0	9.29465	9.10459	0.109634
0	0	8.87266	8.68261	4.73942
	Ave	9.30464	9.11458	0	16.6561	37.8168	2.66497	6.05069
	Drug: 1:4
					MQ		DHA
MQ (nM)	DHA (nM)	%P-1	%P-bkgnd	% inhibition	IC50 (nM)	IC90 (nM)	IC50 (nM)	IC90 (nM)
200	64	0.130065	-0.0599911	100.658
100	32	0.119498	-0.0705581	100.774
50	16	0.130013	-0.0600432	100.659
25	8	0.780234	0.590178	93.5249		23.7977		7.61525
12.5	4	4.12041	3.93036	56.8784
6.25	2	4.64139	4.45134	51.1625	6.16193		1.97182
3.125	1	8.40084	8.21078	9.91598
1.5625	0.5	8.95358	8.76353	3.85161
0.78125	0.25	9.07545	8.88539	2.51459
0.390625	0.125	9.46852	9.27847	-1.79802
0	0	9.04362	8.85356	2.86379
0	0	9.0018	8.81174	3.32258
	Ave	9.30464	9.11458	0	6.16193	23.7977	1.97182	7.61525
	Drug: 0:1
					MQ		DHA
MQ (nM)	DHA (nM)	%P-1	%P-bkgnd	% inhibition	IC50 (nM)	IC90 (nM)	IC50 (nM)	IC90 (nM)
0	80	0.180018	-0.0100382	100.11
0	40	0.130065	-0.0599911	100.658
0	20	0.240096	0.0500399	99.451
0	10	1.05032	0.860259	90.5617		0		9.91746
0	5	4.15166	3.9616	56.5355	0		4.53324
0	2.5	7.3422	7.15215	21.5307
0	1.25	7.32146	7.13141	21.7583
0	0.625	8.55171	8.36165	8.26071
1	0.3125	9.10364	8.91359	2.20524
0	0.15625	9.43377	9.24372	-1.41678
0	0	9.03361	8.84356	2.97355
0	0	8.43	8.23994	9.59605
	Ave	9.30464	9.11458	0	0	0	4.53324	9.91746
