# Supplementary material for: 4-Aminoquinolines block heme iron reactivity and interfere with artemisinin action
Source: eLife. 2026 Mar 23;14:RP108976. doi: 10.7554/eLife.108976 (PMC13008355; doi:10.7554/eLife.108976)
Supplement: Figure 1—source data 1. [file elife-108976-fig1-data1.zip › Figure 1- source data 1- Isobologram analysis/MFQ & DHA/2024-09-06 MQ & DHA Isobologram D^Dd2 and K13.xlsx]

## Sheet: D^Dd2
Dd2 PfCRT Dd2		Bad Edge Effects
MQ & DHA
Background	0.221487
Avg	10.1748																		Well Name	P1 #Events	P3 #Events	P%
																			A1	9999	32	0.320032
																			A2	9996	29	0.290116
																			A3	9996	32	0.320128
					MQ		DHA												A4	9995	44	0.44022
MQ (nM)	DHA (nM)	%P-1	%P-bkgnd	% inhibition	IC50 (nM)	IC90 (nM)	IC50 (nM)	IC90 (nM)											A5	9998	106	1.06021
1000	0	0.320032	0.0985454	99.0099															A6	9996	495	4.95198
500	0	0.290116	0.0686295	99.3105															A7	10130	687	6.78184
250	0	0.320128	0.0986415	99.009															A8	9999	847	8.47085
125	0	0.44022	0.218734	97.8024															A9	9999	871	8.71087
62.5	0	1.06021	0.838725	91.5734		61.2425		0											A10	9992	943	9.43755
31.25	0	4.95198	4.73049	52.4733	29.1479		0					PPQ IC90	DHA IC90		FIC90 PPQ	FIC90 DHA	Sum		A11	9999	974	9.74097
15.625	0	6.78184	6.56035	34.0889								61.2425	0		1	0	1		A12	9999	251	2.51025
7.8125	0	8.47085	8.24936	17.1197								73.8336	1.47667		1.2056	0.200346	1.40594		B1	9996	25	0.2501
3.90625	0	8.71087	8.48938	14.7082								38.6708	1.54683		0.631437	0.209865	0.841302		B2	9993	22	0.220154
1.95312	0	9.43755	9.21606	7.4073								42.8382	3.42706		0.699485	0.464962	1.16445		B3	9999	20	0.20002
0	0	9.74097	9.51949	4.35884								27.4062	4.38498		0.447502	0.594928	1.04243		B4	9999	40	0.40004
0	0	2.51025	2.28876	77.0051								18.4797	5.91349		0.301746	0.802306	1.10405		B5	9996	196	1.96078
	Ave	10.1748	9.95334	0	29.1479	61.2425	0	0				0	7.37062		0	1	1		B6	9998	560	5.60112
																			B7	9998	911	9.11182
																			B8	9997	969	9.69291
	Drug: 4:1																		B9	9996	1038	10.3842
					MQ		DHA												B10	9997	773	7.73232
MQ (nM)	DHA (nM)	%P-1	%P-bkgnd	% inhibition	IC50 (nM)	IC90 (nM)	IC50 (nM)	IC90 (nM)				PPQ IC50	DHA IC50		FIC50 PPQ	FIC50 DHA	Sum		B11	9997	965	9.6529
800	16	0.2501	0.0286135	99.7125						Row A	1:0	29.1479	0		1	0	1		B12	9999	200	2.0002
400	8	0.220154	-0.00133248	100.013						Row B	4:1	27.7674	0.555347		0.952636	0.183199	1.13583		C1	9997	20	0.20006
200	4	0.20002	-0.0214666	100.216						Row C	2:1	18.9354	0.757415		0.64963	0.249858	0.899487		C2	9998	22	0.220044
100	2	0.40004	0.178553	98.2061		73.8336		1.47667		Row D	1:1	17.7689	1.42151		0.609611	0.468932	1.07854		C3	9996	24	0.240096
50	1	1.96078	1.7393	82.5255	27.7674		0.555347			Row E	1:2	13.0258	2.08413		0.446887	0.687519	1.13441		C4	9997	32	0.320096
25	0.5	5.60112	5.37963	45.9515						Row F	1:4	6.31404	2.02049		0.21662	0.666525	0.883145		C5	9997	73	0.730219
12.5	0.25	9.11182	8.89034	10.6798						Row G	0:1	0	3.03138		0	1	1		C6	9997	462	4.62139
6.25	0.125	9.69291	9.47142	4.84175													1.02628		C7	9998	814	8.14163
3.125	0.0625	10.3842	10.1627	-2.10311															C8	9998	957	9.57191
1.5625	0.03125	7.73232	7.51083	24.5395															C9	9998	1005	10.052
0	0	9.6529	9.43141	5.24375															C10	9998	1073	10.7321
0	0	2.0002	1.77871	82.1295															C11	10000	1025	10.25
	Ave	10.1748	9.95334	0	27.7674	73.8336	0.555347	1.47667											C12	9998	238	2.38048
																			D1	9997	18	0.180054
																			D2	9998	27	0.270054
	Drug: 2:1																		D3	9999	30	0.30003
					MQ		DHA												D4	9999	38	0.380038
MQ (nM)	DHA (nM)	%P-1	%P-bkgnd	% inhibition	IC50 (nM)	IC90 (nM)	IC50 (nM)	IC90 (nM)											D5	10000	171	1.71
660	26.4	0.20006	-0.0214266	100.215															D6	9995	575	5.75288
330	13.2	0.220044	-0.00144258	100.014															D7	9992	822	8.22658
165	6.6	0.240096	0.0186094	99.813															D8	9998	957	9.57191
82.5	3.3	0.320096	0.0986094	99.0093															D9	9995	1024	10.2451
41.25	1.65	0.730219	0.508732	94.8888		38.6708		1.54683											D10	9999	1077	10.7711
20.625	0.825	4.62139	4.3999	55.7947	18.9354		0.757415												D11	10000	1043	10.43
10.3125	0.4125	8.14163	7.92014	20.4273															D12	9997	257	2.57077
5.15625	0.20625	9.57191	9.35043	6.05736															E1	9997	24	0.240072
2.57812	0.103125	10.052	9.83052	1.23389															E2	9997	17	0.170051
1.28906	0.0515625	10.7321	10.5107	-5.59935															E3	9996	17	0.170068
0	0	10.25	10.0285	-0.755287															E4	9995	25	0.250125
0	0	2.38048	2.15899	78.3089															E5	9998	169	1.69034
	Ave	10.1748	9.95334	0	18.9354	38.6708	0.757415	1.54683											E6	9999	645	6.45065
																			E7	9998	829	8.29166
																			E8	10000	988	9.88
	Drug: 1:1																		E9	9995	1056	10.5653
					MQ		DHA												E10	9997	1118	11.1834
MQ (nM)	DHA (nM)	%P-1	%P-bkgnd	% inhibition	IC50 (nM)	IC90 (nM)	IC50 (nM)	IC90 (nM)											E11	9999	1091	10.9111
500	40	0.180054	-0.0414326	100.416															E12	9999	248	2.48025
250	20	0.270054	0.0485674	99.512															F1	9998	20	0.20004
125	10	0.30003	0.0785434	99.2109															F2	9997	27	0.270081
62.5	5	0.380038	0.158551	98.4071		42.8382		3.42706											F3	9996	30	0.30012
31.25	2.5	1.71	1.48851	85.0451	17.7689		1.42151												F4	9996	34	0.340136
15.625	1.25	5.75288	5.53139	44.4268															F5	9996	202	2.02081
7.8125	0.625	8.22658	8.00509	19.5738															F6	9998	523	5.23105
3.90625	0.3125	9.57191	9.35043	6.05736															F7	9998	845	8.45169
1.95312	0.15625	10.2451	10.0236	-0.706284															F8	9997	978	9.78293
0.976562	0.078125	10.7711	10.5496	-5.99049															F9	9995	1012	10.1251
0	0	10.43	10.2085	-2.56373															F10	9998	1015	10.152
0	0	2.57077	2.34928	76.397															F11	9992	968	9.68775
	Ave	10.1748	9.95334	0	17.7689	42.8382	1.42151	3.42706											F12	10000	220	2.2
																			G1	9997	16	0.160048
																			G2	9994	17	0.170102
	Drug: 1:2																		G3	9998	19	0.190038
					MQ		DHA												G4	9998	27	0.270054
MQ (nM)	DHA (nM)	%P-1	%P-bkgnd	% inhibition	IC50 (nM)	IC90 (nM)	IC50 (nM)	IC90 (nM)											G5	9998	207	2.07041
330	52.8	0.240072	0.0185854	99.8133															G6	9996	604	6.04242
165	26.4	0.170051	-0.0514356	100.517															G7	10023	897	8.94942
82.5	13.2	0.170068	-0.0514186	100.517															G8	10000	1009	10.09
41.25	6.6	0.250125	0.0286385	99.7123		27.4062		4.38498											G9	9998	1084	10.8422
20.625	3.3	1.69034	1.46885	85.2426	13.0258		2.08413												G10	9995	1033	10.3352
10.3125	1.65	6.45065	6.22916	37.4164															G11	9999	1055	10.5511
5.15625	0.825	8.29166	8.07017	18.9199															G12	9999	313	3.13031
2.57812	0.4125	9.88	9.65851	2.96206
1.28906	0.20625	10.5653	10.3438	-3.92289
0.644531	0.103125	11.1834	10.9619	-10.1326
0	0	10.9111	10.6896	-7.39719
0	0	2.48025	2.25876	77.3065
	Ave	10.1748	9.95334	0	13.0258	27.4062	2.08413	4.38498
	Drug: 1:4
					MQ		DHA
MQ (nM)	DHA (nM)	%P-1	%P-bkgnd	% inhibition	IC50 (nM)	IC90 (nM)	IC50 (nM)	IC90 (nM)
200	64	0.20004	-0.0214466	100.215
100	32	0.270081	0.0485944	99.5118
50	16	0.30012	0.0786335	99.21
25	8	0.340136	0.118649	98.8079		18.4797		5.91349
12.5	4	2.02081	1.79932	81.9224	6.31404		2.02049
6.25	2	5.23105	5.00956	49.6695
3.125	1	8.45169	8.2302	17.3121
1.5625	0.5	9.78293	9.56145	3.93726
0.78125	0.25	10.1251	9.90358	0.499945
0.390625	0.125	10.152	9.93054	0.229002
0	0	9.68775	9.46626	4.89357
0	0	2.2	1.97851	80.1221	0
	Ave	10.1748	9.95334	0	6.31404	18.4797	2.02049	5.91349
	Drug: 0:1
					MQ		DHA
MQ (nM)	DHA (nM)	%P-1	%P-bkgnd	% inhibition	IC50 (nM)	IC90 (nM)	IC50 (nM)	IC90 (nM)
0	80	0.160048	-0.0614386	100.617
0	40	0.170102	-0.0513845	100.516
0	20	0.190038	-0.0314486	100.316
0	10	0.270054	0.0485674	99.512		0		7.37062
0	5	2.07041	1.84893	81.424	0		3.03138
0	2.5	6.04242	5.82093	41.5178
0	1.25	8.94942	8.72793	12.3115
0	0.625	10.09	9.86851	0.852214
1	0.3125	10.8422	10.6207	-6.70473
0	0.15625	10.3352	10.1137	-1.61096
0	0	10.5511	10.3296	-3.77995
0	0	3.13031	2.90883	70.7754
	Ave	10.1748	9.95334	0	0	0	3.03138	7.37062

## Sheet: K13
Dd2 K13 R539T
MQ & DHA
Background	0.277213
Avg	10.3982																		Well Name	P1 #Events	P3 #Events	P%
																			A1	9998	35	0.35007
																			A2	9996	32	0.320128
																			A3	9995	45	0.450225
					MQ		DHA												A4	9997	95	0.950285
MQ (nM)	DHA (nM)	%P-1	%P-bkgnd	% inhibition	IC50 (nM)	IC90 (nM)	IC50 (nM)	IC90 (nM)											A5	9999	413	4.13041
1000	0	0.35007	0.0728566	99.2801															A6	9998	783	7.83157
500	0	0.320128	0.0429146	99.576															A7	9996	951	9.51381
250	0	0.450225	0.173012	98.2906															A8	9997	1003	10.033
125	0	0.950285	0.673072	93.3498		118.337		0											A9	9998	1097	10.9722
62.5	0	4.13041	3.8532	61.9288	52.3063		0												A10	9996	1027	10.2741
31.25	0	7.83157	7.55435	25.3598								MQ IC90	DHA IC90		FIC90 MQ	FIC90 DHA	Sum		A11	9995	1069	10.6953
15.625	0	9.51381	9.23659	8.73857								118.337	0		1	0	1		A12	9995	489	4.89245
7.8125	0	10.033	9.7558	3.60861								84.6068	1.69214		0.714966	0.180529	0.895494		B1	9996	23	0.230092
3.90625	0	10.9722	10.695	-5.67093								71.478	2.85912		0.604021	0.305031	0.909052		B2	9997	37	0.370111
1.95312	0	10.2741	9.9969	1.22644								55.0156	4.40125		0.464906	0.469555	0.934461		B3	9994	25	0.25015
0	0	10.6953	10.4181	-2.93557								37.1812	5.94898		0.314197	0.634679	0.948876		B4	9996	51	0.510204
0	0	4.89245	4.61523	54.3996								22.4874	7.19596		0.190028	0.767714	0.957743		B5	9997	304	3.04091
	Ave	10.3982	10.121	0	52.3063	118.337	0	0				0	9.37322		0	1	1		B6	9995	779	7.7939
																			B7	9995	1006	10.065
																			B8	9996	1004	10.044
	Drug: 4:1																		B9	9994	1111	11.1167
					MQ		DHA												B10	9998	1085	10.8522
MQ (nM)	DHA (nM)	%P-1	%P-bkgnd	% inhibition	IC50 (nM)	IC90 (nM)	IC50 (nM)	IC90 (nM)				MQ IC50	DHA IC50		FIC50 MQ	FIC50 DHA	Sum		B11	9997	1104	11.0433
800	16	0.230092	-0.0471214	100.466						Row A	1:0	52.3063	0		1	0	1		B12	9996	485	4.85194
400	8	0.370111	0.0928976	99.0821						Row B	4:1	37.9191	0.758382		0.724944	0.196518	0.921461		C1	9995	31	0.310155
200	4	0.25015	-0.0270634	100.267						Row C	2:1	30.4606	1.21842		0.582351	0.315727	0.898078		C2	9998	42	0.420084
100	2	0.510204	0.232991	97.698		84.6068		1.69214		Row D	1:1	25.674	2.05392		0.49084	0.532228	1.02307		C3	9994	25	0.25015
50	1	3.04091	2.7637	72.6935	37.9191		0.758382			Row E	1:2	16.7641	2.68226		0.320499	0.695047	1.01555		C4	9998	68	0.680136
25	0.5	7.7939	7.51668	25.732						Row F	1:4	9.06332	2.90026		0.173274	0.751538	0.924812		C5	10000	296	2.96
12.5	0.25	10.065	9.78782	3.29221						Row G	0:1	0	3.8591		0	1	1		C6	9993	750	7.50525
6.25	0.125	10.044	9.7668	3.49985													0.956593		C7	9997	960	9.60288
3.125	0.0625	11.1167	10.8395	-7.09841															C8	9993	1083	10.8376
1.5625	0.03125	10.8522	10.575	-4.48504															C9	9997	1060	10.6032
0	0	11.0433	10.7661	-6.37361															C10	9998	1057	10.5721
0	0	4.85194	4.57473	54.7998															C11	9997	1087	10.8733
	Ave	10.3982	10.121	0	37.9191	84.6068	0.758382	1.69214											C12	9995	514	5.14257
																			D1	9999	24	0.240024
																			D2	9997	24	0.240072
	Drug: 2:1																		D3	9995	34	0.34017
					MQ		DHA												D4	9996	52	0.520208
MQ (nM)	DHA (nM)	%P-1	%P-bkgnd	% inhibition	IC50 (nM)	IC90 (nM)	IC50 (nM)	IC90 (nM)											D5	9996	373	3.73149
660	26.4	0.310155	0.0329416	99.6745															D6	9997	823	8.23247
330	13.2	0.420084	0.142871	98.5884															D7	9997	993	9.93298
165	6.6	0.25015	-0.0270634	100.267															D8	9995	1117	11.1756
82.5	3.3	0.680136	0.402923	96.019		71.478		2.85912											D9	9996	1116	11.1645
41.25	1.65	2.96	2.68279	73.4929	30.4606		1.21842												D10	9997	1078	10.7832
20.625	0.825	7.50525	7.22804	28.5839															D11	9998	1082	10.8222
10.3125	0.4125	9.60288	9.32567	7.85847															D12	10000	480	4.8
5.15625	0.20625	10.8376	10.5604	-4.34094															E1	9999	32	0.320032
2.57812	0.103125	10.6032	10.326	-2.02492															E2	9993	39	0.390273
1.28906	0.0515625	10.5721	10.2949	-1.71797															E3	9997	27	0.270081
0	0	10.8733	10.596	-4.69344															E4	9997	62	0.620186
0	0	5.14257	4.86536	51.9282															E5	9995	401	4.01201
	Ave	10.3982	10.121	0	30.4606	71.478	1.21842	2.85912											E6	9996	755	7.55302
																			E7	9997	942	9.42283
																			E8	9995	971	9.71486
	Drug: 1:1																		E9	9992	1046	10.4684
					MQ		DHA												E10	9994	1035	10.3562
MQ (nM)	DHA (nM)	%P-1	%P-bkgnd	% inhibition	IC50 (nM)	IC90 (nM)	IC50 (nM)	IC90 (nM)											E11	9998	1007	10.072
500	40	0.240024	-0.0371894	100.367															E12	9996	394	3.94158
250	20	0.240072	-0.0371414	100.367															F1	9997	23	0.230069
125	10	0.34017	0.0629566	99.378															F2	9999	29	0.290029
62.5	5	0.520208	0.242995	97.5991		55.0156		4.40125											F3	9997	28	0.280084
31.25	2.5	3.73149	3.45428	65.8703	25.674		2.05392												F4	9998	65	0.65013
15.625	1.25	8.23247	7.95526	21.3987															F5	10000	383	3.83
7.8125	0.625	9.93298	9.65577	4.59695															F6	9997	657	6.57197
3.90625	0.3125	11.1756	10.8984	-7.68054															F7	9997	891	8.91267
1.95312	0.15625	11.1645	10.8873	-7.57065															F8	9998	1006	10.062
0.976562	0.078125	10.7832	10.506	-3.80393															F9	9995	1040	10.4052
0	0	10.8222	10.545	-4.18857															F10	9995	917	9.17459
0	0	4.8	4.52279	55.313															F11	9995	965	9.65483
	Ave	10.3982	10.121	0	25.674	55.0156	2.05392	4.40125											F12	9996	363	3.63145
																			G1	9998	26	0.260052
																			G2	9994	28	0.280168
	Drug: 1:2																		G3	9994	35	0.35021
					MQ		DHA												G4	9995	91	0.910455
MQ (nM)	DHA (nM)	%P-1	%P-bkgnd	% inhibition	IC50 (nM)	IC90 (nM)	IC50 (nM)	IC90 (nM)											G5	9993	393	3.93275
330	52.8	0.320032	0.0428186	99.5769															G6	9998	701	7.0114
165	26.4	0.390273	0.11306	98.8829															G7	9997	952	9.52286
82.5	13.2	0.270081	-0.00713243	100.07															G8	9995	1006	10.065
41.25	6.6	0.620186	0.342973	96.6113		37.1812		5.94898											G9	9997	990	9.90297
20.625	3.3	4.01201	3.73479	63.0987	16.7641		2.68226												G10	9996	1020	10.2041
10.3125	1.65	7.55302	7.27581	28.1119															G11	9993	962	9.62674
5.15625	0.825	9.42283	9.14561	9.63748															G12	9995	410	4.10205
2.57812	0.4125	9.71486	9.43764	6.75209
1.28906	0.20625	10.4684	10.1912	-0.692978
0.644531	0.103125	10.3562	10.079	0.41522
0	0	10.072	9.7948	3.22323
0	0	3.94158	3.66436	63.7945
	Ave	10.3982	10.121	0	16.7641	37.1812	2.68226	5.94898
	Drug: 1:4
					MQ		DHA
MQ (nM)	DHA (nM)	%P-1	%P-bkgnd	% inhibition	IC50 (nM)	IC90 (nM)	IC50 (nM)	IC90 (nM)
200	64	0.230069	-0.0471444	100.466
100	32	0.290029	0.0128156	99.8734
50	16	0.280084	0.00287057	99.9716
25	8	0.65013	0.372917	96.3154		22.4874		7.19596
12.5	4	3.83	3.55279	64.897	9.06332		2.90026
6.25	2	6.57197	6.29476	37.8051
3.125	1	8.91267	8.63546	14.678
1.5625	0.5	10.062	9.7848	3.32205
0.78125	0.25	10.4052	10.128	-0.0688109
0.390625	0.125	9.17459	8.89737	12.0902
0	0	9.65483	9.37761	7.34521
0	0	3.63145	3.35424	66.8587
	Ave	10.3982	10.121	0	9.06332	22.4874	2.90026	7.19596
	Drug: 0:1
					MQ		DHA
MQ (nM)	DHA (nM)	%P-1	%P-bkgnd	% inhibition	IC50 (nM)	IC90 (nM)	IC50 (nM)	IC90 (nM)
0	80	0.260052	-0.0171614	100.17
0	40	0.280168	0.00295465	99.9708
0	20	0.35021	0.0729967	99.2788
0	10	0.910455	0.633242	93.7433		0		9.37322
0	5	3.93275	3.65554	63.8817	0		3.8591
0	2.5	7.0114	6.73419	33.4634
0	1.25	9.52286	9.24564	8.64914
0	0.625	10.065	9.78782	3.29221
1	0.3125	9.90297	9.62576	4.89345
0	0.15625	10.2041	9.92687	1.91835
0	0	9.62674	9.34953	7.62274
0	0	4.10205	3.82484	62.209
	Ave	10.3982	10.121	0	0	0	3.8591	9.37322
