# Supplementary material for: 4-Aminoquinolines block heme iron reactivity and interfere with artemisinin action
Source: eLife. 2026 Mar 23;14:RP108976. doi: 10.7554/eLife.108976 (PMC13008355; doi:10.7554/eLife.108976)
Supplement: Figure 1—source data 1. [file elife-108976-fig1-data1.zip › Figure 1- source data 1- Isobologram analysis/MFQ & DHA/2024-09-10 MQ & DHA Isobologram D^Dd2 and K13.xlsx]

## Sheet: D^Dd2
Dd2 PfCRT Dd2
MQ & DHA
Background	0.277321
Avg	13.0871																		Well Name	P1 #Events	P3 #Events	P%
																			A1	9995	38	0.38019
																			A2	9995	18	0.18009
																			A3	9999	24	0.240024
					MQ		DHA												A4	9991	65	0.650586
MQ (nM)	DHA (nM)	%P-1	%P-bkgnd	% inhibition	IC50 (nM)	IC90 (nM)	IC50 (nM)	IC90 (nM)											A5	9992	396	3.96317
1000	0	0.38019	0.102869	99.1969															A6	9996	920	9.20368
500	0	0.18009	-0.0972308	100.759															A7	9998	1004	10.042
250	0	0.240024	-0.0372968	100.291															A8	9994	1192	11.9272
125	0	0.650586	0.373265	97.0861		107.874		0											A9	9994	1141	11.4169
62.5	0	3.96317	3.68585	71.2262	46.286		0												A10	9996	1214	12.1449
31.25	0	9.20368	8.92636	30.3158								PPQ IC90	DHA IC90		FIC90 PPQ	FIC90 DHA	Sum		A11	9997	1175	11.7535
15.625	0	10.042	9.76469	23.7714								107.874	0		1	0	1		A12	9996	989	9.89396
7.8125	0	11.9272	11.6498	9.05487								90.3661	1.80732		0.837702	0.194088	1.03179		B1	9994	26	0.260156
3.90625	0	11.4169	11.1395	13.0386								75.6346	3.02538		0.701139	0.324895	1.02603		B2	9993	25	0.250175
1.95312	0	12.1449	11.8675	7.35537								54.6848	4.37479		0.506933	0.469807	0.976741		B3	9991	35	0.350315
0	0	11.7535	11.4762	10.4103								36.3183	5.81093		0.336674	0.624034	0.960708		B4	9996	66	0.660264
0	0	9.89396	9.61664	24.9272								20.2033	6.46504		0.187286	0.694279	0.881565		B5	9998	532	5.32106
	Ave	13.0871	12.8097	0	46.286	107.874	0	0				0	9.31187		0	1	1		B6	9996	968	9.68387
																			B7	9994	1184	11.8471
																			B8	9993	1364	13.6496
	Drug: 4:1																		B9	9997	1216	12.1636
					MQ		DHA												B10	9996	1301	13.0152
MQ (nM)	DHA (nM)	%P-1	%P-bkgnd	% inhibition	IC50 (nM)	IC90 (nM)	IC50 (nM)	IC90 (nM)				PPQ IC50	DHA IC50		FIC50 PPQ	FIC50 DHA	Sum		B11	9998	1303	13.0326
800	16	0.260156	-0.0171648	100.134						Row A	1:0	46.286	0		1	0	1		B12	9996	1117	11.1745
400	8	0.250175	-0.0271457	100.212						Row B	4:1	42.2004	0.844008		0.91173	0.230388	1.14212		C1	9997	23	0.230069
200	4	0.350315	0.0729944	99.4302						Row C	2:1	36.0204	1.44082		0.778213	0.393298	1.17151		C2	9994	20	0.20012
100	2	0.660264	0.382943	97.0105		90.3661		1.80732		Row D	1:1	23.7912	1.9033		0.514004	0.519542	1.03355		C3	9994	23	0.230138
50	1	5.32106	5.04374	60.6257	42.2004		0.844008			Row E	1:2	15.6915	2.51063		0.339011	0.685326	1.02434		C4	9996	75	0.7503
25	0.5	9.68387	9.40655	26.5672						Row F	1:4	8.41945	2.69422		0.1819	0.73544	0.91734		C5	9991	560	5.60504
12.5	0.25	11.8471	11.5698	9.67977						Row G	0:1	0	3.66342		0	1	1		C6	10149	1000	9.85319
6.25	0.125	13.6496	13.3722	-4.39113													1.05777		C7	9997	1117	11.1734
3.125	0.0625	12.1636	11.8863	7.20868															C8	9994	1250	12.5075
1.5625	0.03125	13.0152	12.7379	0.560949															C9	9998	1360	13.6027
0	0	13.0326	12.7553	0.425111															C10	9997	1304	13.0439
0	0	11.1745	10.8971	14.9308															C11	9998	1337	13.3727
	Ave	13.0871	12.8097	0	42.2004	90.3661	0.844008	1.80732											C12	9998	1127	11.2723
																			D1	9996	26	0.260104
																			D2	9992	22	0.220176
	Drug: 2:1																		D3	9995	19	0.190095
					MQ		DHA												D4	9992	58	0.580464
MQ (nM)	DHA (nM)	%P-1	%P-bkgnd	% inhibition	IC50 (nM)	IC90 (nM)	IC50 (nM)	IC90 (nM)											D5	9999	449	4.49045
660	26.4	0.230069	-0.0472518	100.369															D6	9998	908	9.08182
330	13.2	0.20012	-0.0772008	100.603															D7	9997	1156	11.5635
165	6.6	0.230138	-0.0471828	100.368															D8	9994	1250	12.5075
82.5	3.3	0.7503	0.472979	96.3077		75.6346		3.02538											D9	10023	1320	13.1697
41.25	1.65	5.60504	5.32772	58.4088	36.0204		1.44082												D10	9996	1423	14.2357
20.625	0.825	9.85319	9.57587	25.2454															D11	9999	1288	12.8813
10.3125	0.4125	11.1734	10.896	14.9395															D12	9996	1157	11.5746
5.15625	0.20625	12.5075	12.2302	4.52435															E1	9989	26	0.260286
2.57812	0.103125	13.6027	13.3254	-4.02552															E2	9993	22	0.220154
1.28906	0.0515625	13.0439	12.7666	0.336845															E3	9993	35	0.350245
0	0	13.3727	13.0954	-2.22965															E4	9994	79	0.790474
0	0	11.2723	10.9949	14.1674															E5	9996	400	4.0016
	Ave	13.0871	12.8097	0	36.0204	75.6346	1.44082	3.02538											E6	9995	960	9.6048
																			E7	9996	1262	12.6251
																			E8	9996	1276	12.7651
	Drug: 1:1																		E9	9995	1338	13.3867
					MQ		DHA												E10	9995	1354	13.5468
MQ (nM)	DHA (nM)	%P-1	%P-bkgnd	% inhibition	IC50 (nM)	IC90 (nM)	IC50 (nM)	IC90 (nM)											E11	9999	1433	14.3314
500	40	0.260104	-0.0172168	100.134															E12	9996	1155	11.5546
250	20	0.220176	-0.0571447	100.446															F1	9992	29	0.290232
125	10	0.190095	-0.0872258	100.681															F2	9996	22	0.220088
62.5	5	0.580464	0.303144	97.6335		54.6848		4.37479											F3	9995	39	0.390195
31.25	2.5	4.49045	4.21313	67.11	23.7912		1.9033												F4	9994	56	0.560336
15.625	1.25	9.08182	8.8045	31.2672															F5	9997	316	3.16095
7.8125	0.625	11.5635	11.2861	11.894															F6	9995	855	8.55428
3.90625	0.3125	12.5075	12.2302	4.52435															F7	9993	1128	11.2879
1.95312	0.15625	13.1697	12.8924	-0.645193															F8	9996	1223	12.2349
0.976562	0.078125	14.2357	13.9584	-8.96686															F9	9994	1246	12.4675
0	0	12.8813	12.604	1.60639															F10	9996	1374	13.7455
0	0	11.5746	11.2973	11.8069															F11	9996	1329	13.2953
	Ave	13.0871	12.8097	0	23.7912	54.6848	1.9033	4.37479											F12	9995	1083	10.8354
																			G1	9992	26	0.260208
																			G2	9993	16	0.160112
	Drug: 1:2																		G3	9995	25	0.250125
					MQ		DHA												G4	9997	112	1.12034
MQ (nM)	DHA (nM)	%P-1	%P-bkgnd	% inhibition	IC50 (nM)	IC90 (nM)	IC50 (nM)	IC90 (nM)											G5	9994	430	4.30258
330	52.8	0.260286	-0.0170345	100.133															G6	9996	875	8.7535
165	26.4	0.220154	-0.0571667	100.446															G7	9993	1090	10.9076
82.5	13.2	0.350245	0.0729243	99.4307															G8	10054	1261	12.5423
41.25	6.6	0.790474	0.513153	95.994		36.3183		5.81093											G9	9998	1284	12.8426
20.625	3.3	4.0016	3.72428	70.9262	15.6915		2.51063												G10	9995	1278	12.7864
10.3125	1.65	9.6048	9.32748	27.1845															G11	9998	1294	12.9426
5.15625	0.825	12.6251	12.3477	3.60672															G12	9998	976	9.76195
2.57812	0.4125	12.7651	12.4878	2.51337
1.28906	0.20625	13.3867	13.1094	-2.33909
0.644531	0.103125	13.5468	13.2695	-3.58876
0	0	14.3314	14.0541	-9.71426
0	0	11.5546	11.2773	11.9631
	Ave	13.0871	12.8097	0	15.6915	36.3183	2.51063	5.81093
	Drug: 1:4
					MQ		DHA
MQ (nM)	DHA (nM)	%P-1	%P-bkgnd	% inhibition	IC50 (nM)	IC90 (nM)	IC50 (nM)	IC90 (nM)
200	64	0.290232	0.0129113	99.8992
100	32	0.220088	-0.0572328	100.447
50	16	0.390195	0.112874	99.1188
25	8	0.560336	0.283015	97.7906		20.2033		6.46504
12.5	4	3.16095	2.88363	77.4888	8.41945		2.69422
6.25	2	8.55428	8.27696	35.3855
3.125	1	11.2879	11.0106	14.0453
1.5625	0.5	12.2349	11.9576	6.6525
0.78125	0.25	12.4675	12.1902	4.8368
0.390625	0.125	13.7455	13.4682	-5.14012
0	0	13.2953	13.018	-1.62576
0	0	10.8354	10.5581	17.5776
	Ave	13.0871	12.8097	0	8.41945	20.2033	2.69422	6.46504
	Drug: 0:1
					MQ		DHA
MQ (nM)	DHA (nM)	%P-1	%P-bkgnd	% inhibition	IC50 (nM)	IC90 (nM)	IC50 (nM)	IC90 (nM)
0	80	0.260208	-0.0171127	100.134
0	40	0.160112	-0.117209	100.915
0	20	0.250125	-0.0271958	100.212
0	10	1.12034	0.843015	93.419		0		9.31187
0	5	4.30258	4.02526	68.5766	0		3.66342
0	2.5	8.7535	8.47618	33.8302
0	1.25	10.9076	10.6303	17.0138
0	0.625	12.5423	12.265	4.25294
1	0.3125	12.8426	12.5652	1.90865
0	0.15625	12.7864	12.5091	2.34719
0	0	12.9426	12.6653	1.12784
0	0	9.76195	9.48463	25.9577
	Ave	13.0871	12.8097	0	0	0	3.66342	9.31187

## Sheet: K13
Dd2 K13 R539T
MQ & DHA
Background	0.373807
Avg	11.5724																		Well Name	P1 #Events	P3 #Events	P%
																			A1	9997	36	0.360108
																			A2	9996	44	0.440176
																			A3	10000	35	0.35
					MQ		DHA												A4	9997	67	0.670201
MQ (nM)	DHA (nM)	%P-1	%P-bkgnd	% inhibition	IC50 (nM)	IC90 (nM)	IC50 (nM)	IC90 (nM)											A5	9995	330	3.30165
1000	0	0.360108	-0.0136994	100.122															A6	9999	756	7.56076
500	0	0.440176	0.0663686	99.4074															A7	9994	960	9.60576
250	0	0.35	-0.0238075	100.213															A8	9997	1054	10.5432
125	0	0.670201	0.296394	97.3533		105.442		0											A9	9995	1081	10.8154
62.5	0	3.30165	2.92784	73.8553	42.8988		0												A10	9997	1108	11.0833
31.25	0	7.56076	7.18695	35.823								MQ IC90	DHA IC90		FIC90 MQ	FIC90 DHA	Sum		A11	9996	1117	11.1745
15.625	0	9.60576	9.23196	17.5618								105.442	0		1	0	1		A12	9996	963	9.63385
7.8125	0	10.5432	10.1694	9.1911								94.0309	1.88062		0.891782	0.205836	1.09762		B1	10111	40	0.395609
3.90625	0	10.8154	10.4416	6.76004								68.5503	2.74201		0.650125	0.300116	0.950242		B2	9995	42	0.42021
1.95312	0	11.0833	10.7095	4.36763								61.5161	4.92129		0.583414	0.538641	1.12205		B3	9994	43	0.430258
0	0	11.1745	10.8007	3.55374								37.0232	5.9237		0.351125	0.648357	0.999481		B4	9995	100	1.0005
0	0	9.63385	9.26005	17.3109								22.7136	7.26836		0.215414	0.795531	1.01095		B5	9997	513	5.13154
	Ave	11.5724	11.1986	0	42.8988	105.442	0	0				0	9.13649		0	1	1		B6	9993	831	8.31582
																			B7	9997	1072	10.7232
																			B8	9995	1092	10.9255
	Drug: 4:1																		B9	9998	1132	11.3223
					MQ		DHA												B10	9996	1184	11.8447
MQ (nM)	DHA (nM)	%P-1	%P-bkgnd	% inhibition	IC50 (nM)	IC90 (nM)	IC50 (nM)	IC90 (nM)				MQ IC50	DHA IC50		FIC50 MQ	FIC50 DHA	Sum		B11	9995	1154	11.5458
800	16	0.395609	0.0218013	99.8053						Row A	1:0	42.8988	0		1	0	1		B12	9998	945	9.45189
400	8	0.42021	0.0464026	99.5856						Row B	4:1	43.3927	0.867853		1.01151	0.212842	1.22435		C1	9995	37	0.370185
200	4	0.430258	0.0564507	99.4959						Row C	2:1	29.3375	1.1735		0.683876	0.287802	0.971678		C2	10076	36	0.357285
100	2	1.0005	0.626693	94.4038		94.0309		1.88062		Row D	1:1	26.6371	2.13097		0.620929	0.522623	1.14355		C3	9994	46	0.460276
50	1	5.13154	4.75773	57.5151	43.3927		0.867853			Row E	1:2	14.3144	2.2903		0.333678	0.5617	0.895379		C4	9996	61	0.610244
25	0.5	8.31582	7.94201	29.0805						Row F	1:4	8.87977	2.84153		0.206993	0.696889	0.903882		C5	9992	322	3.22258
12.5	0.25	10.7232	10.3494	7.58327						Row G	0:1	0	4.07745		0	1	1		C6	9994	798	7.98479
6.25	0.125	10.9255	10.5517	5.77729													1.02777		C7	9994	1017	10.1761
3.125	0.0625	11.3223	10.9485	2.23398															C8	9998	1104	11.0422
1.5625	0.03125	11.8447	11.4709	-2.43153															C9	9998	1142	11.4223
0	0	11.5458	11.172	0.238127															C10	9997	1105	11.0533
0	0	9.45189	9.07808	18.9358															C11	9993	1150	11.5081
	Ave	11.5724	11.1986	0	43.3927	94.0309	0.867853	1.88062											C12	9994	939	9.39564
																			D1	9992	34	0.340272
																			D2	9997	32	0.320096
	Drug: 2:1																		D3	9993	43	0.430301
					MQ		DHA												D4	9995	139	1.3907
MQ (nM)	DHA (nM)	%P-1	%P-bkgnd	% inhibition	IC50 (nM)	IC90 (nM)	IC50 (nM)	IC90 (nM)											D5	9997	466	4.6614
660	26.4	0.370185	-0.00362238	100.032															D6	9995	910	9.10455
330	13.2	0.357285	-0.0165228	100.148															D7	9999	1064	10.6411
165	6.6	0.460276	0.0864687	99.2279															D8	9996	1067	10.6743
82.5	3.3	0.610244	0.236437	97.8887		68.5503		2.74201											D9	9997	1170	11.7035
41.25	1.65	3.22258	2.84877	74.5614	29.3375		1.1735												D10	9997	1169	11.6935
20.625	0.825	7.98479	7.61098	32.0365															D11	9991	1166	11.6705
10.3125	0.4125	10.1761	9.8023	12.4688															D12	9996	1011	10.114
5.15625	0.20625	11.0422	10.6684	4.73479															E1	9994	37	0.370222
2.57812	0.103125	11.4223	11.0485	1.34084															E2	9996	39	0.390156
1.28906	0.0515625	11.0533	10.6795	4.6356															E3	9986	35	0.350491
0	0	11.5081	11.1342	0.57493															E4	9995	88	0.88044
0	0	9.39564	9.02183	19.4381															E5	9993	387	3.87271
	Ave	11.5724	11.1986	0	29.3375	68.5503	1.1735	2.74201											E6	9993	730	7.30511
																			E7	9993	1031	10.3172
																			E8	9999	1140	11.4011
	Drug: 1:1																		E9	9997	1169	11.6935
					MQ		DHA												E10	9998	1175	11.7524
MQ (nM)	DHA (nM)	%P-1	%P-bkgnd	% inhibition	IC50 (nM)	IC90 (nM)	IC50 (nM)	IC90 (nM)											E11	9999	1203	12.0312
500	40	0.340272	-0.0335353	100.299															E12	9996	1000	10.004
250	20	0.320096	-0.0537114	100.48															F1	9998	28	0.280056
125	10	0.430301	0.0564937	99.4955															F2	9995	39	0.390195
62.5	5	1.3907	1.01689	90.9195		61.5161		4.92129											F3	9995	40	0.4002
31.25	2.5	4.6614	4.28759	61.7133	26.6371		2.13097												F4	9992	90	0.900721
15.625	1.25	9.10455	8.73074	22.0374															F5	9994	414	4.14249
7.8125	0.625	10.6411	10.2673	8.31687															F6	9996	730	7.30292
3.90625	0.3125	10.6743	10.3005	8.02036															F7	9995	1032	10.3252
1.95312	0.15625	11.7035	11.3297	-1.17042															F8	9997	1051	10.5132
0.976562	0.078125	11.6935	11.3197	-1.0811															F9	9999	1105	11.0511
0	0	11.6705	11.2967	-0.875674															F10	9998	1146	11.4623
0	0	10.114	9.74024	13.023															F11	9996	1229	12.2949
	Ave	11.5724	11.1986	0	26.6371	61.5161	2.13097	4.92129											F12	9997	962	9.62289
																			G1	9996	50	0.5002
																			G2	9997	33	0.330099
	Drug: 1:2																		G3	9996	49	0.490196
					MQ		DHA												G4	9992	79	0.790633
MQ (nM)	DHA (nM)	%P-1	%P-bkgnd	% inhibition	IC50 (nM)	IC90 (nM)	IC50 (nM)	IC90 (nM)											G5	9997	486	4.86146
330	52.8	0.370222	-0.00358534	100.032															G6	9995	787	7.87394
165	26.4	0.390156	0.0163486	99.854															G7	9997	993	9.93298
82.5	13.2	0.350491	-0.0233168	100.208															G8	9994	1142	11.4269
41.25	6.6	0.88044	0.506633	95.4759		37.0232		5.9237											G9	9996	1127	11.2745
20.625	3.3	3.87271	3.4989	68.756	14.3144		2.2903												G10	10132	1165	11.4982
10.3125	1.65	7.30511	6.93131	38.1058															G11	9998	1078	10.7822
5.15625	0.825	10.3172	9.94341	11.2087															G12	9996	954	9.54382
2.57812	0.4125	11.4011	11.0273	1.52965
1.28906	0.20625	11.6935	11.3197	-1.0811
0.644531	0.103125	11.7524	11.3785	-1.60654
0	0	12.0312	11.6574	-4.0966
0	0	10.004	9.63019	14.0056
	Ave	11.5724	11.1986	0	14.3144	37.0232	2.2903	5.9237
	Drug: 1:4
					MQ		DHA
MQ (nM)	DHA (nM)	%P-1	%P-bkgnd	% inhibition	IC50 (nM)	IC90 (nM)	IC50 (nM)	IC90 (nM)
200	64	0.280056	-0.0937515	100.837
100	32	0.390195	0.0163876	99.8537
50	16	0.4002	0.0263926	99.7643
25	8	0.900721	0.526913	95.2948		22.7136		7.26836
12.5	4	4.14249	3.76868	66.347	8.87977		2.84153
6.25	2	7.30292	6.92911	38.1254
3.125	1	10.3252	9.95136	11.1378
1.5625	0.5	10.5132	10.1393	9.45907
0.78125	0.25	11.0511	10.6773	4.65534
0.390625	0.125	11.4623	11.0885	0.983579
0	0	12.2949	11.9211	-6.45148
0	0	9.62289	9.24908	17.4088
	Ave	11.5724	11.1986	0	8.87977	22.7136	2.84153	7.26836
	Drug: 0:1
					MQ		DHA
MQ (nM)	DHA (nM)	%P-1	%P-bkgnd	% inhibition	IC50 (nM)	IC90 (nM)	IC50 (nM)	IC90 (nM)
0	80	0.5002	0.126393	98.8714
0	40	0.330099	-0.0437084	100.39
0	20	0.490196	0.116389	98.9607
0	10	0.790633	0.416825	96.2779		0		9.13649
0	5	4.86146	4.48765	59.9268	0		4.07745
0	2.5	7.87394	7.50013	33.0264
0	1.25	9.93298	9.55917	14.6398
0	0.625	11.4269	11.053	1.30001
1	0.3125	11.2745	10.9007	2.66041
0	0.15625	11.4982	11.1244	0.662728
0	0	10.7822	10.4083	7.05696
0	0	9.54382	9.17001	18.1149
	Ave	11.5724	11.1986	0	0	0	4.07745	9.13649
