# Supplementary material for: 4-Aminoquinolines block heme iron reactivity and interfere with artemisinin action
Source: eLife. 2026 Mar 23;14:RP108976. doi: 10.7554/eLife.108976 (PMC13008355; doi:10.7554/eLife.108976)
Supplement: Figure 1—source data 1. [file elife-108976-fig1-data1.zip › Figure 1- source data 1- Isobologram analysis/MFQ & DHA/2024-10-29 MQ & DHA Isobologram M343L.xlsx]

## Sheet: DHA
Dd2 PfCRT Dd2 + M343L
MFQ & DHA
Background	0.115059
Avg	6.15283																		Well Name	P1 #Events	P3 #Events	P%
																			A1	9593	35	0.364849
																			A2	9998	63	0.630126
																			A3	9995	52	0.52026
					MFQ		DHA												A4	9996	156	1.56062
MFQ (nM)	DHA (nM)	%P-1	%P-bkgnd	% inhibition	IC50 (nM)	IC90 (nM)	IC50 (nM)	IC90 (nM)											A5	9996	329	3.29132
500	0	0.364849	0.249791	95.8629															A6	9992	504	5.04404
250	0	0.630126	0.515067	91.4692															A7	9993	571	5.714
125	0	0.52026	0.405202	93.2889		113.071		0											A8	9995	610	6.10305
62.5	0	1.56062	1.44557	76.058	34.0916		0												A9	9996	570	5.70228
31.25	0	3.29132	3.17626	47.3935															A10	9997	559	5.59168
15.625	0	5.04404	4.92898	18.3643								MFQ IC90	DHA IC90		FIC90 MFQ	FIC90 DHA	Sum		A11	9995	581	5.81291
7.8125	0	5.714	5.59894	7.26809								113.071	0		1	0	1		A12	9994	414	4.14249
3.90625	0	6.10305	5.98799	0.824462								88.0999	3.524		0.779159	0.470951	1.25011		B1	9998	58	0.580116
1.95312	0	5.70228	5.58722	7.46219								59.7495	4.77996		0.528426	0.638799	1.16723		B2	9995	48	0.48024
0.976562	0	5.59168	5.47662	9.29404								30.1979	4.83167		0.267072	0.64571	0.912781		B3	9996	59	0.590236
0	0	5.81291	5.69785	5.62996								17.4459	5.58268		0.154292	0.746076	0.900368		B4	9995	113	1.13057
0	0	4.14249	4.02743	33.2961								9.69373	6.20399		0.0857317	0.829108	0.91484		B5	9997	337	3.37101
	Ave	6.15283	6.03777	0	34.0916	113.071	0	0				0	7.48273		0	1	1		B6	9993	520	5.20364
																			B7	9991	565	5.65509
																			B8	10220	624	6.10568
	Drug: 4:1																		B9	9997	618	6.18185
					MFQ		DHA												B10	9991	630	6.30568
MFQ (nM)	DHA (nM)	%P-1	%P-bkgnd	% inhibition	IC50 (nM)	IC90 (nM)	IC50 (nM)	IC90 (nM)				MFQ IC50	DHA IC50		FIC50 MFQ	FIC50 DHA	Sum		B11	9996	603	6.03241
400	16	0.580116	0.465057	92.2975						Row A	1:0	34.0916	0		1	0	1		B12	9996	461	4.61184
200	8	0.48024	0.365182	93.9517						Row B	4:1	27.6453	1.10581		0.810913	0.455522	1.26644		C1	9995	58	0.58029
100	4	0.590236	0.475178	92.1299		88.0999		3.524		Row C	2:1	18.9844	1.51875		0.556864	0.625625	1.18249		C2	9997	52	0.520156
50	2	1.13057	1.01551	83.1808	27.6453		1.10581			Row D	1:1	12.8728	2.05965		0.377595	0.848441	1.22604		C3	9994	52	0.520312
25	1	3.37101	3.25595	46.0736						Row E	1:2	7.33294	2.34654		0.215095	0.96662	1.18172		C4	9997	88	0.880264
12.5	0.5	5.20364	5.08858	15.7208						Row F	1:4	3.87353	2.47906		0.113621	1.02121	1.13483		C5	9992	282	2.82226
6.25	0.25	5.65509	5.54003	8.24379						Row G	0:1	0	2.42757		0	1	1		C6	9997	478	4.78143
3.125	0.125	6.10568	5.99062	0.781009													1.1983		C7	10145	568	5.59882
1.5625	0.0625	6.18185	6.0668	-0.480705															C8	9994	629	6.29378
0.78125	0.03125	6.30568	6.19062	-2.53147															C9	9997	640	6.40192
0	0	6.03241	5.91735	1.99441															C10	9996	652	6.52261
0	0	4.61184	4.49679	25.5224															C11	9999	592	5.92059
	Ave	6.15283	6.03777	0	27.6453	88.0999	1.10581	3.524											C12	9995	462	4.62231
																			D1	9996	66	0.660264
																			D2	9993	50	0.50035
	Drug: 2:1																		D3	9993	50	0.50035
					MFQ		DHA												D4	9994	61	0.610366
MFQ (nM)	DHA (nM)	%P-1	%P-bkgnd	% inhibition	IC50 (nM)	IC90 (nM)	IC50 (nM)	IC90 (nM)											D5	9994	222	2.22133
330	26.4	0.58029	0.465232	92.2946															D6	9996	481	4.81192
165	13.2	0.520156	0.405098	93.2906															D7	9998	577	5.77115
82.5	6.6	0.520312	0.405254	93.288		59.7495		4.77996											D8	9996	608	6.08243
41.25	3.3	0.880264	0.765206	87.3264															D9	9994	623	6.23374
20.625	1.65	2.82226	2.7072	55.1623	18.9844		1.51875												D10	9995	641	6.41321
10.3125	0.825	4.78143	4.66638	22.7136															D11	9993	635	6.35445
5.15625	0.4125	5.59882	5.48376	9.17579															D12	9997	434	4.3413
2.57812	0.20625	6.29378	6.17872	-2.3344															E1	9996	14	0.140056
1.28906	0.103125	6.40192	6.28686	-4.12553															E2	9997	11	0.110033
0.644531	0.0515625	6.52261	6.40755	-6.12442															E3	9997	6	0.060018
0	0	5.92059	5.80553	3.84643															E4	9993	33	0.330231
0	0	4.62231	4.50725	25.3491															E5	9995	159	1.5908
	Ave	6.15283	6.03777	0	18.9844	59.7495	1.51875	4.77996											E6	9997	426	4.26128
																			E7	9993	561	5.61393
																			E8	9994	618	6.18371
	Drug: 1:1																		E9	9997	666	6.662
					MFQ		DHA												E10	9997	699	6.9921
MFQ (nM)	DHA (nM)	%P-1	%P-bkgnd	% inhibition	IC50 (nM)	IC90 (nM)	IC50 (nM)	IC90 (nM)											E11	9997	638	6.38191
250	40	0.660264	0.545206	90.9701															E12	9993	432	4.32303
125	20	0.50035	0.385292	93.6186															F1	9997	11	0.110033
62.5	10	0.50035	0.385292	93.6186															F2	9994	9	0.090054
31.25	5	0.610366	0.495308	91.7965		30.1979		4.83167											F3	9994	21	0.210126
15.625	2.5	2.22133	2.10627	65.115	12.8728		2.05965												F4	9998	22	0.220044
7.8125	1.25	4.81192	4.69687	22.2086															F5	9993	133	1.33093
3.90625	0.625	5.77115	5.6561	6.32148															F6	9995	370	3.70185
1.95312	0.3125	6.08243	5.96737	1.16595															F7	9991	517	5.17466
0.976562	0.15625	6.23374	6.11868	-1.34006															F8	9996	600	6.0024
0.488281	0.078125	6.41321	6.29815	-4.31245															F9	9997	609	6.09183
0	0	6.35445	6.23939	-3.33927															F10	9993	649	6.49455
0	0	4.3413	4.22624	30.0033															F11	9994	671	6.71403
	Ave	6.15283	6.03777	0	12.8728	30.1979	2.05965	4.83167											F12	9998	473	4.73095
																			G1	9993	12	0.120084
																			G2	9992	9	0.0900721
	Drug: 1:2																		G3	9996	12	0.120048
					MFQ		DHA												G4	9997	20	0.20006
MFQ (nM)	DHA (nM)	%P-1	%P-bkgnd	% inhibition	IC50 (nM)	IC90 (nM)	IC50 (nM)	IC90 (nM)											G5	9996	123	1.23049
165	52.8	0.140056	0.0249975	99.586															G6	9995	306	3.06153
82.5	26.4	0.110033	-0.00502552	100.083															G7	9997	431	4.31129
41.25	13.2	0.060018	-0.0550405	100.912															G8	9996	514	5.14206
20.625	6.6	0.330231	0.215173	96.4362		17.4459		5.58268											G9	9997	579	5.79174
10.3125	3.3	1.5908	1.47574	75.5583	7.33294		2.34654												G10	9999	518	5.18052
5.15625	1.65	4.26128	4.14622	31.3286															G11	9994	585	5.85351
2.57812	0.825	5.61393	5.49887	8.92549															G12	9996	352	3.52141
1.28906	0.4125	6.18371	6.06865	-0.51144
0.644531	0.20625	6.662	6.54694	-8.43304
0.322266	0.103125	6.9921	6.87704	-13.9003
0	0	6.38191	6.26686	-3.79418
0	0	4.32303	4.20797	30.306
	Ave	6.15283	6.03777	0	7.33294	17.4459	2.34654	5.58268
	Drug: 1:4
					MFQ		DHA
MFQ (nM)	DHA (nM)	%P-1	%P-bkgnd	% inhibition	IC50 (nM)	IC90 (nM)	IC50 (nM)	IC90 (nM)
100	64	0.110033	-0.00502552	100.083
50	32	0.090054	-0.0250045	100.414
25	16	0.210126	0.0950675	98.4255
12.5	8	0.220044	0.104985	98.2612		9.69373		6.20399
6.25	4	1.33093	1.21587	79.8622	3.87353		2.47906
3.125	2	3.70185	3.58679	40.5941
1.5625	1	5.17466	5.0596	16.2009
0.78125	0.5	6.0024	5.88734	2.49148
0.390625	0.25	6.09183	5.97677	1.01036
0.195312	0.125	6.49455	6.37949	-5.65963
0	0	6.71403	6.59897	-9.29478
0	0	4.73095	4.61589	23.5498
	Ave	6.15283	6.03777	0	3.87353	9.69373	2.47906	6.20399
	Drug: 0:1
					MFQ		DHA
MFQ (nM)	DHA (nM)	%P-1	%P-bkgnd	% inhibition	IC50 (nM)	IC90 (nM)	IC50 (nM)	IC90 (nM)
0	80	0.120084	0.00502552	99.9168
0	40	0.0900721	-0.0249865	100.414
0	20	0.120048	0.00498948	99.9174
0	10	0.20006	0.0850015	98.5922		0		7.48273
0	5	1.23049	1.11543	81.5257
0	2.5	3.06153	2.94647	51.1993	0		2.42757
0	1.25	4.31129	4.19623	30.5003
0	0.625	5.14206	5.027	16.7408
1	0.3125	5.79174	5.67668	5.98057
0	0.15625	5.18052	5.06546	16.1038
0	0	5.85351	5.73845	4.95743
0	0	3.52141	3.40635	43.5827
	Ave	6.15283	6.03777	0	0	0	2.42757	7.48273
