# Supplementary material for: 4-Aminoquinolines block heme iron reactivity and interfere with artemisinin action
Source: eLife. 2026 Mar 23;14:RP108976. doi: 10.7554/eLife.108976 (PMC13008355; doi:10.7554/eLife.108976)
Supplement: Figure 1—source data 1. [file elife-108976-fig1-data1.zip › Figure 1- source data 1- Isobologram analysis/MFQ & DHA/2024-11-05 MQ & DHA Isobologram M343L.xlsx]

## Sheet: DHA
Dd2 PfCRT Dd2 + M343L
MFQ & DHA
Background	0.025007
Avg	4.66194																		Well Name	P1 #Events	P3 #Events	P%
																			A1	9994	10	0.10006
																			A2	9993	17	0.170119
																			A3	9992	14	0.140112
					MFQ		DHA												A4	9985	82	0.821232
MFQ (nM)	DHA (nM)	%P-1	%P-bkgnd	% inhibition	IC50 (nM)	IC90 (nM)	IC50 (nM)	IC90 (nM)											A5	9992	241	2.41193
500	0	0.10006	0.075053	98.3814															A6	9996	374	3.7415
250	0	0.170119	0.145112	96.8705															A7	9991	428	4.28386
125	0	0.140112	0.115105	97.5176		93.0133		0											A8	9992	490	4.90392
62.5	0	0.821232	0.796225	82.8286	32.5949		0												A9	9997	450	4.50135
31.25	0	2.41193	2.38692	48.5236															A10	9996	481	4.81192
15.625	0	3.7415	3.71649	19.8502								MFQ IC90	DHA IC90		FIC90 MFQ	FIC90 DHA	Sum		A11	9998	456	4.56091
7.8125	0	4.28386	4.25885	8.15369								93.0133	0		1	0	1		A12	9995	363	3.63182
3.90625	0	4.90392	4.87892	-5.21869								67.7428	2.70971		0.728313	0.597224	1.32554		B1	9998	7	0.070014
1.95312	0	4.50135	4.47634	3.46319								21.2471	1.69977		0.22843	0.37463	0.603061		B2	9995	11	0.110055
0.976562	0	4.81192	4.78692	-3.23465								14.9573	2.39317		0.160808	0.527457	0.688265		B3	9997	14	0.140042
0	0	4.56091	4.53591	2.17868								9.72399	3.11168		0.104544	0.685817	0.790361		B4	9993	68	0.680476
0	0	3.63182	3.60681	22.2156								5.84985	3.74391		0.0628926	0.825161	0.888054		B5	9995	238	2.38119
	Ave	4.66194	4.63693	0	32.5949	93.0133	0	0				0	4.53718		0	1	1		B6	9995	384	3.84192
																			B7	9995	453	4.53227
																			B8	9996	432	4.32173
	Drug: 4:1																		B9	9998	434	4.34087
					MFQ		DHA												B10	9996	448	4.48179
MFQ (nM)	DHA (nM)	%P-1	%P-bkgnd	% inhibition	IC50 (nM)	IC90 (nM)	IC50 (nM)	IC90 (nM)				MFQ IC50	DHA IC50		FIC50 MFQ	FIC50 DHA	Sum		B11	9993	483	4.83338
400	16	0.070014	0.045007	99.0294						Row A	1:0	32.5949	0		1	0	1		B12	9995	394	3.94197
200	8	0.110055	0.085048	98.1659						Row B	4:1	25.5545	1.02218		0.784002	0.583758	1.36776		C1	9995	5	0.050025
100	4	0.140042	0.115035	97.5192		67.7428		2.70971		Row C	2:1	10.5141	0.841131		0.32257	0.480363	0.802933		C2	9994	4	0.040024
50	2	0.680476	0.655469	85.8642	25.5545		1.02218			Row D	1:1	7.06626	1.1306		0.21679	0.645677	0.862467		C3	9994	6	0.060036
25	1	2.38119	2.35618	49.1866						Row E	1:2	3.96471	1.26871		0.121636	0.724548	0.846184		C4	9995	13	0.130065
12.5	0.5	3.84192	3.81691	17.6844						Row F	1:4	2.39363	1.53193		0.0734359	0.87487	0.948306		C5	10203	51	0.499853
6.25	0.25	4.53227	4.50726	2.79646						Row G	0:1	0	1.75103		0	1	1		C6	9999	238	2.38024
3.125	0.125	4.32173	4.29672	7.33691													0.96553		C7	9994	396	3.96238
1.5625	0.0625	4.34087	4.31586	6.92415															C8	9996	458	4.58183
0.78125	0.03125	4.48179	4.45679	3.88497															C9	9997	466	4.6614
0	0	4.83338	4.80838	-3.69743															C10	9996	468	4.68187
0	0	3.94197	3.91696	15.5268															C11	9997	495	4.95149
	Ave	4.66194	4.63693	0	25.5545	67.7428	1.02218	2.70971											C12	9998	408	4.08082
																			D1	9997	7	0.070021
																			D2	9996	8	0.080032
	Drug: 2:1																		D3	9992	11	0.110088
					MFQ		DHA												D4	10093	2	0.0198157
MFQ (nM)	DHA (nM)	%P-1	%P-bkgnd	% inhibition	IC50 (nM)	IC90 (nM)	IC50 (nM)	IC90 (nM)											D5	9995	35	0.350175
330	26.4	0.050025	0.025018	99.4605															D6	9995	197	1.97099
165	13.2	0.040024	0.015017	99.6761															D7	9998	392	3.92078
82.5	6.6	0.060036	0.035029	99.2446															D8	9993	437	4.37306
41.25	3.3	0.130065	0.105058	97.7343		21.2471		1.69977											D9	9996	448	4.48179
20.625	1.65	0.499853	0.474846	89.7595	10.5141		0.841131												D10	9997	447	4.47134
10.3125	0.825	2.38024	2.35523	49.2071															D11	9996	455	4.55182
5.15625	0.4125	3.96238	3.93737	15.0867															D12	9993	359	3.59251
2.57812	0.20625	4.58183	4.55683	1.72751															E1	9995	5	0.050025
1.28906	0.103125	4.6614	4.63639	0.0115979															E2	9994	6	0.060036
0.644531	0.0515625	4.68187	4.65687	-0.429951															E3	9999	8	0.080008
0	0	4.95149	4.92648	-6.24442															E4	9994	6	0.060036
0	0	4.08082	4.05581	12.5324															E5	9993	34	0.340238
	Ave	4.66194	4.63693	0	10.5141	21.2471	0.841131	1.69977											E6	9994	164	1.64098
																			E7	9997	316	3.16095
																			E8	9993	385	3.8527
	Drug: 1:1																		E9	9991	431	4.31388
					MFQ		DHA												E10	9995	414	4.14207
MFQ (nM)	DHA (nM)	%P-1	%P-bkgnd	% inhibition	IC50 (nM)	IC90 (nM)	IC50 (nM)	IC90 (nM)											E11	9997	458	4.58137
250	40	0.070021	0.045014	99.0292															E12	9994	385	3.85231
125	20	0.080032	0.055025	98.8133															F1	9998	3	0.030006
62.5	10	0.110088	0.0850811	98.1651															F2	9997	3	0.030009
31.25	5	0.0198157	-0.00519129	100.112															F3	9995	7	0.070035
15.625	2.5	0.350175	0.325168	92.9874		14.9573		2.39317											F4	9998	3	0.030006
7.8125	1.25	1.97099	1.94598	58.033	7.06626		1.1306												F5	9997	34	0.340102
3.90625	0.625	3.92078	3.89578	15.9837															F6	9996	150	1.5006
1.95312	0.3125	4.37306	4.34805	6.22988															F7	9996	330	3.30132
0.976562	0.15625	4.48179	4.45679	3.88497															F8	9997	400	4.0012
0.488281	0.078125	4.47134	4.44633	4.11037															F9	9994	415	4.15249
0	0	4.55182	4.52681	2.37475															F10	9993	439	4.39308
0	0	3.59251	3.56751	23.0631															F11	9995	425	4.25213
	Ave	4.66194	4.63693	0	7.06626	14.9573	1.1306	2.39317											F12	9995	322	3.22161
																			G1	9996	2	0.020008
																			G2	9995	5	0.050025
	Drug: 1:2																		G3	10042	8	0.0796654
					MFQ		DHA												G4	9994	2	0.020012
MFQ (nM)	DHA (nM)	%P-1	%P-bkgnd	% inhibition	IC50 (nM)	IC90 (nM)	IC50 (nM)	IC90 (nM)											G5	9996	27	0.270108
165	52.8	0.050025	0.025018	99.4605															G6	9994	145	1.45087
82.5	26.4	0.060036	0.035029	99.2446															G7	9998	294	2.94059
41.25	13.2	0.080008	0.055001	98.8138															G8	9996	381	3.81152
20.625	6.6	0.060036	0.035029	99.2446															G9	9996	452	4.52181
10.3125	3.3	0.340238	0.315231	93.2017		9.72399		3.11168											G10	9994	440	4.40264
5.15625	1.65	1.64098	1.61598	65.1498	3.96471		1.26871												G11	9995	490	4.90245
2.57812	0.825	3.16095	3.13594	32.3703															G12	9998	335	3.35067
1.28906	0.4125	3.8527	3.82769	17.4521
0.644531	0.20625	4.31388	4.28888	7.50613
0.322266	0.103125	4.14207	4.11706	11.2114
0	0	4.58137	4.55637	1.7374
0	0	3.85231	3.8273	17.4604
	Ave	4.66194	4.63693	0	3.96471	9.72399	1.26871	3.11168
	Drug: 1:4
					MFQ		DHA
MFQ (nM)	DHA (nM)	%P-1	%P-bkgnd	% inhibition	IC50 (nM)	IC90 (nM)	IC50 (nM)	IC90 (nM)
100	64	0.030006	0.004999	99.8922
50	32	0.030009	0.005002	99.8921
25	16	0.070035	0.045028	99.0289
12.5	8	0.030006	0.004999	99.8922
6.25	4	0.340102	0.315095	93.2047		5.84985		3.74391
3.125	2	1.5006	1.47559	68.1774	2.39363		1.53193
1.5625	1	3.30132	3.27631	29.343
0.78125	0.5	4.0012	3.97619	14.2494
0.390625	0.25	4.15249	4.12748	10.9867
0.195312	0.125	4.39308	4.36807	5.79826
0	0	4.25213	4.22712	8.83796
0	0	3.22161	3.1966	31.0621
	Ave	4.66194	4.63693	0	2.39363	5.84985	1.53193	3.74391
	Drug: 0:1
					MFQ		DHA
MFQ (nM)	DHA (nM)	%P-1	%P-bkgnd	% inhibition	IC50 (nM)	IC90 (nM)	IC50 (nM)	IC90 (nM)
0	80	0.020008	-0.004999	100.108
0	40	0.050025	0.025018	99.4605
0	20	0.0796654	0.0546584	98.8212
0	10	0.020012	-0.00499499	100.108
0	5	0.270108	0.245101	94.7142		0		4.53718
0	2.5	1.45087	1.42586	69.2498	0		1.75103
0	1.25	2.94059	2.91558	37.1226
0	0.625	3.81152	3.78652	18.34
1	0.3125	4.52181	4.4968	3.02199
0	0.15625	4.40264	4.37763	5.59195
0	0	4.90245	4.87744	-5.18695
0	0	3.35067	3.32566	28.2788
	Ave	4.66194	4.63693	0	0	0	1.75103	4.53718
