# Supplementary material for: 4-Aminoquinolines block heme iron reactivity and interfere with artemisinin action
Source: eLife. 2026 Mar 23;14:RP108976. doi: 10.7554/eLife.108976 (PMC13008355; doi:10.7554/eLife.108976)
Supplement: Figure 1—source data 1. [file elife-108976-fig1-data1.zip › Figure 1- source data 1- Isobologram analysis/MFQ & DHA/2024-12-17 MQ & DHA Isobologram M343L.xlsx]

## Sheet: DHA
Dd2 PfCRT Dd2 + M343L
MFQ & DHA
Background	0.210041
Avg	7.39155																		Well Name	P1 #Events	P3 #Events	P%
																			A1	10000	0.3	0.25
																			A2	9998	0.3	0.30006
																			A3	9996	0.5	0.480192
					MFQ		DHA												A4	10000	0.7	0.74
MFQ (nM)	DHA (nM)	%P-1	%P-bkgnd	% inhibition	IC50 (nM)	IC90 (nM)	IC50 (nM)	IC90 (nM)											A5	9997	2.1	2.12064
500	0	0.25	0.039959	99.4436															A6	9997	4.4	4.42133
250	0	0.30006	0.090019	98.7465															A7	9997	5.9	5.87176
125	0	0.480192	0.270151	96.2382															A8	9997	6.8	6.76203
62.5	0	0.74	0.529959	92.6205		58.2404		0											A9	9998	7.3	7.30146
31.25	0	2.12064	1.9106	73.3956	19.8393		0												A10	9994	7.6	7.59456
15.625	0	4.42133	4.21129	41.3593								MFQ IC90	DHA IC90		FIC90 MFQ	FIC90 DHA	Sum		A11	9996	7	6.98279
7.8125	0	5.87176	5.66172	21.1625								58.2404	0		1	0	1		A12	9996	6.3	6.31253
3.90625	0	6.76203	6.55199	8.76585								44.1477	1.76591		0.758026	0.282678	1.0407		B1	9999	0.3	0.260026
1.95312	0	7.30146	7.09142	1.25445								31.9187	2.5535		0.548051	0.408751	0.956802		B2	9994	0.3	0.30018
0.976562	0	7.59456	7.38452	-2.82681								23.4025	3.7444		0.401826	0.599384	1.00121		B3	9998	0.3	0.260052
0	0	6.98279	6.77275	5.69178								15.8005	5.05617		0.271299	0.809366	1.08066		B4	9999	0.4	0.420042
0	0	6.31253	6.10248	15.025								9.38427	6.00593		0.16113	0.961399	1.12253		B5	9997	2.6	2.59078
	Ave	7.39155	7.18151	0	19.8393	58.2404	0	0				0	6.24708		0	1	1		B6	10000	5.3	5.28
																			B7	10000	7.4	7.4
																			B8	9999	7.5	7.47075
	Drug: 4:1																		B9	9999	7.8	7.76078
					MFQ		DHA												B10	9997	8.2	8.20246
MFQ (nM)	DHA (nM)	%P-1	%P-bkgnd	% inhibition	IC50 (nM)	IC90 (nM)	IC50 (nM)	IC90 (nM)				MFQ IC50	DHA IC50		FIC50 MFQ	FIC50 DHA	Sum		B11	9998	7.3	7.32146
400	16	0.260026	0.049985	99.304						Row A	1:0	19.8393	0		1	0	1		B12	9999	6.6	6.62066
200	8	0.30018	0.0901391	98.7448						Row B	4:1	19.3756	0.775025		0.976628	0.294089	1.27072		C1	9996	0.3	0.270108
100	4	0.260052	0.050011	99.3036						Row C	2:1	15.1749	1.21399		0.764889	0.460657	1.22555		C2	9997	0.3	0.290087
50	2	0.420042	0.210001	97.0758		44.1477		1.76591		Row D	1:1	11.1287	1.78059		0.560941	0.675657	1.2366		C3	9999	0.2	0.180018
25	1	2.59078	2.38074	66.8491	19.3756		0.775025			Row E	1:2	6.67509	2.13603		0.336458	0.810533	1.14699		C4	9998	0.2	0.240048
12.5	0.5	5.28	5.06996	29.4026						Row F	1:4	3.74728	2.39826		0.188882	0.910037	1.09892		C5	9994	1.8	1.76106
6.25	0.25	7.4	7.18996	-0.117677						Row G	0:1	0	2.63534		0	1	1		C6	9999	5.6	5.62056
3.125	0.125	7.47075	7.26071	-1.10281													1.19575		C7	9998	6.9	6.92138
1.5625	0.0625	7.76078	7.55074	-5.14136															C8	9996	7.6	7.59304
0.78125	0.03125	8.20246	7.99242	-11.2917															C9	9995	7.4	7.43372
0	0	7.32146	7.11142	0.975906															C10	9997	8.2	8.23247
0	0	6.62066	6.41062	10.7343															C11	9999	8.1	8.08081
	Ave	7.39155	7.18151	0	19.3756	44.1477	0.775025	1.76591											C12	9996	6.1	6.13245
																			D1	9999	0.2	0.240024
																			D2	9999	0.3	0.250025
	Drug: 2:1																		D3	9999	0.2	0.150015
					MFQ		DHA												D4	9996	0.3	0.260104
MFQ (nM)	DHA (nM)	%P-1	%P-bkgnd	% inhibition	IC50 (nM)	IC90 (nM)	IC50 (nM)	IC90 (nM)											D5	9998	1.6	1.59032
330	26.4	0.270108	0.060067	99.1636															D6	9998	5.4	5.43109
165	13.2	0.290087	0.080046	98.8854															D7	9997	7.3	7.3222
82.5	6.6	0.180018	-0.030023	100.418															D8	9999	7.4	7.40074
41.25	3.3	0.240048	0.030007	99.5822		31.9187		2.5535											D9	9998	7.5	7.5115
20.625	1.65	1.76106	1.55102	78.4026	15.1749		1.21399												D10	9999	7.8	7.78078
10.3125	0.825	5.62056	5.41052	24.6604															D11	10000	7.6	7.62
5.15625	0.4125	6.92138	6.71134	6.54688															D12	9998	6.3	6.31126
2.57812	0.20625	7.59304	7.383	-2.80565															E1	9999	0.2	0.170017
1.28906	0.103125	7.43372	7.22368	-0.587172															E2	9997	0.2	0.180054
0.644531	0.0515625	8.23247	8.02243	-11.7095															E3	9999	0.2	0.150015
0	0	8.08081	7.87077	-9.59769															E4	9999	0.3	0.320032
0	0	6.13245	5.92241	17.5325															E5	10000	1.6	1.62
	Ave	7.39155	7.18151	0	15.1749	31.9187	1.21399	2.5535											E6	9997	4.7	4.71141
																			E7	9997	6.9	6.89207
																			E8	10000	7.8	7.84
	Drug: 1:1																		E9	9997	7.2	7.24217
					MFQ		DHA												E10	9998	7.5	7.5115
MFQ (nM)	DHA (nM)	%P-1	%P-bkgnd	% inhibition	IC50 (nM)	IC90 (nM)	IC50 (nM)	IC90 (nM)											E11	9998	7.5	7.5115
250	40	0.240024	0.029983	99.5825															E12	9999	6.3	6.30063
125	20	0.250025	0.039984	99.4432															F1	9999	0.2	0.220022
62.5	10	0.150015	-0.060026	100.836															F2	9999	0.2	0.20002
31.25	5	0.260104	0.050063	99.3029		23.4025		3.7444											F3	9999	0.2	0.170017
15.625	2.5	1.59032	1.38028	80.7801	11.1287		1.78059												F4	9998	0.3	0.310062
7.8125	1.25	5.43109	5.22105	27.2988															F5	10000	1.6	1.55
3.90625	0.625	7.3222	7.11216	0.965708															F6	9999	4.4	4.36044
1.95312	0.3125	7.40074	7.1907	-0.127982															F7	9999	6.5	6.50065
0.976562	0.15625	7.5115	7.30146	-1.67031															F8	9999	6.8	6.78068
0.488281	0.078125	7.78078	7.57074	-5.41988															F9	9998	7.4	7.36147
0	0	7.62	7.40996	-3.1811															F10	9997	7.4	7.41222
0	0	6.31126	6.10122	15.0426															F11	9996	7.2	7.15286
	Ave	7.39155	7.18151	0	11.1287	23.4025	1.78059	3.7444											F12	9999	5.5	5.45055
																			G1	9997	0.2	0.20006
																			G2	9999	0.2	0.180018
	Drug: 1:2																		G3	9999	0.2	0.150015
					MFQ		DHA												G4	9997	0.2	0.170051
MFQ (nM)	DHA (nM)	%P-1	%P-bkgnd	% inhibition	IC50 (nM)	IC90 (nM)	IC50 (nM)	IC90 (nM)											G5	9999	1.2	1.18012
165	52.8	0.170017	-0.040024	100.557															G6	9998	4	3.95079
82.5	26.4	0.180054	-0.029987	100.418															G7	9999	6.2	6.15062
41.25	13.2	0.150015	-0.060026	100.836															G8	9998	7.3	7.26145
20.625	6.6	0.320032	0.109991	98.4684		15.8005		5.05617											G9	9997	6.8	6.75203
10.3125	3.3	1.62	1.40996	80.3668	6.67509		2.13603												G10	9998	7.2	7.22144
5.15625	1.65	4.71141	4.50137	37.32															G11	9998	7.1	7.07141
2.57812	0.825	6.89207	6.68203	6.9551															G12	9999	5.3	5.33053
1.28906	0.4125	7.84	7.62996	-6.24452
0.644531	0.20625	7.24217	7.03213	2.08001
0.322266	0.103125	7.5115	7.30146	-1.67031
0	0	7.5115	7.30146	-1.67031
0	0	6.30063	6.09059	15.1907
	Ave	7.39155	7.18151	0	6.67509	15.8005	2.13603	5.05617
	Drug: 1:4
					MFQ		DHA
MFQ (nM)	DHA (nM)	%P-1	%P-bkgnd	% inhibition	IC50 (nM)	IC90 (nM)	IC50 (nM)	IC90 (nM)
100	64	0.220022	0.00998099	99.861
50	32	0.20002	-0.010021	100.14
25	16	0.170017	-0.040024	100.557
12.5	8	0.310062	0.100021	98.6072		9.38427		6.00593
6.25	4	1.55	1.33996	81.3415	3.74728		2.39826
3.125	2	4.36044	4.1504	42.2072
1.5625	1	6.50065	6.29061	12.4055
0.78125	0.5	6.78068	6.57064	8.50617
0.390625	0.25	7.36147	7.15143	0.418808
0.195312	0.125	7.41222	7.20218	-0.287887
0	0	7.15286	6.94282	3.32365
0	0	5.45055	5.2405	27.0278
	Ave	7.39155	7.18151	0	3.74728	9.38427	2.39826	6.00593
	Drug: 0:1
					MFQ		DHA
MFQ (nM)	DHA (nM)	%P-1	%P-bkgnd	% inhibition	IC50 (nM)	IC90 (nM)	IC50 (nM)	IC90 (nM)
0	80	0.20006	-0.00998099	100.139
0	40	0.180018	-0.030023	100.418
0	20	0.150015	-0.060026	100.836
0	10	0.170051	-0.03999	100.557		0		6.24708
0	5	1.18012	0.970077	86.492	0		2.63534
0	2.5	3.95079	3.74075	47.9114
0	1.25	6.15062	5.94057	17.2796
0	0.625	7.26145	7.05141	1.81155
1	0.3125	6.75203	6.54198	8.90514
0	0.15625	7.22144	7.0114	2.36865
0	0	7.07141	6.86137	4.45776
0	0	5.33053	5.12049	28.6989
	Ave	7.39155	7.18151	0	0	0	2.63534	6.24708
