# Supplementary material for: 4-Aminoquinolines block heme iron reactivity and interfere with artemisinin action
Source: eLife. 2026 Mar 23;14:RP108976. doi: 10.7554/eLife.108976 (PMC13008355; doi:10.7554/eLife.108976)
Supplement: Figure 1—source data 1. [file elife-108976-fig1-data1.zip › Figure 1- source data 1- Isobologram analysis/PPQ and DHA/2024-05-03 PPQ & DHA Isobologram Dd2_row 11.xlsx]

## Sheet: Dd2
Dd2
PPQ & DHA
Background	0.111436
Avg	11.0405																		Well Name	P1 #Events	P3 #Events	P%
																			A1	10000	11	0.11
																			A2	9999	9	0.090009
																			A3	9999	10	0.10001
					PPQ		DHA												A4	9999	17	0.170017
PPQ (nM)	DHA (nM)	%P-1	%P-bkgnd	% inhibition	IC50 (nM)	IC90 (nM)	IC50 (nM)	IC90 (nM)											A5	10000	275	2.75
500	0	0.11	-0.00143629	100.013															A6	10000	759	7.59
250	0	0.090009	-0.0214273	100.196															A7	10000	916	9.16
125	0	0.10001	-0.0114263	100.105															A8	10000	979	9.79
62.5	0	0.170017	0.0585807	99.464		49.9718		0											A9	9999	1013	10.131
31.25	0	2.75	2.63856	75.8573	22.127		0												A10	10000	1019	10.19
15.625	0	7.59	7.47856	31.5716								PPQ IC90	DHA IC90		FIC90 PPQ	FIC90 DHA	Sum		A11	9999	1028	10.281
7.8125	0	9.16	9.04856	17.2062								49.9718	0		1	0	1		A12	10000	981	9.81
3.90625	0	9.79	9.67856	11.4417								47.1619	1.88647		0.94377	0.225282	1.16905		B1	9999	13	0.130013
1.95312	0	10.131	10.0196	8.3215								60.5683	4.84546		1.21205	0.578642	1.79069		B2	10000	14	0.14
0.976562	0	10.19	10.0786	7.78177								45.382	7.26112		0.908153	0.867119	1.77527		B3	9998	13	0.130026
0	0	10.281	10.1696	6.94887								24.2917	7.77335		0.486109	0.928288	1.4144		B4	10000	53	0.53
0	0	9.81	9.69856	11.2587								11.8851	7.60647		0.237836	0.90836	1.1462		B5	10000	647	6.47
	Ave	11.0405	10.929	0	22.127	49.9718	0	0				0	8.37385		0	1	1		B6	10000	898	8.98
																			B7	10000	1065	10.65
																			B8	10000	1116	11.16
	Drug: PPQ/DHA; 4:1																		B9	9999	1081	10.8111
					PPQ		DHA												B10	9999	1109	11.0911
PPQ (nM)	DHA (nM)	%P-1	%P-bkgnd	% inhibition	IC50 (nM)	IC90 (nM)	IC50 (nM)	IC90 (nM)				PPQ IC50	DHA IC50		FIC50 PPQ	FIC50 DHA	Sum		B11	10000	1179	11.79
400	16	0.130013	0.0185767	99.83						Row A	1:0	22.127	0		1	0	1		B12	10000	969	9.69
200	8	0.14	0.0285637	99.7386						Row B	4:1	28.7628	1.15051		1.2999	0.302922	1.60282		C1	9996	8	0.080032
100	4	0.130026	0.0185897	99.8299						Row C	2:1	28.4418	2.27534		1.28539	0.599081	1.88447		C2	9999	12	0.120012
50	2	0.53	0.418564	96.1702	28.7628	47.1619	1.15051	1.88647		Row D	1:1	20.9165	3.34663		0.945293	0.881144	1.82644		C3	10000	23	0.23
25	1	6.47	6.35856	41.8195						Row E	1:2	11.0387	3.53237		0.498879	0.930048	1.42893		C4	10036	207	2.06257
12.5	0.5	8.98	8.86856	18.8532						Row F	1:4	5.38047	3.4435		0.243163	0.906648	1.14981		C5	9948	768	7.72014
6.25	0.25	10.65	10.5386	3.5728						Row G	0:1	0	3.79806		0	1	1		C6	9964	1022	10.2569
3.125	0.125	11.16	11.0486	-1.09367													1.57849		C7	9999	1024	10.241
1.5625	0.0625	10.8111	10.6996	2.09892															C8	9999	1071	10.7111
0.78125	0.03125	11.0911	10.9797	-0.463322															C9	10000	1125	11.25
0	0	11.79	11.6786	-6.85813															C10	9999	1110	11.1011
0	0	9.69	9.57856	12.3567															C11	10000	1061	10.61
	Ave	11.0405	10.929	0	28.7628	47.1619	1.15051	1.88647											C12	9998	1056	10.5621
																			D1	9999	9	0.090009
																			D2	10000	7	0.07
	Drug: PPQ/DHA; 2:1																		D3	10000	18	0.18
					PPQ		DHA												D4	10000	205	2.05
PPQ (nM)	DHA (nM)	%P-1	%P-bkgnd	% inhibition	IC50 (nM)	IC90 (nM)	IC50 (nM)	IC90 (nM)											D5	9998	738	7.38148
330	26.4	0.080032	-0.0314043	100.287															D6	10000	987	9.87
165	13.2	0.120012	0.00857571	99.9215															D7	9998	1133	11.3323
82.5	6.6	0.23	0.118564	98.9151		60.5683		4.84546											D8	9999	1129	11.2911
41.25	3.3	2.06257	1.95114	82.1472	28.4418		2.27534												D9	9999	1168	11.6812
20.625	1.65	7.72014	7.60871	30.3808															D10	9999	1075	10.7511
10.3125	0.825	10.2569	10.1455	7.16941															D11	10000	1091	10.91
5.15625	0.4125	10.241	10.1296	7.3149															D12	9999	995	9.951
2.57812	0.20625	10.7111	10.5996	3.014															E1	10000	15	0.15
1.28906	0.103125	11.25	11.1386	-1.91716															E2	9998	15	0.15003
0.644531	0.0515625	11.1011	10.9897	-0.554831															E3	9999	16	0.160016
0	0	10.61	10.4986	3.9388															E4	9999	143	1.43014
0	0	10.5621	10.4507	4.37696															E5	10000	589	5.89
	Ave	11.0405	10.929	0	28.4418	60.5683	2.27534	4.84546											E6	10000	976	9.76
																			E7	10000	1081	10.81
																			E8	10000	1124	11.24
	Drug: PPQ/DHA; 1:1																		E9	9999	1088	10.8811
					PPQ		DHA												E10	9999	1116	11.1611
PPQ (nM)	DHA (nM)	%P-1	%P-bkgnd	% inhibition	IC50 (nM)	IC90 (nM)	IC50 (nM)	IC90 (nM)											E11	9999	1133	11.3311
250	40	0.090009	-0.0214273	100.196															E12	10025	1027	10.2444
125	20	0.07	-0.0414363	100.379															F1	10000	10	0.1
62.5	10	0.18	0.0685637	99.3726		45.382		7.26112											F2	10000	15	0.15
31.25	5	2.05	1.93856	82.2623	20.9165		3.34663												F3	9998	11	0.110022
15.625	2.5	7.38148	7.27004	33.4796															F4	10000	86	0.86
7.8125	1.25	9.87	9.75856	10.7098															F5	10000	436	4.36
3.90625	0.625	11.3323	11.2208	-2.6699															F6	10000	873	8.73
1.95312	0.3125	11.2911	11.1797	-2.29349															F7	9998	1092	10.9222
0.976562	0.15625	11.6812	11.5697	-5.86233															F8	9999	1145	11.4511
0.488281	0.078125	10.7511	10.6396	2.64797															F9	10000	1124	11.24
0	0	10.91	10.7986	1.19382															F10	9999	1122	11.2211
0	0	9.951	9.83956	9.96865															F11	10000	1090	10.9
	Ave	11.0405	10.929	0	20.9165	45.382	3.34663	7.26112											F12	9998	970	9.70194
																			G1	10000	12	0.12
																			G2	10000	13	0.13
	Drug: PPQ/DHA; 1:2																		G3	10000	13	0.13
					PPQ		DHA												G4	10000	30	0.3
PPQ (nM)	DHA (nM)	%P-1	%P-bkgnd	% inhibition	IC50 (nM)	IC90 (nM)	IC50 (nM)	IC90 (nM)											G5	9998	308	3.08062
165	52.8	0.15	0.0385637	99.6471															G6	9999	827	8.27083
82.5	26.4	0.15003	0.0385937	99.6469															G7	10000	1032	10.32
41.25	13.2	0.160016	0.0485797	99.5555		24.2917		7.77335											G8	9999	1136	11.3611
20.625	6.6	1.43014	1.31871	87.9339	11.0387		3.53237												G9	10000	1123	11.23
10.3125	3.3	5.89	5.77856	47.1265															G10	9999	1071	10.7111
5.15625	1.65	9.76	9.64856	11.7162															G11	9999	1146	11.4611
2.57812	0.825	10.81	10.6986	2.10881															G12	9998	1031	10.3121
1.28906	0.4125	11.24	11.1286	-1.82566
0.644531	0.20625	10.8811	10.7697	1.45836
0.322266	0.103125	11.1611	11.0497	-1.10388
0	0	11.3311	11.2197	-2.65953
0	0	10.2444	10.133	7.28411
	Ave	11.0405	10.929	0	11.0387	24.2917	3.53237	7.77335
	Drug: PPQ/DHA; 1:4
					PPQ		DHA
PPQ (nM)	DHA (nM)	%P-1	%P-bkgnd	% inhibition	IC50 (nM)	IC90 (nM)	IC50 (nM)	IC90 (nM)
100	64	0.1	-0.0114363	100.105
50	32	0.15	0.0385637	99.6471
25	16	0.110022	-0.00141428	100.013
12.5	8	0.86	0.748564	93.1507		11.8851		7.60647
6.25	4	4.36	4.24856	61.1259	5.38047		3.4435
3.125	2	8.73	8.61856	21.1407
1.5625	1	10.9222	10.8107	1.08233
0.78125	0.5	11.4511	11.3397	-3.75763
0.390625	0.25	11.24	11.1286	-1.82566
0.195312	0.125	11.2211	11.1097	-1.65293
0	0	10.9	10.7886	1.28531
0	0	9.70194	9.5905	12.2475
	Ave	11.0405	10.929	0	5.38047	11.8851	3.4435	7.60647
	Drug: PPQ/DHA; 0:1
					PPQ		DHA
PPQ (nM)	DHA (nM)	%P-1	%P-bkgnd	% inhibition	IC50 (nM)	IC90 (nM)	IC50 (nM)	IC90 (nM)
0	80	0.12	0.00856371	99.9216
0	40	0.13	0.0185637	99.8301
0	20	0.13	0.0185637	99.8301
0	10	0.3	0.188564	98.2747		0		8.37385
0	5	3.08062	2.96918	72.8322	0		3.79806
0	2.5	8.27083	8.15939	25.3421
0	1.25	10.32	10.2086	6.59228
0	0.625	11.3611	11.2497	-2.93405
1	0.3125	11.23	11.1186	-1.73417
0	0.15625	10.7111	10.5996	3.014
0	0	11.4611	11.3497	-3.84914
0	0	10.3121	10.2006	6.66491
	Ave	11.0405	10.929	0	0	0	3.79806	8.37385
