# Supplementary material for: 4-Aminoquinolines block heme iron reactivity and interfere with artemisinin action
Source: eLife. 2026 Mar 23;14:RP108976. doi: 10.7554/eLife.108976 (PMC13008355; doi:10.7554/eLife.108976)
Supplement: Figure 1—source data 1. [file elife-108976-fig1-data1.zip › Figure 1- source data 1- Isobologram analysis/PPQ and DHA/2024-05-10 PPQ & DHA Isobologram Dd2_row 11.xlsx]

## Sheet: Dd2
Dd2
PPQ & DHA
Background	0.0800074
Avg	11.9358																		Well Name	P1 #Events	P3 #Events	P%
																			A1	9998	6	0.060012
																			A2	9999	5	0.050005
																			A3	10000	7	0.07
					PPQ		DHA												A4	9999	91	0.910091
PPQ (nM)	DHA (nM)	%P-1	%P-bkgnd	% inhibition	IC50 (nM)	IC90 (nM)	IC50 (nM)	IC90 (nM)											A5	9998	675	6.75135
500	0	0.060012	-0.0199954	100.169															A6	9998	965	9.65193
250	0	0.050005	-0.0300024	100.253															A7	9998	1114	11.1422
125	0	0.07	-0.0100074	100.084															A8	10000	1191	11.91
62.5	0	0.910091	0.830084	92.9985	35.2273	60.5981	0	0											A9	9999	1217	12.1712
31.25	0	6.75135	6.67134	43.7293															A10	10000	1259	12.59
15.625	0	9.65193	9.57192	19.2638								PPQ IC90	DHA IC90		FIC90 PPQ	FIC90 DHA	Sum		A11	9999	1253	12.5313
7.8125	0	11.1422	11.0622	6.69359								60.5981	0		1	0	1		A12	10000	1063	10.63
3.90625	0	11.91	11.83	0.217678								88.5145	3.54058		1.46068	0.272007	1.73269		B1	10000	9	0.09
1.95312	0	12.1712	12.0912	-1.98561								69.0529	5.52423		1.13952	0.424402	1.56392		B2	9999	6	0.060006
0.976562	0	12.59	12.51	-5.51791								60.264	9.64223		0.994485	0.740771	1.73526		B3	9999	14	0.140014
0	0	12.5313	12.4512	-5.0224								38.0639	12.1804		0.628136	0.93577	1.56391		B4	10000	504	5.04
0	0	10.63	10.55	11.0141								20.2978	12.9906		0.334958	0.998012	1.33297		B5	9999	768	7.68077
	Ave	11.9358	11.8558	0	35.2273	60.5981	0	0				0	13.0165		0	1	1		B6	10000	1060	10.6
																			B7	9999	1153	11.5312
																			B8	9999	1176	11.7612
	Drug: PPQ/DHA; 4:1																		B9	10000	1206	12.06
					PPQ		DHA												B10	9998	1180	11.8024
PPQ (nM)	DHA (nM)	%P-1	%P-bkgnd	% inhibition	IC50 (nM)	IC90 (nM)	IC50 (nM)	IC90 (nM)				PPQ IC50	DHA IC50		FIC50 PPQ	FIC50 DHA	Sum		B11	10000	1218	12.18
400	16	0.09	0.00999257	99.9157						Row A	1:0	35.2273	0		1	0	1		B12	10000	1118	11.18
200	8	0.060006	-0.0200014	100.169						Row B	4:1	40.8369	1.63348		1.15924	0.329516	1.48875		C1	10000	4	0.04
100	4	0.140014	0.0600066	99.4939		88.5145		3.54058		Row C	2:1	30.5632	2.44505		0.867599	0.493233	1.36083		C2	9999	5	0.050005
50	2	5.04	4.95999	58.164	40.8369		1.63348			Row D	1:1	28.456	4.55297		0.807783	0.918455	1.72624		C3	9997	18	0.180054
25	1	7.68077	7.60076	35.8899						Row E	1:2	16.1835	5.17872		0.459402	1.04469	1.50409		C4	10000	351	3.51
12.5	0.5	10.6	10.52	11.2671						Row F	1:4	7.60594	4.8678		0.21591	0.981966	1.19788		C5	9999	833	8.33083
6.25	0.25	11.5312	11.4511	3.41313						Row G	0:1	0	4.9572		0	1	1		C6	9998	1011	10.112
3.125	0.125	11.7612	11.6812	1.47296													1.45556		C7	9998	1150	11.5023
1.5625	0.0625	12.06	11.98	-1.04753															C8	9998	1172	11.7223
0.78125	0.03125	11.8024	11.7224	1.12558															C9	9999	1074	10.7411
0	0	12.18	12.1	-2.05969															C10	9997	1039	10.3931
0	0	11.18	11.1	6.375															C11	9999	1195	11.9512
	Ave	11.9358	11.8558	0	40.8369	88.5145	1.63348	3.54058											C12	10000	1089	10.89
																			D1	9999	14	0.140014
																			D2	10188	2	0.0196309
	Drug: PPQ/DHA; 2:1																		D3	10000	95	0.95
					PPQ		DHA												D4	9999	536	5.36054
PPQ (nM)	DHA (nM)	%P-1	%P-bkgnd	% inhibition	IC50 (nM)	IC90 (nM)	IC50 (nM)	IC90 (nM)											D5	9999	898	8.9809
330	26.4	0.04	-0.0400074	100.337															D6	9999	1120	11.2011
165	13.2	0.050005	-0.0300024	100.253															D7	9999	1198	11.9812
82.5	6.6	0.180054	0.100047	99.1561		69.0529		5.52423											D8	9998	1219	12.1924
41.25	3.3	3.51	3.42999	71.0691	30.5632		2.44505												D9	10000	1129	11.29
20.625	1.65	8.33083	8.25083	30.4068															D10	10000	1068	10.68
10.3125	0.825	10.112	10.032	15.3831															D11	9998	1169	11.6923
5.15625	0.4125	11.5023	11.4223	3.6565															D12	10000	1103	11.03
2.57812	0.20625	11.7223	11.6423	1.80049															E1	9998	10	0.10002
1.28906	0.103125	10.7411	10.6611	10.0772															E2	10000	4	0.04
0.644531	0.0515625	10.3931	10.3131	13.0121															E3	9998	68	0.680136
0	0	11.9512	11.8712	-0.12979															E4	10000	447	4.47
0	0	10.89	10.81	8.82106															E5	9999	804	8.0408
	Ave	11.9358	11.8558	0	30.5632	69.0529	2.44505	5.52423											E6	10000	1083	10.83
																			E7	10000	1110	11.1
																			E8	9999	1102	11.0211
	Drug: PPQ/DHA; 1:1																		E9	9998	1213	12.1324
					PPQ		DHA												E10	10134	1190	11.7426
PPQ (nM)	DHA (nM)	%P-1	%P-bkgnd	% inhibition	IC50 (nM)	IC90 (nM)	IC50 (nM)	IC90 (nM)											E11	10187	1186	11.6423
250	40	0.140014	0.0600066	99.4939															E12	9997	1008	10.083
125	20	0.0196309	-0.0603765	100.509															F1	10000	7	0.07
62.5	10	0.95	0.869993	92.6619		60.264		9.64223											F2	9999	9	0.090009
31.25	5	5.36054	5.28053	55.4604	28.456		4.55297												F3	10000	31	0.31
15.625	2.5	8.9809	8.90089	24.9237															F4	9999	285	2.85029
7.8125	1.25	11.2011	11.1211	6.19686															F5	9996	688	6.88275
3.90625	0.625	11.9812	11.9012	-0.382856															F6	10150	983	9.68473
1.95312	0.3125	12.1924	12.1124	-2.1646															F7	9999	1118	11.1811
0.976562	0.15625	11.29	11.21	5.44719															F8	9999	1129	11.2911
0.488281	0.078125	10.68	10.6	10.5923															F9	9998	1172	11.7223
0	0	11.6923	11.6123	2.05359															F10	9999	1100	11.0011
0	0	11.03	10.95	7.64021															F11	9999	1134	11.3411
	Ave	11.9358	11.8558	0	28.456	60.264	4.55297	9.64223											F12	10000	979	9.79
																			G1	9999	6	0.060006
																			G2	9999	4	0.040004
	Drug: PPQ/DHA; 1:2																		G3	9999	19	0.190019
					PPQ		DHA												G4	9999	173	1.73017
PPQ (nM)	DHA (nM)	%P-1	%P-bkgnd	% inhibition	IC50 (nM)	IC90 (nM)	IC50 (nM)	IC90 (nM)											G5	9996	594	5.94238
165	52.8	0.10002	0.0200126	99.8312															G6	10000	977	9.77
82.5	26.4	0.04	-0.0400074	100.337															G7	10000	1150	11.5
41.25	13.2	0.680136	0.600129	94.9381		38.0639		12.1804											G8	9994	1131	11.3168
20.625	6.6	4.47	4.38999	62.9718	16.1835		5.17872												G9	9991	1182	11.8306
10.3125	3.3	8.0408	7.9608	32.8531															G10	9995	1208	12.086
5.15625	1.65	10.83	10.75	9.32714															G11	9998	1221	12.2124
2.57812	0.825	11.1	11.02	7.04978															G12	9997	1122	11.2234
1.28906	0.4125	11.0211	10.9411	7.71526
0.644531	0.20625	12.1324	12.0524	-1.65842
0.322266	0.103125	11.7426	11.6626	1.62924
0	0	11.6423	11.5623	2.47574
0	0	10.083	10.003	15.6276
	Ave	11.9358	11.8558	0	16.1835	38.0639	5.17872	12.1804
	Drug: PPQ/DHA; 1:4
					PPQ		DHA
PPQ (nM)	DHA (nM)	%P-1	%P-bkgnd	% inhibition	IC50 (nM)	IC90 (nM)	IC50 (nM)	IC90 (nM)
100	64	0.07	-0.0100074	100.084
50	32	0.090009	0.0100016	99.9156
25	16	0.31	0.229993	98.0601		20.2978		12.9906
12.5	8	2.85029	2.77028	76.6336	7.60594		4.8678
6.25	4	6.88275	6.80275	42.6209
3.125	2	9.68473	9.60472	18.9871
1.5625	1	11.1811	11.1011	6.36557
0.78125	0.5	11.2911	11.2111	5.43766
0.390625	0.25	11.7223	11.6423	1.80049
0.195312	0.125	11.0011	10.9211	7.88397
0	0	11.3411	11.2611	5.01589
0	0	9.79	9.70999	18.0992
	Ave	11.9358	11.8558	0	7.60594	20.2978	4.8678	12.9906
	Drug: PPQ/DHA; 0:1
					PPQ		DHA
PPQ (nM)	DHA (nM)	%P-1	%P-bkgnd	% inhibition	IC50 (nM)	IC90 (nM)	IC50 (nM)	IC90 (nM)
0	80	0.060006	-0.0200014	100.169
0	40	0.040004	-0.0400034	100.337
0	20	0.190019	0.110012	99.0721		0		13.0165
0	10	1.73017	1.65017	86.0814
0	5	5.94238	5.86237	50.5527	0		4.9572
0	2.5	9.77	9.68999	18.2679
0	1.25	11.5	11.42	3.6759
0	0.625	11.3168	11.2368	5.22122
1	0.3125	11.8306	11.7506	0.886991
0	0.15625	12.086	12.006	-1.26719
0	0	12.2124	12.1324	-2.33333
0	0	11.2234	11.1434	6.00921
	Ave	11.9358	11.8558	0	0	0	4.9572	13.0165
