# Supplementary material for: 4-Aminoquinolines block heme iron reactivity and interfere with artemisinin action
Source: eLife. 2026 Mar 23;14:RP108976. doi: 10.7554/eLife.108976 (PMC13008355; doi:10.7554/eLife.108976)
Supplement: Figure 1—source data 1. [file elife-108976-fig1-data1.zip › Figure 1- source data 1- Isobologram analysis/PPQ and DHA/2024-05-17 PPQ & DHA Isobologram Dd2_row 11.xlsx]

## Sheet: Dd2
Dd2
PPQ & DHA
Background	0.157149
Avg	11.8413																		Well Name	P1 #Events	P3 #Events	P%
																			A1	10000	20	0.2
																			A2	9996	9	0.090036
																			A3	9999	16	0.160016
					PPQ		DHA												A4	10000	22	0.22
PPQ (nM)	DHA (nM)	%P-1	%P-bkgnd	% inhibition	IC50 (nM)	IC90 (nM)	IC50 (nM)	IC90 (nM)											A5	9999	415	4.15042
500	0	0.2	0.0428507	99.6333															A6	10000	951	9.51
250	0	0.090036	-0.0671133	100.574															A7	10000	1078	10.78
125	0	0.160016	0.00286672	99.9755															A8	9998	1247	12.4725
62.5	0	0.22	0.0628507	99.4621		53.7098		0											A9	10000	1204	12.04
31.25	0	4.15042	3.99327	65.8233	25.86		0												A10	10000	1241	12.41
15.625	0	9.51	9.35285	19.9529								PPQ IC90	DHA IC90		FIC90 PPQ	FIC90 DHA	Sum		A11	10000	1193	11.93
7.8125	0	10.78	10.6229	9.08352								53.7098	0		1	0	1		A12	10000	1055	10.55
3.90625	0	12.4725	12.3153	-5.40182								83.6633	3.34653		1.55769	0.212791	1.77048		B1	9999	21	0.210021
1.95312	0	12.04	11.8829	-1.70029								112.495	8.99958		2.09449	0.572242	2.66673		B2	10000	21	0.21
0.976562	0	12.41	12.2529	-4.86696								55.9154	8.94647		1.04107	0.568865	1.60993		B3	9999	28	0.280028
0	0	11.93	11.7729	-0.758844								39.6817	12.6981		0.738816	0.807416	1.54623		B4	10000	348	3.48
0	0	10.55	10.3929	11.052								22.4292	14.3547		0.417599	0.912747	1.33035		B5	10000	851	8.51
	Ave	11.8413	11.6842	0	25.86	53.7098	0	0				0	15.7269		0	1	1		B6	9999	1113	11.1311
																			B7	9999	1222	12.2212
																			B8	9999	1279	12.7913
	Drug: PPQ/DHA; 4:1																		B9	10000	1168	11.68
					PPQ		DHA												B10	10000	1216	12.16
PPQ (nM)	DHA (nM)	%P-1	%P-bkgnd	% inhibition	IC50 (nM)	IC90 (nM)	IC50 (nM)	IC90 (nM)				PPQ IC50	DHA IC50		FIC50 PPQ	FIC50 DHA	Sum		B11	9999	1186	11.8612
400	16	0.210021	0.0528717	99.5475						Row A	1:0	25.86	0		1	0	1		B12	9999	1072	10.7211
200	8	0.21	0.0528507	99.5477						Row B	4:1	37.4789	1.49916		1.4493	0.251254	1.70055		C1	10000	11	0.11
100	4	0.280028	0.122879	98.9483		83.6633		3.34653		Row C	2:1	55.4131	4.43305		2.14281	0.742965	2.88577		C2	10000	18	0.18
50	2	3.48	3.32285	71.5611	37.4789		1.49916			Row D	1:1	27.614	4.41824		1.06783	0.740484	1.80831		C3	10000	198	1.98
25	1	8.51	8.35285	28.5115						Row E	1:2	18.3115	5.85967		0.708099	0.982062	1.69016		C4	9999	810	8.10081
12.5	0.5	11.1311	10.974	6.07849						Row F	1:4	9.21321	5.89645		0.356272	0.988227	1.3445		C5	9998	1035	10.3521
6.25	0.25	12.2212	12.0641	-3.25129						Row G	0:1	0	5.9667		0	1	1		C6	10000	1234	12.34
3.125	0.125	12.7913	12.6341	-8.13017													1.88586		C7	9998	1203	12.0324
1.5625	0.0625	11.68	11.5229	1.3808															C8	9999	1233	12.3312
0.78125	0.03125	12.16	12.0029	-2.72732															C9	9999	1200	12.0012
0	0	11.8612	11.704	-0.169895															C10	9999	1199	11.9912
0	0	10.7211	10.5639	9.58786															C11	9998	1138	11.3823
	Ave	11.8413	11.6842	0	37.4789	83.6633	1.49916	3.34653											C12	10000	1138	11.38
																			D1	10000	22	0.22
																			D2	9999	12	0.120012
	Drug: PPQ/DHA; 2:1																		D3	10000	35	0.35
					PPQ		DHA												D4	10000	498	4.98
PPQ (nM)	DHA (nM)	%P-1	%P-bkgnd	% inhibition	IC50 (nM)	IC90 (nM)	IC50 (nM)	IC90 (nM)											D5	10000	936	9.36
330	26.4	0.11	-0.0471493	100.404															D6	9999	1144	11.4411
165	13.2	0.18	0.0228507	99.8044		112.495		8.99958											D7	9998	1233	12.3325
82.5	6.6	1.98	1.82285	84.399	55.4131		4.43305												D8	9999	1292	12.9213
41.25	3.3	8.10081	7.94366	32.0136															D9	10000	1151	11.51
20.625	1.65	10.3521	10.1949	12.746															D10	10000	1155	11.55
10.3125	0.825	12.34	12.1829	-4.26786															D11	10000	1240	12.4
5.15625	0.4125	12.0324	11.8753	-1.6353															D12	10000	1123	11.23
2.57812	0.20625	12.3312	12.1741	-4.19283															E1	9999	8	0.080008
1.28906	0.103125	12.0012	11.8441	-1.36822															E2	9999	21	0.210021
0.644531	0.0515625	11.9912	11.834	-1.28262															E3	10000	101	1.01
0	0	11.3823	11.2251	3.92889															E4	10000	516	5.16
0	0	11.38	11.2229	3.94837															E5	9999	890	8.90089
	Ave	11.8413	11.6842	0	55.4131	112.495	4.43305	8.99958											E6	9998	1128	11.2823
																			E7	9998	1106	11.0622
																			E8	9999	1126	11.2611
	Drug: PPQ/DHA; 1:1																		E9	9998	1180	11.8024
					PPQ		DHA												E10	9998	1212	12.1224
PPQ (nM)	DHA (nM)	%P-1	%P-bkgnd	% inhibition	IC50 (nM)	IC90 (nM)	IC50 (nM)	IC90 (nM)											E11	9997	1176	11.7635
250	40	0.22	0.0628507	99.4621															E12	9999	1051	10.5111
125	20	0.120012	-0.0371373	100.318															F1	10000	12	0.12
62.5	10	0.35	0.192851	98.3495		55.9154		8.94647											F2	9999	14	0.140014
31.25	5	4.98	4.82285	58.7233	27.614		4.41824												F3	9999	69	0.690069
15.625	2.5	9.36	9.20285	21.2367															F4	10000	378	3.78
7.8125	1.25	11.4411	11.284	3.42507															F5	10000	800	8
3.90625	0.625	12.3325	12.1753	-4.20338															F6	9998	1010	10.102
1.95312	0.3125	12.9213	12.7641	-9.24289															F7	9999	1150	11.5012
0.976562	0.15625	11.51	11.3529	2.83576															F8	9995	1166	11.6658
0.488281	0.078125	11.55	11.3929	2.49342															F9	10000	1159	11.59
0	0	12.4	12.2429	-4.78137															F10	9999	1110	11.1011
0	0	11.23	11.0729	5.23216															F11	9999	1147	11.4711
	Ave	11.8413	11.6842	0	27.614	55.9154	4.41824	8.94647											F12	9999	1064	10.6411
																			G1	9999	16	0.160016
																			G2	9999	9	0.090009
	Drug: PPQ/DHA; 1:2																		G3	9999	30	0.30003
					PPQ		DHA												G4	10000	270	2.7
PPQ (nM)	DHA (nM)	%P-1	%P-bkgnd	% inhibition	IC50 (nM)	IC90 (nM)	IC50 (nM)	IC90 (nM)											G5	10000	679	6.79
165	52.8	0.080008	-0.0771413	100.66															G6	10000	1037	10.37
82.5	26.4	0.210021	0.0528717	99.5475															G7	10000	1176	11.76
41.25	13.2	1.01	0.852851	92.7008		39.6817		12.6981											G8	9999	1209	12.0912
20.625	6.6	5.16	5.00285	57.1827	18.3115		5.85967												G9	10000	1158	11.58
10.3125	3.3	8.90089	8.74374	25.166															G10	10000	1202	12.02
5.15625	1.65	11.2823	11.1251	4.78492															G11	9999	1208	12.0812
2.57812	0.825	11.0622	10.9051	6.66818															G12	10000	1061	10.61
1.28906	0.4125	11.2611	11.104	4.96576
0.644531	0.20625	11.8024	11.6452	0.333569
0.322266	0.103125	12.1224	11.9653	-2.40572
0	0	11.7635	11.6064	0.66591
0	0	10.5111	10.3539	11.3853
	Ave	11.8413	11.6842	0	18.3115	39.6817	5.85967	12.6981
	Drug: PPQ/DHA; 1:4
					PPQ		DHA
PPQ (nM)	DHA (nM)	%P-1	%P-bkgnd	% inhibition	IC50 (nM)	IC90 (nM)	IC50 (nM)	IC90 (nM)
100	64	0.12	-0.0371493	100.318
50	32	0.140014	-0.0171353	100.147
25	16	0.690069	0.53292	95.439		22.4292		14.3547
12.5	8	3.78	3.62285	68.9936	9.21321		5.89645
6.25	4	8	7.84285	32.8764
3.125	2	10.102	9.94487	14.8861
1.5625	1	11.5012	11.344	2.9115
0.78125	0.5	11.6658	11.5087	1.50205
0.390625	0.25	11.59	11.4329	2.15107
0.195312	0.125	11.1011	10.944	6.33527
0	0	11.4711	11.314	3.16828
0	0	10.6411	10.4839	10.2726
	Ave	11.8413	11.6842	0	9.21321	22.4292	5.89645	14.3547
	Drug: PPQ/DHA; 0:1
					PPQ		DHA
PPQ (nM)	DHA (nM)	%P-1	%P-bkgnd	% inhibition	IC50 (nM)	IC90 (nM)	IC50 (nM)	IC90 (nM)
0	80	0.160016	0.00286672	99.9755
0	40	0.090009	-0.0671403	100.575
0	20	0.30003	0.142881	98.7771		0		15.7269
0	10	2.7	2.54285	78.2368	0		5.9667
0	5	6.79	6.63285	43.2322
0	2.5	10.37	10.2129	12.5925
0	1.25	11.76	11.6029	0.696114
0	0.625	12.0912	11.9341	-2.13856
1	0.3125	11.58	11.4229	2.23666
0	0.15625	12.02	11.8629	-1.52912
0	0	12.0812	11.9241	-2.05297
0	0	10.61	10.4529	10.5385
	Ave	11.8413	11.6842	0	0	0	5.9667	15.7269
