# Supplementary material for: 4-Aminoquinolines block heme iron reactivity and interfere with artemisinin action
Source: eLife. 2026 Mar 23;14:RP108976. doi: 10.7554/eLife.108976 (PMC13008355; doi:10.7554/eLife.108976)
Supplement: Figure 1—source data 1. [file elife-108976-fig1-data1.zip › Figure 1- source data 1- Isobologram analysis/PPQ and DHA/2024-05-21 PPQ & DHA Isobologram D^Dd2 and K13_row 11.xlsx]

## Sheet: D^Dd2
Dd2 silent binding site mutation
PPQ & DHA
Background	0.0914347
Avg	8.88868																		Well Name	P1 #Events	P3 #Events	P%
																			A1	9999	12	0.120012
																			A2	9999	12	0.120012
																			A3	10000	10	0.1
					PPQ		DHA												A4	10000	13	0.13
PPQ (nM)	DHA (nM)	%P-1	%P-bkgnd	% inhibition	IC50 (nM)	IC90 (nM)	IC50 (nM)	IC90 (nM)											A5	9999	169	1.69017
500	0	0.120012	0.0285773	99.6752															A6	9998	639	6.39128
250	0	0.120012	0.0285773	99.6752															A7	10000	835	8.35
125	0	0.1	0.00856528	99.9026															A8	10000	949	9.49
62.5	0	0.13	0.0385653	99.5616		45.6517		0											A9	9999	972	9.72097
31.25	0	1.69017	1.59873	81.8269	21.9441		0												A10	10000	947	9.47
15.625	0	6.39128	6.29984	28.3884								PPQ IC90	DHA IC90		FIC90 PPQ	FIC90 DHA	Sum		A11	10000	926	9.26
7.8125	0	8.35	8.25857	6.12324								45.6517	0		1	0	1		A12	10000	696	6.96
3.90625	0	9.49	9.39857	-6.83537								46.615	1.8646		1.0211	0.352879	1.37398		B1	10000	12	0.12
1.95312	0	9.72097	9.62954	-9.46087								40.1757	3.21406		0.880049	0.608267	1.48832		B2	10000	10	0.1
0.976562	0	9.47	9.37857	-6.60802								31.5938	5.05501		0.692063	0.956671	1.64873		B3	10000	21	0.21
0	0	9.26	9.16857	-4.22091								18.3859	5.88349		0.402743	1.11346	1.51621		B4	9998	34	0.340068
0	0	6.96	6.86857	21.9236								8.91015	5.7025		0.195177	1.07921	1.27439		B5	9998	500	5.001
	Ave	8.88868	8.79724	0	21.9441	45.6517	0	0				0	5.28396		0	1	1		B6	10000	733	7.33
																			B7	10000	895	8.95
																			B8	10000	966	9.66
	Drug: PPQ/DHA; 4:1																		B9	10000	930	9.3
					PPQ		DHA												B10	9999	917	9.17092
PPQ (nM)	DHA (nM)	%P-1	%P-bkgnd	% inhibition	IC50 (nM)	IC90 (nM)	IC50 (nM)	IC90 (nM)				PPQ IC50	DHA IC50		FIC50 PPQ	FIC50 DHA	Sum		B11	10000	936	9.36
400	16	0.12	0.0285653	99.6753						Row A	1:0	21.9441	0		1	0	1		B12	10000	705	7.05
200	8	0.1	0.00856528	99.9026						Row B	4:1	27.7406	1.10962		1.26415	0.535106	1.79926		C1	10000	12	0.12
100	4	0.21	0.118565	98.6522						Row C	2:1	20.4769	1.63816		0.933143	0.789986	1.72313		C2	9999	5	0.050005
50	2	0.340068	0.248633	97.1737	27.7406	46.615	1.10962	1.8646		Row D	1:1	15.2225	2.43559		0.693694	1.17454	1.86824		C3	10000	13	0.13
25	1	5.001	4.90957	44.192						Row E	1:2	6.8367	2.18774		0.311551	1.05502	1.36657		C4	10000	78	0.78
12.5	0.5	7.33	7.23857	17.7178						Row F	1:4	3.28623	2.10319		0.149755	1.01424	1.164		C5	10000	445	4.45
6.25	0.25	8.95	8.85857	-0.69708						Row G	0:1	0	2.07365		0	1	1		C6	10000	724	7.24
3.125	0.125	9.66	9.56857	-8.76779													1.58424		C7	10000	812	8.12
1.5625	0.0625	9.3	9.20857	-4.6756															C8	10000	909	9.09
0.78125	0.03125	9.17092	9.07948	-3.20829															C9	9999	941	9.41094
0	0	9.36	9.26857	-5.35763															C10	10000	891	8.91
0	0	7.05	6.95857	20.9006															C11	9994	909	9.09546
	Ave	8.88868	8.79724	0	27.7406	46.615	1.10962	1.8646											C12	9998	696	6.96139
																			D1	9996	6	0.060024
																			D2	9997	12	0.120036
	Drug: PPQ/DHA; 2:1																		D3	9999	15	0.150015
					PPQ		DHA												D4	9997	98	0.980294
PPQ (nM)	DHA (nM)	%P-1	%P-bkgnd	% inhibition	IC50 (nM)	IC90 (nM)	IC50 (nM)	IC90 (nM)											D5	9997	435	4.35131
330	26.4	0.12	0.0285653	99.6753															D6	9994	704	7.04423
165	13.2	0.050005	-0.0414297	100.471															D7	9999	834	8.34083
82.5	6.6	0.13	0.0385653	99.5616															D8	9996	918	9.18367
41.25	3.3	0.78	0.688565	92.1729		40.1757		3.21406											D9	9993	922	9.22646
20.625	1.65	4.45	4.35857	50.4553	20.4769		1.63816												D10	9999	959	9.59096
10.3125	0.825	7.24	7.14857	18.7408															D11	9995	869	8.69435
5.15625	0.4125	8.12	8.02857	8.7377															D12	9999	740	7.40074
2.57812	0.20625	9.09	8.99857	-2.28849															E1	9999	7	0.070007
1.28906	0.103125	9.41094	9.31951	-5.93669															E2	9999	5	0.050005
0.644531	0.0515625	8.91	8.81857	-0.242392															E3	9998	15	0.15003
0	0	9.09546	9.00402	-2.35052															E4	10000	50	0.5
0	0	6.96139	6.86996	21.9078															E5	10000	267	2.67
	Ave	8.88868	8.79724	0	20.4769	40.1757	1.63816	3.21406											E6	10000	537	5.37
																			E7	10000	771	7.71
																			E8	10000	902	9.02
	Drug: PPQ/DHA; 1:1																		E9	9999	865	8.65087
					PPQ		DHA												E10	10000	919	9.19
PPQ (nM)	DHA (nM)	%P-1	%P-bkgnd	% inhibition	IC50 (nM)	IC90 (nM)	IC50 (nM)	IC90 (nM)											E11	9999	929	9.29093
250	40	0.060024	-0.0314107	100.357															E12	9999	735	7.35074
125	20	0.120036	0.0286013	99.6749															F1	10000	8	0.08
62.5	10	0.150015	0.0585803	99.3341		31.5938		5.05501											F2	10000	9	0.09
31.25	5	0.980294	0.888859	89.8962															F3	9997	11	0.110033
15.625	2.5	4.35131	4.25987	51.5772	15.2225		2.43559												F4	9999	19	0.190019
7.8125	1.25	7.04423	6.95279	20.9662															F5	10000	155	1.55
3.90625	0.625	8.34083	8.2494	6.22743															F6	10000	465	4.65
1.95312	0.3125	9.18367	9.09224	-3.35329															F7	10000	651	6.51
0.976562	0.15625	9.22646	9.13502	-3.83964															F8	10000	786	7.86
0.488281	0.078125	9.59096	9.49952	-7.98299															F9	9999	755	7.55076
0	0	8.69435	8.60291	2.20898															F10	9999	788	7.88079
0	0	7.40074	7.30931	16.9137															F11	10000	854	8.54
	Ave	8.88868	8.79724	0	15.2225	31.5938	2.43559	5.05501											F12	10000	680	6.8
																			G1	10000	7	0.07
																			G2	10000	17	0.17
	Drug: PPQ/DHA; 1:2																		G3	9999	15	0.150015
					PPQ		DHA												G4	10000	16	0.16
PPQ (nM)	DHA (nM)	%P-1	%P-bkgnd	% inhibition	IC50 (nM)	IC90 (nM)	IC50 (nM)	IC90 (nM)											G5	10000	102	1.02
165	52.8	0.070007	-0.0214277	100.244															G6	9999	347	3.47035
82.5	26.4	0.050005	-0.0414297	100.471															G7	10000	646	6.46
41.25	13.2	0.15003	0.0585953	99.3339															G8	10000	803	8.03
20.625	6.6	0.5	0.408565	95.3558		18.3859		5.88349											G9	9999	847	8.47085
10.3125	3.3	2.67	2.57857	70.6889	6.8367		2.18774												G10	10000	902	9.02
5.15625	1.65	5.37	5.27857	39.9975															G11	10000	798	7.98
2.57812	0.825	7.71	7.61857	13.3982															G12	10000	641	6.41
1.28906	0.4125	9.02	8.92857	-1.49278
0.644531	0.20625	8.65087	8.55943	2.70325
0.322266	0.103125	9.19	9.09857	-3.42521
0	0	9.29093	9.19949	-4.57249
0	0	7.35074	7.2593	17.4821
	Ave	8.88868	8.79724	0	6.8367	18.3859	2.18774	5.88349
	Drug: PPQ/DHA; 1:4
					PPQ		DHA
PPQ (nM)	DHA (nM)	%P-1	%P-bkgnd	% inhibition	IC50 (nM)	IC90 (nM)	IC50 (nM)	IC90 (nM)
100	64	0.08	-0.0114347	100.13
50	32	0.09	-0.00143472	100.016
25	16	0.110033	0.0185983	99.7886
12.5	8	0.190019	0.0985843	98.8794		8.91015		5.7025
6.25	4	1.55	1.45857	83.4202	3.28623		2.10319
3.125	2	4.65	4.55857	48.1819
1.5625	1	6.51	6.41857	27.0389
0.78125	0.5	7.86	7.76857	11.6932
0.390625	0.25	7.55076	7.45932	15.2084
0.195312	0.125	7.88079	7.78935	11.4569
0	0	8.54	8.44857	3.96347
0	0	6.8	6.70857	23.7424
	Ave	8.88868	8.79724	0	3.28623	8.91015	2.10319	5.7025
	Drug: PPQ/DHA; 0:1
					PPQ		DHA
PPQ (nM)	DHA (nM)	%P-1	%P-bkgnd	% inhibition	IC50 (nM)	IC90 (nM)	IC50 (nM)	IC90 (nM)
0	80	0.07	-0.0214347	100.244
0	40	0.17	0.0785653	99.1069
0	20	0.150015	0.0585803	99.3341
0	10	0.16	0.0685653	99.2206		0		5.28396
0	5	1.02	0.928565	89.4448
0	2.5	3.47035	3.37891	61.5912	0		2.07365
0	1.25	6.46	6.36857	27.6072
0	0.625	8.03	7.93857	9.76074
1	0.3125	8.47085	8.37941	4.74955
0	0.15625	9.02	8.92857	-1.49278
0	0	7.98	7.88857	10.3291
0	0	6.41	6.31857	28.1756
	Ave	8.88868	8.79724	0	0	0	2.07365	5.28396

## Sheet: K13
Dd2 K13 R539T
PPQ & DHA
Background	0.12859
Avg	8.15439																		Well Name	P1 #Events	P3 #Events	P%
																			A1	9997	16	0.160048
																			A2	10000	8	0.08
																			A3	9998	14	0.140028
					PPQ		DHA												A4	10000	12	0.12
PPQ (nM)	DHA (nM)	%P-1	%P-bkgnd	% inhibition	IC50 (nM)	IC90 (nM)	IC50 (nM)	IC90 (nM)											A5	9998	93	0.930186
500	0	0.160048	0.0314579	99.608															A6	9999	481	4.81048
250	0	0.08	-0.0485901	100.605															A7	9999	659	6.59066
125	0	0.140028	0.0114379	99.8575															A8	10000	724	7.24
62.5	0	0.12	-0.00859015	100.107															A9	10000	706	7.06
31.25	0	0.930186	0.801596	90.0123	18.3189	31.246	0	0											A10	9999	804	8.0408
15.625	0	4.81048	4.68189	41.6645								PPQ IC90	DHA IC90		FIC90 PPQ	FIC90 DHA	Sum		A11	10000	797	7.97
7.8125	0	6.59066	6.46207	19.4838								31.246	0		1	0	1		A12	10000	646	6.46
3.90625	0	7.24	7.11141	11.3932								47.7909	1.91164		1.5295	0.274997	1.8045		B1	9999	12	0.120012
1.95312	0	7.06	6.93141	13.6359								40.5189	3.24152		1.29677	0.466306	1.76308		B2	9999	15	0.150015
0.976562	0	8.0408	7.91221	1.41529								40.2261	6.43617		1.2874	0.925871	2.21327		B3	9999	27	0.270027
0	0	7.97	7.84141	2.2975								19.9629	6.38813		0.638894	0.918961	1.55785		B4	10000	56	0.56
0	0	6.46	6.33141	21.1118								10.9225	6.9904		0.349564	1.0056	1.35516		B5	9999	476	4.76048
	Ave	8.15439	8.0258	0	18.3189	31.246	0	0				0	6.95147		0	1	1		B6	9999	671	6.71067
																			B7	10000	791	7.91
																			B8	9999	801	8.0108
	Drug: PPQ/DHA; 4:1																		B9	10000	787	7.87
					PPQ		DHA												B10	10000	766	7.66
PPQ (nM)	DHA (nM)	%P-1	%P-bkgnd	% inhibition	IC50 (nM)	IC90 (nM)	IC50 (nM)	IC90 (nM)				PPQ IC50	DHA IC50		FIC50 PPQ	FIC50 DHA	Sum		B11	10000	857	8.57
400	16	0.120012	-0.00857815	100.107						Row A	1:0	18.3189	0		1	0	1		B12	9996	657	6.57263
200	8	0.150015	0.0214249	99.7331						Row B	4:1	28.684	1.14736		1.56582	0.468593	2.03441		C1	9999	13	0.130013
100	4	0.270027	0.141437	98.2377						Row C	2:1	23.9683	1.91747		1.3084	0.783112	2.09151		C2	9997	15	0.150045
50	2	0.56	0.43141	94.6247	28.684	47.7909	1.14736	1.91164		Row D	1:1	18.0396	2.88634		0.984756	1.17881	2.16356		C3	9997	11	0.110033
25	1	4.76048	4.63189	42.2876						Row E	1:2	8.93336	2.85868		0.487659	1.16751	1.65517		C4	10008	79	0.789369
12.5	0.5	6.71067	6.58208	17.9885						Row F	1:4	4.69838	3.00697		0.256478	1.22807	1.48455		C5	10000	479	4.79
6.25	0.25	7.91	7.78141	3.04509						Row G	0:1	0	2.44852		0	1	1		C6	9998	693	6.93139
3.125	0.125	8.0108	7.88221	1.78912													1.88584		C7	10000	752	7.52
1.5625	0.0625	7.87	7.74141	3.54348															C8	9999	814	8.14081
0.78125	0.03125	7.66	7.53141	6.16004															C9	10000	779	7.79
0	0	8.57	8.44141	-5.17839															C10	9999	724	7.24072
0	0	6.57263	6.44404	19.7085															C11	10000	779	7.79
	Ave	8.15439	8.0258	0	28.684	47.7909	1.14736	1.91164											C12	9998	654	6.54131
																			D1	10000	11	0.11
																			D2	9998	14	0.140028
	Drug: PPQ/DHA; 2:1																		D3	10000	14	0.14
					PPQ		DHA												D4	10000	125	1.25
PPQ (nM)	DHA (nM)	%P-1	%P-bkgnd	% inhibition	IC50 (nM)	IC90 (nM)	IC50 (nM)	IC90 (nM)											D5	10000	467	4.67
330	26.4	0.130013	0.00142285	99.9823															D6	10000	698	6.98
165	13.2	0.150045	0.0214549	99.7327															D7	10000	826	8.26
82.5	6.6	0.110033	-0.0185571	100.231															D8	9999	852	8.52085
41.25	3.3	0.789369	0.660778	91.7668	23.9683	40.5189	1.91747	3.24152											D9	9998	851	8.5117
20.625	1.65	4.79	4.66141	41.9197															D10	10000	910	9.1
10.3125	0.825	6.93139	6.8028	15.2384															D11	10000	866	8.66
5.15625	0.4125	7.52	7.39141	7.90441															D12	10000	641	6.41
2.57812	0.20625	8.14081	8.01222	0.169186															E1	9999	12	0.120012
1.28906	0.103125	7.79	7.66141	4.54026															E2	10000	11	0.11
0.644531	0.0515625	7.24072	7.11213	11.3841															E3	10000	15	0.15
0	0	7.79	7.66141	4.54026															E4	10000	77	0.77
0	0	6.54131	6.41272	20.0987															E5	9999	328	3.28033
	Ave	8.15439	8.0258	0	23.9683	40.5189	1.91747	3.24152											E6	10000	650	6.5
																			E7	10000	823	8.23
																			E8	10000	857	8.57
	Drug: PPQ/DHA; 1:1																		E9	9998	872	8.72174
					PPQ		DHA												E10	10000	846	8.46
PPQ (nM)	DHA (nM)	%P-1	%P-bkgnd	% inhibition	IC50 (nM)	IC90 (nM)	IC50 (nM)	IC90 (nM)											E11	10000	867	8.67
250	40	0.11	-0.0185901	100.232															E12	10000	670	6.7
125	20	0.140028	0.0114379	99.8575															F1	9997	10	0.10003
62.5	10	0.14	0.0114099	99.8578		40.2261		6.43617											F2	9999	11	0.110011
31.25	5	1.25	1.12141	86.0274	18.0396		2.88634												F3	9999	8	0.080008
15.625	2.5	4.67	4.54141	43.4149															F4	10000	29	0.29
7.8125	1.25	6.98	6.85141	14.6327															F5	9999	283	2.83028
3.90625	0.625	8.26	8.13141	-1.31585															F6	9998	547	5.47109
1.95312	0.3125	8.52085	8.39226	-4.56602															F7	9999	719	7.19072
0.976562	0.15625	8.5117	8.38311	-4.45201															F8	10000	836	8.36
0.488281	0.078125	9.1	8.97141	-11.7821															F9	10000	820	8.2
0	0	8.66	8.53141	-6.29977															F10	9998	856	8.56171
0	0	6.41	6.28141	21.7348															F11	10000	794	7.94
	Ave	8.15439	8.0258	0	18.0396	40.2261	2.88634	6.43617											F12	10000	663	6.63
																			G1	9999	16	0.160016
																			G2	9998	9	0.090018
	Drug: PPQ/DHA; 1:2																		G3	10000	9	0.09
					PPQ		DHA												G4	9999	23	0.230023
PPQ (nM)	DHA (nM)	%P-1	%P-bkgnd	% inhibition	IC50 (nM)	IC90 (nM)	IC50 (nM)	IC90 (nM)											G5	10000	138	1.38
165	52.8	0.120012	-0.00857815	100.107															G6	9999	402	4.0204
82.5	26.4	0.11	-0.0185901	100.232															G7	9999	696	6.9607
41.25	13.2	0.15	0.0214099	99.7332															G8	10000	776	7.76
20.625	6.6	0.77	0.64141	92.0082		19.9629		6.38813											G9	10000	804	8.04
10.3125	3.3	3.28033	3.15174	60.7299	8.93336		2.85868												G10	10000	807	8.07
5.15625	1.65	6.5	6.37141	20.6134															G11	9999	748	7.48075
2.57812	0.825	8.23	8.10141	-0.942054															G12	10000	666	6.66
1.28906	0.4125	8.57	8.44141	-5.17839
0.644531	0.20625	8.72174	8.59315	-7.0691
0.322266	0.103125	8.46	8.33141	-3.80781
0	0	8.67	8.54141	-6.42437
0	0	6.7	6.57141	18.1215
	Ave	8.15439	8.0258	0	8.93336	19.9629	2.85868	6.38813
	Drug: PPQ/DHA; 1:4
					PPQ		DHA
PPQ (nM)	DHA (nM)	%P-1	%P-bkgnd	% inhibition	IC50 (nM)	IC90 (nM)	IC50 (nM)	IC90 (nM)
100	64	0.10003	-0.0285601	100.356
50	32	0.110011	-0.0185791	100.231
25	16	0.080008	-0.0485821	100.605
12.5	8	0.29	0.16141	97.9889		10.9225		6.9904
6.25	4	2.83028	2.70169	66.3374	4.69838		3.00697
3.125	2	5.47109	5.3425	33.4334
1.5625	1	7.19072	7.06213	12.0072
0.78125	0.5	8.36	8.23141	-2.56183
0.390625	0.25	8.2	8.07141	-0.56826
0.195312	0.125	8.56171	8.43312	-5.07513
0	0	7.94	7.81141	2.67129
0	0	6.63	6.50141	18.9936
	Ave	8.15439	8.0258	0	4.69838	10.9225	3.00697	6.9904
	Drug: PPQ/DHA; 0:1
					PPQ		DHA
PPQ (nM)	DHA (nM)	%P-1	%P-bkgnd	% inhibition	IC50 (nM)	IC90 (nM)	IC50 (nM)	IC90 (nM)
0	80	0.160016	0.0314259	99.6084
0	40	0.090018	-0.0385721	100.481
0	20	0.09	-0.0385901	100.481
0	10	0.230023	0.101433	98.7362		0		6.95147
0	5	1.38	1.25141	84.4077
0	2.5	4.0204	3.89181	51.5088	0		2.44852
0	1.25	6.9607	6.83211	14.8732
0	0.625	7.76	7.63141	4.91406
1	0.3125	8.04	7.91141	1.42531
0	0.15625	8.07	7.94141	1.05152
0	0	7.48075	7.35216	8.39348
0	0	6.66	6.53141	18.6199
	Ave	8.15439	8.0258	0	0	0	2.44852	6.95147
