# Supplementary material for: 4-Aminoquinolines block heme iron reactivity and interfere with artemisinin action
Source: eLife. 2026 Mar 23;14:RP108976. doi: 10.7554/eLife.108976 (PMC13008355; doi:10.7554/eLife.108976)
Supplement: Figure 1—source data 1. [file elife-108976-fig1-data1.zip › Figure 1- source data 1- Isobologram analysis/PPQ and DHA/2024-06-04 PPQ & DHA Isobologram D^Dd2 and K13_row 11.xlsx]

## Sheet: D^Dd2
Dd2 silent binding site mutation
PPQ & DHA
Background	0.124295
Avg	9.63268																		Well Name	P1 #Events	P3 #Events	P%
																			A1	10000	18	0.18
																			A2	10000	17	0.17
																			A3	9999	17	0.170017
					PPQ		DHA												A4	10000	18	0.18
PPQ (nM)	DHA (nM)	%P-1	%P-bkgnd	% inhibition	IC50 (nM)	IC90 (nM)	IC50 (nM)	IC90 (nM)											A5	9999	56	0.560056
500	0	0.18	0.0557047	99.4142															A6	9999	610	6.10061
250	0	0.17	0.0457047	99.5193															A7	9999	891	8.91089
125	0	0.170017	0.0457217	99.5191															A8	10000	978	9.78
62.5	0	0.18	0.0557047	99.4142															A9	9999	970	9.70097
31.25	0	0.560056	0.435761	95.4171	19.0715	29.7974	0	0											A10	9999	1050	10.5011
15.625	0	6.10061	5.97631	37.1469								PPQ IC90	DHA IC90		FIC90 PPQ	FIC90 DHA	Sum		A11	9998	1020	10.202
7.8125	0	8.91089	8.7866	7.59106								29.7974	0		1	0	1		A12	10000	729	7.29
3.90625	0	9.78	9.6557	-1.54939								45.4067	1.81627		1.52385	0.189166	1.71301		B1	10000	15	0.15
1.95312	0	9.70097	9.57667	-0.71823								56.7213	4.5377		1.90356	0.472605	2.37617		B2	10000	19	0.19
0.976562	0	10.5011	10.3768	-9.1327								52.6575	8.4252		1.76718	0.87749	2.64467		B3	10000	20	0.2
0	0	10.202	10.0777	-5.988								28.7349	9.19518		0.964343	0.957684	1.92203		B4	10000	32	0.32
0	0	7.29	7.1657	24.638								12.372	7.91809		0.415204	0.824675	1.23988		B5	10000	443	4.43
	Ave	9.63268	9.50838	0	19.0715	29.7974	0	0				0	9.60147		0	1	1		B6	10000	729	7.29
																			B7	9996	937	9.37375
																			B8	9997	1001	10.013
	Drug: PPQ/DHA; 4:1																		B9	9999	1062	10.6211
					PPQ		DHA												B10	9994	989	9.89594
PPQ (nM)	DHA (nM)	%P-1	%P-bkgnd	% inhibition	IC50 (nM)	IC90 (nM)	IC50 (nM)	IC90 (nM)				PPQ IC50	DHA IC50		FIC50 PPQ	FIC50 DHA	Sum		B11	9996	999	9.994
400	16	0.15	0.0257047	99.7297						Row A	1:0	19.0715	0		1	0	1		B12	9999	794	7.94079
200	8	0.19	0.0657047	99.309						Row B	4:1	23.0398	0.921593		1.20807	0.217236	1.42531		C1	9998	12	0.120024
100	4	0.2	0.0757047	99.2038						Row C	2:1	26.0527	2.08422		1.36605	0.491288	1.85734		C2	9996	10	0.10004
50	2	0.32	0.195705	97.9418		45.4067		1.81627		Row D	1:1	22.541	3.60656		1.18192	0.850132	2.03205		C3	9998	25	0.25005
25	1	4.43	4.3057	54.7168	23.0398		0.921593			Row E	1:2	11.6071	3.71427		0.608609	0.875522	1.48413		C4	9998	157	1.57031
12.5	0.5	7.29	7.1657	24.638						Row F	1:4	5.50382	3.52244		0.288588	0.830304	1.11889		C5	10000	606	6.06
6.25	0.25	9.37375	9.24945	2.72316						Row G	0:1	0	4.24235		0	1	1		C6	9997	847	8.47254
3.125	0.125	10.013	9.88871	-3.9999													1.58355		C7	9997	943	9.43283
1.5625	0.0625	10.6211	10.4968	-10.3949															C8	9997	887	8.87266
0.78125	0.03125	9.89594	9.77164	-2.76871															C9	10000	1024	10.24
0	0	9.994	9.8697	-3.80001															C10	10000	1013	10.13
0	0	7.94079	7.8165	17.7936															C11	10000	1038	10.38
	Ave	9.63268	9.50838	0	23.0398	45.4067	0.921593	1.81627											C12	9999	769	7.69077
																			D1	10000	13	0.13
																			D2	9998	12	0.120024
	Drug: PPQ/DHA; 2:1																		D3	10000	19	0.19
					PPQ		DHA												D4	9999	300	3.0003
PPQ (nM)	DHA (nM)	%P-1	%P-bkgnd	% inhibition	IC50 (nM)	IC90 (nM)	IC50 (nM)	IC90 (nM)											D5	10000	637	6.37
330	26.4	0.120024	-0.00427128	100.045															D6	9998	872	8.72174
165	13.2	0.10004	-0.0242553	100.255															D7	10000	921	9.21
82.5	6.6	0.25005	0.125755	98.6774		56.7213		4.5377											D8	10000	950	9.5
41.25	3.3	1.57031	1.44602	84.7922	26.0527		2.08422												D9	9998	951	9.5119
20.625	1.65	6.06	5.9357	37.574															D10	9997	926	9.26278
10.3125	0.825	8.47254	8.34825	12.2012															D11	9999	879	8.79088
5.15625	0.4125	9.43283	9.30853	2.10181															D12	10062	703	6.98668
2.57812	0.20625	8.87266	8.74837	7.99312															E1	9997	7	0.070021
1.28906	0.103125	10.24	10.1157	-6.38723															E2	9997	4	0.040012
0.644531	0.0515625	10.13	10.0057	-5.23035															E3	9996	28	0.280112
0	0	10.38	10.2557	-7.85961															E4	9998	159	1.59032
0	0	7.69077	7.56647	20.4231															E5	9999	535	5.35054
	Ave	9.63268	9.50838	0	26.0527	56.7213	2.08422	4.5377											E6	10000	797	7.97
																			E7	9999	810	8.10081
																			E8	9999	889	8.89089
	Drug: PPQ/DHA; 1:1																		E9	9997	925	9.25278
					PPQ		DHA												E10	9999	898	8.9809
PPQ (nM)	DHA (nM)	%P-1	%P-bkgnd	% inhibition	IC50 (nM)	IC90 (nM)	IC50 (nM)	IC90 (nM)											E11	9999	932	9.32093
250	40	0.13	0.00570471	99.94															E12	9999	752	7.52075
125	20	0.120024	-0.00427128	100.045															F1	9999	10	0.10001
62.5	10	0.19	0.0657047	99.309		52.6575		8.4252											F2	9998	4	0.040008
31.25	5	3.0003	2.876	69.753	22.541		3.60656												F3	9998	15	0.15003
15.625	2.5	6.37	6.2457	34.3137															F4	10000	101	1.01
7.8125	1.25	8.72174	8.59745	9.58032															F5	9998	419	4.19084
3.90625	0.625	9.21	9.0857	4.44532															F6	9999	707	7.07071
1.95312	0.3125	9.5	9.3757	1.39538															F7	9999	907	9.07091
0.976562	0.15625	9.5119	9.38761	1.2702															F8	9997	907	9.07272
0.488281	0.078125	9.26278	9.13848	3.89024															F9	10000	896	8.96
0	0	8.79088	8.66658	8.85323															F10	9998	901	9.0118
0	0	6.98668	6.86239	27.828															F11	9999	897	8.9709
	Ave	9.63268	9.50838	0	22.541	52.6575	3.60656	8.4252											F12	9999	678	6.78068
																			G1	9999	12	0.120012
																			G2	9999	11	0.110011
	Drug: PPQ/DHA; 1:2																		G3	10000	17	0.17
					PPQ		DHA												G4	9999	82	0.820082
PPQ (nM)	DHA (nM)	%P-1	%P-bkgnd	% inhibition	IC50 (nM)	IC90 (nM)	IC50 (nM)	IC90 (nM)											G5	10000	402	4.02
165	52.8	0.070021	-0.0542743	100.571															G6	9996	685	6.85274
82.5	26.4	0.040012	-0.0842833	100.886															G7	9999	933	9.33093
41.25	13.2	0.280112	0.155817	98.3613		28.7349		9.19518											G8	10000	1019	10.19
20.625	6.6	1.59032	1.46602	84.5818	11.6071		3.71427												G9	9999	1045	10.451
10.3125	3.3	5.35054	5.22624	45.0355															G10	10000	1033	10.33
5.15625	1.65	7.97	7.8457	17.4864															G11	10000	977	9.77
2.57812	0.825	8.10081	7.97651	16.1107															G12	9999	894	8.94089
1.28906	0.4125	8.89089	8.76659	7.80142
0.644531	0.20625	9.25278	9.12848	3.99545
0.322266	0.103125	8.9809	8.8566	6.85479
0	0	9.32093	9.19664	3.27864
0	0	7.52075	7.39646	22.2112
	Ave	9.63268	9.50838	0	11.6071	28.7349	3.71427	9.19518
	Drug: PPQ/DHA; 1:4
					PPQ		DHA
PPQ (nM)	DHA (nM)	%P-1	%P-bkgnd	% inhibition	IC50 (nM)	IC90 (nM)	IC50 (nM)	IC90 (nM)
100	64	0.10001	-0.0242853	100.255
50	32	0.040008	-0.0842873	100.886
25	16	0.15003	0.0257347	99.7293
12.5	8	1.01	0.885705	90.685		12.372		7.91809
6.25	4	4.19084	4.06654	57.232	5.50382		3.52244
3.125	2	7.07071	6.94641	26.9443
1.5625	1	9.07091	8.94661	5.90817
0.78125	0.5	9.07272	8.94843	5.88908
0.390625	0.25	8.96	8.8357	7.07458
0.195312	0.125	9.0118	8.88751	6.52977
0	0	8.9709	8.8466	6.95997
0	0	6.78068	6.65638	29.9946
	Ave	9.63268	9.50838	0	5.50382	12.372	3.52244	7.91809
	Drug: PPQ/DHA; 0:1
					PPQ		DHA
PPQ (nM)	DHA (nM)	%P-1	%P-bkgnd	% inhibition	IC50 (nM)	IC90 (nM)	IC50 (nM)	IC90 (nM)
0	80	0.120012	-0.00428329	100.045
0	40	0.110011	-0.0142843	100.15
0	20	0.17	0.0457047	99.5193
0	10	0.820082	0.695787	92.6824		0		9.60147
0	5	4.02	3.8957	59.0287	0		4.24235
0	2.5	6.85274	6.72845	29.2367
0	1.25	9.33093	9.20664	3.17346
0	0.625	10.19	10.0657	-5.86137
1	0.3125	10.451	10.3267	-8.6068
0	0.15625	10.33	10.2057	-7.33376
0	0	9.77	9.6457	-1.44422
0	0	8.94089	8.8166	7.27552
	Ave	9.63268	9.50838	0	0	0	4.24235	9.60147

## Sheet: K13
Dd2 K13 R539T
PPQ & DHA
Background	0.0757229
Avg	8.82113																		Well Name	P1 #Events	P3 #Events	P%
																			A1	9999	8	0.080008
																			A2	10000	9	0.09
																			A3	10000	9	0.09
					PPQ		DHA												A4	10000	23	0.23
PPQ (nM)	DHA (nM)	%P-1	%P-bkgnd	% inhibition	IC50 (nM)	IC90 (nM)	IC50 (nM)	IC90 (nM)											A5	9998	237	2.37047
500	0	0.080008	0.00428514	99.951															A6	10000	649	6.49
250	0	0.09	0.0142771	99.8367															A7	10000	796	7.96
125	0	0.09	0.0142771	99.8367															A8	10000	919	9.19
62.5	0	0.23	0.154277	98.2359		51.9845		0											A9	10000	948	9.48
31.25	0	2.37047	2.29475	73.7605	23.3685		0												A10	10000	892	8.92
15.625	0	6.49	6.41428	26.6555								PPQ IC90	DHA IC90		FIC90 PPQ	FIC90 DHA	Sum		A11	9999	909	9.09091
7.8125	0	7.96	7.88428	9.84666								51.9845	0		1	0	1		A12	10000	764	7.64
3.90625	0	9.19	9.11428	-4.21786								53.4786	2.13914		1.02874	0.221551	1.25029		B1	9999	11	0.110011
1.95312	0	9.48	9.40428	-7.53389								63.6265	5.09012		1.22395	0.527183	1.75114		B2	10000	13	0.13
0.976562	0	8.92	8.84428	-1.13053								51.376	8.22015		0.988294	0.85136	1.83965		B3	9999	15	0.150015
0	0	9.09091	9.01519	-3.0848								34.9161	11.1731		0.671664	1.1572	1.82886		B4	9999	101	1.0101
0	0	7.64	7.56428	13.5057								20.0001	12.8001		0.384733	1.3257	1.71044		B5	10000	576	5.76
	Ave	8.82113	8.74541	0	23.3685	51.9845	0	0				0	9.65532		0	1	1		B6	9999	785	7.85079
																			B7	10000	840	8.4
																			B8	10000	847	8.47
	Drug: PPQ/DHA; 4:1																		B9	10000	925	9.25
					PPQ		DHA												B10	10000	915	9.15
PPQ (nM)	DHA (nM)	%P-1	%P-bkgnd	% inhibition	IC50 (nM)	IC90 (nM)	IC50 (nM)	IC90 (nM)				PPQ IC50	DHA IC50		FIC50 PPQ	FIC50 DHA	Sum		B11	10000	849	8.49
400	16	0.110011	0.0342881	99.6079						Row A	1:0	23.3685	0		1	0	1		B12	10000	779	7.79
200	8	0.13	0.0542771	99.3794						Row B	4:1	31.9032	1.27613		1.36522	0.304665	1.66989		C1	10000	8	0.08
100	4	0.150015	0.0742921	99.1505		53.4786		2.13914		Row C	2:1	29.4636	2.35709		1.26082	0.562736	1.82356		C2	10000	12	0.12
50	2	1.0101	0.934378	89.3158	31.9032		1.27613			Row D	1:1	23.5034	3.76054		1.00577	0.8978	1.90357		C3	10000	9	0.09
25	1	5.76	5.68428	35.0027						Row E	1:2	14.2651	4.56484		0.610443	1.08982	1.70026		C4	9999	197	1.9702
12.5	0.5	7.85079	7.77506	11.0955						Row F	1:4	7.16889	4.58809		0.306776	1.09537	1.40215		C5	10116	638	6.30684
6.25	0.25	8.4	8.32428	4.81545						Row G	0:1	0	4.18862		0	1	1		C6	10000	752	7.52
3.125	0.125	8.47	8.39428	4.01503													1.69989		C7	9998	875	8.75175
1.5625	0.0625	9.25	9.17428	-4.90394															C8	9999	901	9.0109
0.78125	0.03125	9.15	9.07428	-3.76048															C9	9999	879	8.79088
0	0	8.49	8.41428	3.78634															C10	9998	867	8.67173
0	0	7.79	7.71428	11.7905															C11	9999	869	8.69087
	Ave	8.82113	8.74541	0	31.9032	53.4786	1.27613	2.13914											C12	10000	753	7.53
																			D1	9997	12	0.120036
																			D2	9999	12	0.120012
	Drug: PPQ/DHA; 2:1																		D3	10000	11	0.11
					PPQ		DHA												D4	9998	247	2.47049
PPQ (nM)	DHA (nM)	%P-1	%P-bkgnd	% inhibition	IC50 (nM)	IC90 (nM)	IC50 (nM)	IC90 (nM)											D5	10000	646	6.46
330	26.4	0.08	0.00427714	99.9511															D6	10000	779	7.79
165	13.2	0.12	0.0442771	99.4937															D7	9999	887	8.87089
82.5	6.6	0.09	0.0142771	99.8367		63.6265		5.09012											D8	10000	829	8.29
41.25	3.3	1.9702	1.89447	78.3375	29.4636		2.35709												D9	10000	845	8.45
20.625	1.65	6.30684	6.23112	28.7498															D10	9998	868	8.68174
10.3125	0.825	7.52	7.44428	14.8779															D11	10187	926	9.09002
5.15625	0.4125	8.75175	8.67603	0.793333															D12	9999	808	8.08081
2.57812	0.20625	9.0109	8.93518	-2.16995															E1	10000	4	0.04
1.28906	0.103125	8.79088	8.71516	0.345912															E2	10000	5	0.05
0.644531	0.0515625	8.67173	8.59601	1.70828															E3	10000	25	0.25
0	0	8.69087	8.61515	1.48948															E4	9999	253	2.53025
0	0	7.53	7.45428	14.7635															E5	9999	564	5.64056
	Ave	8.82113	8.74541	0	29.4636	63.6265	2.35709	5.09012											E6	9998	712	7.12142
																			E7	9999	826	8.26083
																			E8	9999	841	8.41084
	Drug: PPQ/DHA; 1:1																		E9	9999	856	8.56086
					PPQ		DHA												E10	9999	826	8.26083
PPQ (nM)	DHA (nM)	%P-1	%P-bkgnd	% inhibition	IC50 (nM)	IC90 (nM)	IC50 (nM)	IC90 (nM)											E11	9999	887	8.87089
250	40	0.120036	0.0443132	99.4933															E12	9997	670	6.70201
125	20	0.120012	0.0442891	99.4936															F1	10000	5	0.05
62.5	10	0.11	0.0342771	99.6081		51.376		8.22015											F2	9995	12	0.12006
31.25	5	2.47049	2.39477	72.6168	23.5034		3.76054												F3	9997	21	0.210063
15.625	2.5	6.46	6.38428	26.9985															F4	9997	206	2.06062
7.8125	1.25	7.79	7.71428	11.7905															F5	10000	486	4.86
3.90625	0.625	8.87089	8.79516	-0.568945															F6	9998	752	7.5215
1.95312	0.3125	8.29	8.21428	6.07325															F7	9999	776	7.76078
0.976562	0.15625	8.45	8.37428	4.24372															F8	10000	897	8.97
0.488281	0.078125	8.68174	8.60601	1.59391															F9	10000	875	8.75
0	0	9.09002	9.01429	-3.0746															F10	10134	906	8.9402
0	0	8.08081	8.00509	8.46527															F11	9998	887	8.87177
	Ave	8.82113	8.74541	0	23.5034	51.376	3.76054	8.22015											F12	10000	756	7.56
																			G1	9999	5	0.050005
																			G2	10000	5	0.05
	Drug: PPQ/DHA; 1:2																		G3	10000	7	0.07
					PPQ		DHA												G4	10000	76	0.76
PPQ (nM)	DHA (nM)	%P-1	%P-bkgnd	% inhibition	IC50 (nM)	IC90 (nM)	IC50 (nM)	IC90 (nM)											G5	10000	352	3.52
165	52.8	0.04	-0.0357229	100.408															G6	9999	638	6.38064
82.5	26.4	0.05	-0.0257229	100.294															G7	9998	808	8.08162
41.25	13.2	0.25	0.174277	98.0072		34.9161		11.1731											G8	10000	845	8.45
20.625	6.6	2.53025	2.45453	71.9335	14.2651		4.56484												G9	9999	823	8.23082
10.3125	3.3	5.64056	5.56484	36.3684															G10	9993	868	8.68608
5.15625	1.65	7.12142	7.0457	19.4354															G11	9996	864	8.64346
2.57812	0.825	8.26083	8.1851	6.40684															G12	9999	765	7.65077
1.28906	0.4125	8.41084	8.33512	4.69148
0.644531	0.20625	8.56086	8.48513	2.97613
0.322266	0.103125	8.26083	8.1851	6.40684
0	0	8.87089	8.79516	-0.568945
0	0	6.70201	6.62629	24.2312
	Ave	8.82113	8.74541	0	14.2651	34.9161	4.56484	11.1731
	Drug: PPQ/DHA; 1:4
					PPQ		DHA
PPQ (nM)	DHA (nM)	%P-1	%P-bkgnd	% inhibition	IC50 (nM)	IC90 (nM)	IC50 (nM)	IC90 (nM)
100	64	0.05	-0.0257229	100.294
50	32	0.12006	0.0443372	99.493
25	16	0.210063	0.13434	98.4639		20.0001		12.8001
12.5	8	2.06062	1.9849	77.3036	7.16889		4.58809
6.25	4	4.86	4.78428	45.2938
3.125	2	7.5215	7.44578	14.8607
1.5625	1	7.76078	7.68505	12.1247
0.78125	0.5	8.97	8.89428	-1.70226
0.390625	0.25	8.75	8.67428	0.813347
0.195312	0.125	8.9402	8.86448	-1.36152
0	0	8.87177	8.79605	-0.579091
0	0	7.56	7.48428	14.4205
	Ave	8.82113	8.74541	0	7.16889	20.0001	4.58809	12.8001
	Drug: PPQ/DHA; 0:1
					PPQ		DHA
PPQ (nM)	DHA (nM)	%P-1	%P-bkgnd	% inhibition	IC50 (nM)	IC90 (nM)	IC50 (nM)	IC90 (nM)
0	80	0.050005	-0.0257179	100.294
0	40	0.05	-0.0257229	100.294
0	20	0.07	-0.00572286	100.065
0	10	0.76	0.684277	92.1756		0		9.65532
0	5	3.52	3.44428	60.6162	0		4.18862
0	2.5	6.38064	6.30492	27.906
0	1.25	8.08162	8.00589	8.45603
0	0.625	8.45	8.37428	4.24372
1	0.3125	8.23082	8.1551	6.74991
0	0.15625	8.68608	8.61036	1.54424
0	0	8.64346	8.56773	2.03162
0	0	7.65077	7.57504	13.3826
	Ave	8.82113	8.74541	0	0	0	4.18862	9.65532
