# Supplementary material for: 4-Aminoquinolines block heme iron reactivity and interfere with artemisinin action
Source: eLife. 2026 Mar 23;14:RP108976. doi: 10.7554/eLife.108976 (PMC13008355; doi:10.7554/eLife.108976)
Supplement: Figure 1—source data 1. [file elife-108976-fig1-data1.zip › Figure 1- source data 1- Isobologram analysis/PPQ and DHA/2024-06-07 PPQ & DHA Isobologram D^Dd2 and K13_row 11.xlsx]

## Sheet: D^Dd2
Dd2 silent binding site mutation
PPQ & DHA
Background	0.168578
Avg	6.9503																		Well Name	P1 #Events	P3 #Events	P%
																			A1	10000	25	0.25
																			A2	10062	19	0.188829
																			A3	9999	24	0.240024
					PPQ		DHA												A4	10170	25	0.245821
PPQ (nM)	DHA (nM)	%P-1	%P-bkgnd	% inhibition	IC50 (nM)	IC90 (nM)	IC50 (nM)	IC90 (nM)											A5	10000	31	0.31
500	0	0.25	0.0814221	98.7994															A6	9999	185	1.85019
250	0	0.188829	0.0202514	99.7014															A7	10000	506	5.06
125	0	0.240024	0.0714461	98.9465															A8	10000	667	6.67
62.5	0	0.245821	0.0772432	98.861															A9	9999	647	6.47065
31.25	0	0.31	0.141422	97.9147		25.8047		0											A10	10000	686	6.86
15.625	0	1.85019	1.68161	75.2038	11.4648		0					PPQ IC90	DHA IC90		FIC90 PPQ	FIC90 DHA	Sum		A11	9999	692	6.92069
7.8125	0	5.06	4.89142	27.8734								25.8047	0		1	0	1		A12	9999	538	5.38054
3.90625	0	6.67	6.50142	4.13316								23.7193	0.948772		0.919184	0.145433	1.06462		B1	10000	21	0.21
1.95312	0	6.47065	6.30207	7.07272								32.0824	2.56659		1.24327	0.393422	1.6367		B2	9999	20	0.20002
0.976562	0	6.86	6.69142	1.33151								26.7781	4.28449		1.03772	0.656752	1.69447		B3	10000	17	0.17
0	0	6.92069	6.75211	0.436577								16.9908	5.43704		0.658436	0.833422	1.49186		B4	9999	21	0.210021
0	0	5.38054	5.21196	23.1469								10.8995	6.97568		0.422384	1.06927	1.49166		B5	10000	44	0.44
	Ave	6.9503	6.78172	0	11.4648	25.8047	0	0				0	6.52376		0	1	1		B6	10000	441	4.41
																			B7	9999	596	5.9606
																			B8	10000	672	6.72
	Drug: PPQ/DHA; 4:1																		B9	9999	685	6.85069
					PPQ		DHA												B10	9999	667	6.67067
PPQ (nM)	DHA (nM)	%P-1	%P-bkgnd	% inhibition	IC50 (nM)	IC90 (nM)	IC50 (nM)	IC90 (nM)				PPQ IC50	DHA IC50		FIC50 PPQ	FIC50 DHA	Sum		B11	10000	717	7.17
400	16	0.21	0.0414221	99.3892						Row A	1:0	11.4648	0		1	0	1		B12	10000	559	5.59
200	8	0.20002	0.0314421	99.5364						Row B	4:1	15.1781	0.607124		1.32389	0.201771	1.52566		C1	10000	17	0.17
100	4	0.17	0.00142214	99.979						Row C	2:1	13.5337	1.08269		1.18046	0.359822	1.54028		C2	10000	20	0.2
50	2	0.210021	0.0414431	99.3889						Row D	1:1	12.5233	2.00372		1.09232	0.665916	1.75824		C3	9998	23	0.230046
25	1	0.44	0.271422	95.9977	15.1781	23.7193	0.607124	0.948772		Row E	1:2	7.04183	2.25338		0.614214	0.748889	1.3631		C4	9999	14	0.140014
12.5	0.5	4.41	4.24142	37.458						Row F	1:4	4.0619	2.59961		0.354293	0.863955	1.21825		C5	10000	173	1.73
6.25	0.25	5.9606	5.79202	14.5937						Row G	0:1	0	3.00897		0	1	1		C6	9999	439	4.39044
3.125	0.125	6.72	6.55142	3.39589													1.48111		C7	10000	590	5.9
1.5625	0.0625	6.85069	6.68211	1.46887															C8	10000	679	6.79
0.78125	0.03125	6.67067	6.50209	4.12332															C9	9999	669	6.69067
0	0	7.17	7.00142	-3.2396															C10	10000	685	6.85
0	0	5.59	5.42142	20.0583															C11	10000	682	6.82
	Ave	6.9503	6.78172	0	15.1781	23.7193	0.607124	0.948772											C12	9998	584	5.84117
																			D1	10000	18	0.18
																			D2	10000	13	0.13
	Drug: PPQ/DHA; 2:1																		D3	10000	23	0.23
					PPQ		DHA												D4	10000	24	0.24
PPQ (nM)	DHA (nM)	%P-1	%P-bkgnd	% inhibition	IC50 (nM)	IC90 (nM)	IC50 (nM)	IC90 (nM)											D5	10000	236	2.36
330	26.4	0.17	0.00142214	99.979															D6	9998	538	5.38108
165	13.2	0.2	0.0314221	99.5367															D7	9999	602	6.0206
82.5	6.6	0.230046	0.0614682	99.0936															D8	9999	662	6.62066
41.25	3.3	0.140014	-0.0285639	100.421		32.0824		2.56659											D9	9999	598	5.9806
20.625	1.65	1.73	1.56142	76.976	13.5337		1.08269												D10	10000	664	6.64
10.3125	0.825	4.39044	4.22186	37.7465															D11	10000	678	6.78
5.15625	0.4125	5.9	5.73142	15.4872															D12	9999	564	5.64056
2.57812	0.20625	6.79	6.62142	2.3637															E1	10000	7	0.07
1.28906	0.103125	6.69067	6.52209	3.82838															E2	10000	13	0.13
0.644531	0.0515625	6.85	6.68142	1.47897															E3	10000	18	0.18
0	0	6.82	6.65142	1.92133															E4	9998	23	0.230046
0	0	5.84117	5.67259	16.3547															E5	10000	198	1.98
	Ave	6.9503	6.78172	0	13.5337	32.0824	1.08269	2.56659											E6	10000	447	4.47
																			E7	10000	599	5.99
																			E8	9999	680	6.80068
	Drug: PPQ/DHA; 1:1																		E9	9997	657	6.57197
					PPQ		DHA												E10	9997	678	6.78203
PPQ (nM)	DHA (nM)	%P-1	%P-bkgnd	% inhibition	IC50 (nM)	IC90 (nM)	IC50 (nM)	IC90 (nM)											E11	9998	702	7.0214
250	40	0.18	0.0114221	99.8316															E12	10000	539	5.39
125	20	0.13	-0.0385779	100.569															F1	9999	15	0.150015
62.5	10	0.23	0.0614221	99.0943															F2	10000	21	0.21
31.25	5	0.24	0.0714221	98.9468		26.7781		4.28449											F3	9998	17	0.170034
15.625	2.5	2.36	2.19142	67.6863	12.5233		2.00372												F4	9998	46	0.460092
7.8125	1.25	5.38108	5.2125	23.139															F5	10000	197	1.97
3.90625	0.625	6.0206	5.85202	13.7089															F6	10000	424	4.24
1.95312	0.3125	6.62066	6.45208	4.86067															F7	9999	591	5.91059
0.976562	0.15625	5.9806	5.81202	14.2987															F8	10000	601	6.01
0.488281	0.078125	6.64	6.47142	4.57553															F9	9999	602	6.0206
0	0	6.78	6.61142	2.51115															F10	9997	618	6.18185
0	0	5.64056	5.47199	19.3127															F11	10000	663	6.63
	Ave	6.9503	6.78172	0	12.5233	26.7781	2.00372	4.28449											F12	9998	495	4.95099
																			G1	9998	15	0.15003
																			G2	9999	11	0.110011
	Drug: PPQ/DHA; 1:2																		G3	9989	8	0.0800881
					PPQ		DHA												G4	9998	20	0.20004
PPQ (nM)	DHA (nM)	%P-1	%P-bkgnd	% inhibition	IC50 (nM)	IC90 (nM)	IC50 (nM)	IC90 (nM)											G5	9998	113	1.13023
165	52.8	0.07	-0.0985779	101.454															G6	9999	418	4.18042
82.5	26.4	0.13	-0.0385779	100.569															G7	10000	620	6.2
41.25	13.2	0.18	0.0114221	99.8316															G8	10000	683	6.83
20.625	6.6	0.230046	0.0614682	99.0936		16.9908		5.43704											G9	10000	751	7.51
10.3125	3.3	1.98	1.81142	73.2896	7.04183		2.25338												G10	10000	769	7.69
5.15625	1.65	4.47	4.30142	36.5733															G11	10000	731	7.31
2.57812	0.825	5.99	5.82142	14.1601															G12	9998	716	7.16143
1.28906	0.4125	6.80068	6.6321	2.20622
0.644531	0.20625	6.57197	6.40339	5.57864
0.322266	0.103125	6.78203	6.61346	2.48115
0	0	7.0214	6.85283	-1.04848
0	0	5.39	5.22142	23.0074
	Ave	6.9503	6.78172	0	7.04183	16.9908	2.25338	5.43704
	Drug: PPQ/DHA; 1:4
					PPQ		DHA
PPQ (nM)	DHA (nM)	%P-1	%P-bkgnd	% inhibition	IC50 (nM)	IC90 (nM)	IC50 (nM)	IC90 (nM)
100	64	0.150015	-0.0185629	100.274
50	32	0.21	0.0414221	99.3892
25	16	0.170034	0.00145615	99.9785
12.5	8	0.460092	0.291514	95.7015		10.8995		6.97568
6.25	4	1.97	1.80142	73.4371	4.0619		2.59961
3.125	2	4.24	4.07142	39.9648
1.5625	1	5.91059	5.74201	15.331
0.78125	0.5	6.01	5.84142	13.8652
0.390625	0.25	6.0206	5.85202	13.7089
0.195312	0.125	6.18185	6.01328	11.3311
0	0	6.63	6.46142	4.72298
0	0	4.95099	4.78241	29.4809
	Ave	6.9503	6.78172	0	4.0619	10.8995	2.59961	6.97568
	Drug: PPQ/DHA; 0:1
					PPQ		DHA
PPQ (nM)	DHA (nM)	%P-1	%P-bkgnd	% inhibition	IC50 (nM)	IC90 (nM)	IC50 (nM)	IC90 (nM)
0	80	0.15003	-0.0185479	100.273
0	40	0.110011	-0.0585669	100.864
0	20	0.0800881	-0.0884898	101.305
0	10	0.20004	0.0314621	99.5361		0		6.52376
0	5	1.13023	0.961648	85.82	0		3.00897
0	2.5	4.18042	4.01184	40.8433
0	1.25	6.2	6.03142	11.0636
0	0.625	6.83	6.66142	1.77388
1	0.3125	7.51	7.34142	-8.25307
0	0.15625	7.69	7.52142	-10.9073
0	0	7.31	7.14142	-5.30397
0	0	7.16143	6.99285	-3.11326
	Ave	6.9503	6.78172	0	0	0	3.00897	6.52376

## Sheet: K13
Dd2 K13 R539T
PPQ & DHA
Background	0.132877
Avg	6.47074																		Well Name	P1 #Events	P3 #Events	P%
																			A1	9998	10	0.10002
																			A2	10000	14	0.14
																			A3	10000	29	0.29
					PPQ		DHA												A4	9999	12	0.120012
PPQ (nM)	DHA (nM)	%P-1	%P-bkgnd	% inhibition	IC50 (nM)	IC90 (nM)	IC50 (nM)	IC90 (nM)											A5	9999	28	0.280028
500	0	0.10002	-0.032857	100.518															A6	9999	275	2.75028
250	0	0.14	0.007123	99.8876															A7	9998	464	4.64093
125	0	0.29	0.157123	97.5209															A8	10133	617	6.08902
62.5	0	0.120012	-0.012865	100.203															A9	9999	638	6.38064
31.25	0	0.280028	0.147151	97.6782		28.1719		0											A10	9999	614	6.14061
15.625	0	2.75028	2.6174	58.7022	13.346		0					PPQ IC90	DHA IC90		FIC90 PPQ	FIC90 DHA	Sum		A11	9999	641	6.41064
7.8125	0	4.64093	4.50805	28.8711								28.1719	0		1	0	1		A12	9999	622	6.22062
3.90625	0	6.08902	5.95614	6.02287								35.0939	1.40376		1.24571	0.186173	1.43188		B1	10000	15	0.15
1.95312	0	6.38064	6.24776	1.4216								37.2288	2.9783		1.32149	0.394997	1.71648		B2	10000	14	0.14
0.976562	0	6.14061	6.00774	5.20875								29.1819	4.66911		1.03585	0.61924	1.65509		B3	10000	19	0.19
0	0	6.41064	6.27776	0.94821								18.7312	5.99399		0.66489	0.794952	1.45984		B4	9985	16	0.16024
0	0	6.22062	6.08775	3.94637								10.6412	6.81039		0.377725	0.903227	1.28095		B5	9768	115	1.17731
	Ave	6.47074	6.33786	0	13.346	28.1719	0	0				0	7.54006		0	1	1		B6	9891	431	4.3575
																			B7	9981	633	6.34205
																			B8	9992	615	6.15492
	Drug: PPQ/DHA; 4:1																		B9	9997	632	6.3219
					PPQ		DHA												B10	9997	637	6.37191
PPQ (nM)	DHA (nM)	%P-1	%P-bkgnd	% inhibition	IC50 (nM)	IC90 (nM)	IC50 (nM)	IC90 (nM)				PPQ IC50	DHA IC50		FIC50 PPQ	FIC50 DHA	Sum		B11	9998	667	6.67133
400	16	0.15	0.017123	99.7298						Row A	1:0	13.346	0		1	0	1		B12	10129	601	5.93346
200	8	0.14	0.007123	99.8876						Row B	4:1	16.6495	0.665979		1.24753	0.240632	1.48816		C1	9999	19	0.190019
100	4	0.19	0.057123	99.0987						Row C	2:1	18.9272	1.51417		1.41819	0.547103	1.9653		C2	9998	15	0.15003
50	2	0.16024	0.0273634	99.5683		35.0939		1.40376		Row D	1:1	15.1635	2.42615		1.13618	0.87662	2.0128		C3	9999	16	0.160016
25	1	1.17731	1.04444	83.5207	16.6495		0.665979			Row E	1:2	8.47897	2.71327		0.63532	0.980362	1.61568		C4	10000	25	0.25
12.5	0.5	4.3575	4.22462	33.3431						Row F	1:4	4.65612	2.97992		0.348879	1.07671	1.42559		C5	10000	290	2.9
6.25	0.25	6.34205	6.20917	2.03045						Row G	0:1	0	2.76762		0	1	1		C6	9999	534	5.34053
3.125	0.125	6.15492	6.02205	4.98296													1.70151		C7	10060	632	6.28231
1.5625	0.0625	6.3219	6.18902	2.34844															C8	9999	642	6.42064
0.78125	0.03125	6.37191	6.23903	1.55929															C9	9998	620	6.20124
0	0	6.67133	6.53846	-3.16506															C10	9998	616	6.16123
0	0	5.93346	5.80058	8.47729															C11	9998	664	6.64133
	Ave	6.47074	6.33786	0	16.6495	35.0939	0.665979	1.40376											C12	10000	591	5.91
																			D1	9998	22	0.220044
																			D2	9999	15	0.150015
	Drug: PPQ/DHA; 2:1																		D3	10000	11	0.11
					PPQ		DHA												D4	9999	40	0.40004
PPQ (nM)	DHA (nM)	%P-1	%P-bkgnd	% inhibition	IC50 (nM)	IC90 (nM)	IC50 (nM)	IC90 (nM)											D5	10000	317	3.17
330	26.4	0.190019	0.057142	99.0984															D6	9998	540	5.40108
165	13.2	0.15003	0.017153	99.7294															D7	9999	590	5.90059
82.5	6.6	0.160016	0.027139	99.5718															D8	10000	628	6.28
41.25	3.3	0.25	0.117123	98.152		37.2288		2.9783											D9	10000	638	6.38
20.625	1.65	2.9	2.76712	56.3398	18.9272		1.51417												D10	10000	692	6.92
10.3125	0.825	5.34053	5.20766	17.8326															D11	10000	664	6.64
5.15625	0.4125	6.28231	6.14943	2.9731															D12	10000	594	5.94
2.57812	0.20625	6.42064	6.28777	0.790412															E1	9999	8	0.080008
1.28906	0.103125	6.20124	6.06836	4.25218															E2	10000	13	0.13
0.644531	0.0515625	6.16123	6.02836	4.88343															E3	9999	15	0.150015
0	0	6.64133	6.50845	-2.69162															E4	10000	37	0.37
0	0	5.91	5.77712	8.84742															E5	10000	253	2.53
	Ave	6.47074	6.33786	0	18.9272	37.2288	1.51417	2.9783											E6	9999	470	4.70047
																			E7	10000	592	5.92
																			E8	9999	612	6.12061
	Drug: PPQ/DHA; 1:1																		E9	10000	588	5.88
					PPQ		DHA												E10	9998	664	6.64133
PPQ (nM)	DHA (nM)	%P-1	%P-bkgnd	% inhibition	IC50 (nM)	IC90 (nM)	IC50 (nM)	IC90 (nM)											E11	10000	620	6.2
250	40	0.220044	0.087167	98.6247															E12	9997	525	5.25158
125	20	0.150015	0.017138	99.7296															F1	9998	9	0.090018
62.5	10	0.11	-0.022877	100.361															F2	9999	8	0.080008
31.25	5	0.40004	0.267163	95.7846		29.1819		4.66911											F3	10000	10	0.1
15.625	2.5	3.17	3.03712	52.0797	15.1635		2.42615												F4	10000	27	0.27
7.8125	1.25	5.40108	5.2682	16.8773															F5	10000	194	1.94
3.90625	0.625	5.90059	5.76771	8.99589															F6	10000	461	4.61
1.95312	0.3125	6.28	6.14712	3.00949															F7	9998	532	5.32106
0.976562	0.15625	6.38	6.24712	1.43167															F8	9999	616	6.16062
0.488281	0.078125	6.92	6.78712	-7.08856															F9	9991	635	6.35572
0	0	6.64	6.50712	-2.67066															F10	9993	648	6.48454
0	0	5.94	5.80712	8.37408															F11	9999	689	6.89069
	Ave	6.47074	6.33786	0	15.1635	29.1819	2.42615	4.66911											F12	9996	564	5.64226
																			G1	9997	10	0.10003
																			G2	9999	7	0.070007
	Drug: PPQ/DHA; 1:2																		G3	9999	12	0.120012
					PPQ		DHA												G4	9999	25	0.250025
PPQ (nM)	DHA (nM)	%P-1	%P-bkgnd	% inhibition	IC50 (nM)	IC90 (nM)	IC50 (nM)	IC90 (nM)											G5	9999	130	1.30013
165	52.8	0.080008	-0.052869	100.834															G6	9995	354	3.54177
82.5	26.4	0.13	-0.002877	100.045															G7	9996	503	5.03201
41.25	13.2	0.150015	0.017138	99.7296															G8	10022	577	5.75733
20.625	6.6	0.37	0.237123	96.2586		18.7312		5.99399											G9	9996	616	6.16246
10.3125	3.3	2.53	2.39712	62.1777	8.47897		2.71327												G10	9998	683	6.83137
5.15625	1.65	4.70047	4.56759	27.9316															G11	9998	584	5.84117
2.57812	0.825	5.92	5.78712	8.68964															G12	10042	587	5.84545
1.28906	0.4125	6.12061	5.98774	5.52434
0.644531	0.20625	5.88	5.74712	9.32077
0.322266	0.103125	6.64133	6.50845	-2.69162
0	0	6.2	6.06712	4.27175
0	0	5.25158	5.1187	19.2362
	Ave	6.47074	6.33786	0	8.47897	18.7312	2.71327	5.99399
	Drug: PPQ/DHA; 1:4
					PPQ		DHA
PPQ (nM)	DHA (nM)	%P-1	%P-bkgnd	% inhibition	IC50 (nM)	IC90 (nM)	IC50 (nM)	IC90 (nM)
100	64	0.090018	-0.042859	100.676
50	32	0.080008	-0.052869	100.834
25	16	0.1	-0.032877	100.519
12.5	8	0.27	0.137123	97.8364		10.6412		6.81039
6.25	4	1.94	1.80712	71.4869	4.65612		2.97992
3.125	2	4.61	4.47712	29.3591
1.5625	1	5.32106	5.18819	18.1398
0.78125	0.5	6.16062	6.02774	4.89315
0.390625	0.25	6.35572	6.22284	1.81476
0.195312	0.125	6.48454	6.35166	-0.217769
0	0	6.89069	6.75781	-6.62608
0	0	5.64226	5.50938	13.0719
	Ave	6.47074	6.33786	0	4.65612	10.6412	2.97992	6.81039
	Drug: PPQ/DHA; 0:1
					PPQ		DHA
PPQ (nM)	DHA (nM)	%P-1	%P-bkgnd	% inhibition	IC50 (nM)	IC90 (nM)	IC50 (nM)	IC90 (nM)
0	80	0.10003	-0.032847	100.518
0	40	0.070007	-0.06287	100.992
0	20	0.120012	-0.012865	100.203
0	10	0.250025	0.117148	98.1516		0		7.54006
0	5	1.30013	1.16725	81.5829	0		2.76762
0	2.5	3.54177	3.40889	46.2138
0	1.25	5.03201	4.89914	22.7005
0	0.625	5.75733	5.62446	11.2562
1	0.3125	6.16246	6.02959	4.86398
0	0.15625	6.83137	6.69849	-5.69007
0	0	5.84117	5.70829	9.93346
0	0	5.84545	5.71257	9.86592
	Ave	6.47074	6.33786	0	0	0	2.76762	7.54006
