# Supplementary material for: 4-Aminoquinolines block heme iron reactivity and interfere with artemisinin action
Source: eLife. 2026 Mar 23;14:RP108976. doi: 10.7554/eLife.108976 (PMC13008355; doi:10.7554/eLife.108976)
Supplement: Figure 1—source data 1. [file elife-108976-fig1-data1.zip › Figure 1- source data 1- Isobologram analysis/PPQ and DHA/2024-07-12 PPQ & DHA Isobologram D^3D7 and 3D7_row 11.xlsx]

## Sheet: D^3D7
Dd2 PfCRT 3D7
PPQ & DHA
Background	0.146714
Avg	10.1588																		Well Name	P1 #Events	P3 #Events	P%
																			A1	10000	11	0.11
																			A2	10000	16	0.16
																			A3	10026	22	0.219429
					PPQ		DHA												A4	10000	135	1.35
PPQ (nM)	DHA (nM)	%P-1	%P-bkgnd	% inhibition	IC50 (nM)	IC90 (nM)	IC50 (nM)	IC90 (nM)											A5	10000	631	6.31
250	0	0.11	-0.0367137	100.367															A6	10000	795	7.95
125	0	0.16	0.0132863	99.8673															A7	10000	969	9.69
62.5	0	0.219429	0.0727158	99.2737		36.8357		0											A8	10000	973	9.73
31.25	0	1.35	1.20329	87.9816	19.2706		0												A9	9999	985	9.85099
15.625	0	6.31	6.16329	38.4414															A10	9999	1040	10.401
7.8125	0	7.95	7.80329	22.0611								PPQ IC90	DHA IC90		FIC90 PPQ	FIC90 DHA	Sum		A11	9999	951	9.51095
3.90625	0	9.69	9.54329	4.6821								36.8357	0		1	0	1		A12	9998	807	8.07161
1.95312	0	9.73	9.58329	4.28259								47.9994	3.83995		1.30307	0.388948	1.69202		B1	10000	11	0.11
0.976562	0	9.85099	9.70427	3.07419								39.8539	6.37662		1.08194	0.645885	1.72782		B2	9999	16	0.160016
0.488281	0	10.401	10.2543	-2.41973								29.6025	9.47282		0.803638	0.959498	1.76314		B3	9997	81	0.810243
0	0	9.51095	9.36424	6.47044								16.7126	10.6961		0.453707	1.0834	1.53711		B4	10000	503	5.03
0	0	8.07161	7.9249	20.8465								8.67276	11.1011		0.235445	1.12443	1.35987		B5	10000	804	8.04
	Ave	10.1588	10.0121	0	19.2706	36.8357	0	0				0	9.87268		0	1	1		B6	10000	919	9.19
																			B7	9999	1005	10.051
																			B8	10000	965	9.65
	Drug: PPQ/DHA; 4:1																		B9	9998	986	9.86197
					PPQ		DHA												B10	10000	1026	10.26
PPQ (nM)	DHA (nM)	%P-1	%P-bkgnd	% inhibition	IC50 (nM)	IC90 (nM)	IC50 (nM)	IC90 (nM)				PPQ IC50	DHA IC50		FIC50 PPQ	FIC50 DHA	Sum		B11	9999	1045	10.451
200	16	0.11	-0.0367137	100.367						Row A	1:0	19.2706	0		1	0	1		B12	10000	917	9.17
100	8	0.160016	0.0133023	99.8671						Row B	4:1	24.4903	1.95922		1.27086	0.450117	1.72098		C1	9999	16	0.160016
50	4	0.810243	0.663529	93.3727		47.9994		3.83995		Row C	2:1	21.0809	3.37294		1.09394	0.774909	1.86885		C2	9999	19	0.190019
25	2	5.03	4.88329	51.226	24.4903		1.95922			Row D	1:1	12.5804	4.02572		0.652828	0.92488	1.57771		C3	9999	85	0.850085
12.5	1	8.04	7.89329	21.1622						Row E	1:2	6.85965	4.39017		0.355965	1.00861	1.36458		C4	10000	525	5.25
6.25	0.5	9.19	9.04329	9.67608						Row F	1:4	3.11748	3.99037		0.161774	0.916759	1.07853		C5	10000	815	8.15
3.125	0.25	10.051	9.90429	1.0764						Row G	0:1	0	4.35269		0	1	1		C6	10000	890	8.9
1.5625	0.125	9.65	9.50329	5.08162													1.52213		C7	9999	1017	10.171
0.78125	0.0625	9.86197	9.71526	2.96445															C8	10000	1076	10.76
0.390625	0.03125	10.26	10.1133	-1.01103															C9	10000	1036	10.36
0	0	10.451	10.3043	-2.91918															C10	10000	1038	10.38
0	0	9.17	9.02329	9.87584															C11	10000	1009	10.09
	Ave	10.1588	10.0121	0	24.4903	47.9994	1.95922	3.83995											C12	10043	891	8.87185
																			D1	10000	21	0.21
																			D2	10000	13	0.13
	Drug: PPQ/DHA; 2:1																		D3	9999	86	0.860086
					PPQ		DHA												D4	10000	359	3.59
PPQ (nM)	DHA (nM)	%P-1	%P-bkgnd	% inhibition	IC50 (nM)	IC90 (nM)	IC50 (nM)	IC90 (nM)											D5	10000	760	7.6
165	26.4	0.160016	0.0133023	99.8671															D6	10000	931	9.31
82.5	13.2	0.190019	0.0433053	99.5675															D7	9999	1020	10.201
41.25	6.6	0.850085	0.703371	92.9748	21.0809	39.8539	3.37294	6.37662											D8	10000	1051	10.51
20.625	3.3	5.25	5.10329	49.0286															D9	9999	1041	10.411
10.3125	1.65	8.15	8.00329	20.0636															D10	10000	1056	10.56
5.15625	0.825	8.9	8.75329	12.5726															D11	10000	1002	10.02
2.57812	0.4125	10.171	10.0243	-0.122272															D12	9998	936	9.36187
1.28906	0.20625	10.76	10.6133	-6.00501															E1	10062	15	0.149076
0.644531	0.103125	10.36	10.2133	-2.00982															E2	10000	25	0.25
0.322266	0.0515625	10.38	10.2333	-2.20958															E3	10000	37	0.37
0	0	10.09	9.94329	0.686923															E4	9998	242	2.42048
0	0	8.87185	8.72514	12.8537															E5	9999	650	6.50065
	Ave	10.1588	10.0121	0	21.0809	39.8539	3.37294	6.37662											E6	10000	846	8.46
																			E7	10000	1032	10.32
																			E8	10000	1061	10.61
	Drug: PPQ/DHA; 1:1																		E9	9999	1044	10.441
					PPQ		DHA												E10	9999	992	9.92099
PPQ (nM)	DHA (nM)	%P-1	%P-bkgnd	% inhibition	IC50 (nM)	IC90 (nM)	IC50 (nM)	IC90 (nM)											E11	10000	1062	10.62
125	40	0.21	0.0632863	99.3679															E12	10000	895	8.95
62.5	20	0.13	-0.0167137	100.167															F1	10152	14	0.137904
31.25	10	0.860086	0.713372	92.8749		29.6025		9.47282											F2	10000	16	0.16
15.625	5	3.59	3.44329	65.6086	12.5804		4.02572												F3	10000	26	0.26
7.8125	2.5	7.6	7.45329	25.5569															F4	10000	171	1.71
3.90625	1.25	9.31	9.16329	8.47753															F5	9999	514	5.14051
1.95312	0.625	10.201	10.0543	-0.421941															F6	9999	768	7.68077
0.976562	0.3125	10.51	10.3633	-3.50802															F7	9999	1021	10.211
0.488281	0.15625	10.411	10.2643	-2.51962															F8	9999	974	9.74097
0.244141	0.078125	10.56	10.4133	-4.00742															F9	9999	1025	10.251
0	0	10.02	9.87329	1.38608															F10	10000	1011	10.11
0	0	9.36187	9.21516	7.95943															F11	10000	1065	10.65
	Ave	10.1588	10.0121	0	12.5804	29.6025	4.02572	9.47282											F12	9998	904	9.04181
																			G1	10000	15	0.15
																			G2	10000	12	0.12
	Drug: PPQ/DHA; 1:2																		G3	10000	17	0.17
					PPQ		DHA												G4	10000	107	1.07
PPQ (nM)	DHA (nM)	%P-1	%P-bkgnd	% inhibition	IC50 (nM)	IC90 (nM)	IC50 (nM)	IC90 (nM)											G5	10000	413	4.13
82.5	52.8	0.149076	0.00236207	99.9764															G6	10000	808	8.08
41.25	26.4	0.25	0.103286	98.9684															G7	9998	918	9.18184
20.625	13.2	0.37	0.223286	97.7698		16.7126		10.6961											G8	9998	955	9.55191
10.3125	6.6	2.42048	2.27377	77.2897	6.85965		4.39017												G9	9999	1000	10.001
5.15625	3.3	6.50065	6.35394	36.5372															G10	10000	1058	10.58
2.57812	1.65	8.46	8.31329	16.9673															G11	10062	983	9.76943
1.28906	0.825	10.32	10.1733	-1.61031															G12	10000	852	8.52
0.644531	0.4125	10.61	10.4633	-4.50681
0.322266	0.20625	10.441	10.2943	-2.81929
0.161133	0.103125	9.92099	9.77428	2.37497
0	0	10.62	10.4733	-4.60669
0	0	8.95	8.80329	12.0732
	Ave	10.1588	10.0121	0	6.85965	16.7126	4.39017	10.6961
	Drug: PPQ/DHA; 1:4
					PPQ		DHA
PPQ (nM)	DHA (nM)	%P-1	%P-bkgnd	% inhibition	IC50 (nM)	IC90 (nM)	IC50 (nM)	IC90 (nM)
50	64	0.137904	-0.00880979	100.088
25	32	0.16	0.0132863	99.8673
12.5	16	0.26	0.113286	98.8685		8.67276		11.1011
6.25	8	1.71	1.56329	84.386
3.125	4	5.14051	4.9938	50.1222	3.11748		3.99037
1.5625	2	7.68077	7.53405	24.7502
0.78125	1	10.211	10.0643	-0.521831
0.390625	0.5	9.74097	9.59426	4.17298
0.195312	0.25	10.251	10.1043	-0.921389
0.0976562	0.125	10.11	9.96329	0.487163
0	0	10.65	10.5033	-4.90633
0	0	9.04181	8.89509	11.1562
	Ave	10.1588	10.0121	0	3.11748	8.67276	3.99037	11.1011
	Drug: PPQ/DHA; 0:1
					PPQ		DHA
PPQ (nM)	DHA (nM)	%P-1	%P-bkgnd	% inhibition	IC50 (nM)	IC90 (nM)	IC50 (nM)	IC90 (nM)
0	80	0.15	0.00328634	99.9672
0	40	0.12	-0.0267137	100.267
0	20	0.17	0.0232863	99.7674
0	10	1.07	0.923286	90.7783		0		9.87268
0	5	4.13	3.98329	60.2151	0		4.35269
0	2.5	8.08	7.93329	20.7627
0	1.25	9.18184	9.03512	9.75762
0	0.625	9.55191	9.4052	6.06134
1	0.3125	10.001	9.85429	1.57585
0	0.15625	10.58	10.4333	-4.20717
0	0	9.76943	9.62272	3.88877
0	0	8.52	8.37329	16.368
	Ave	10.1588	10.0121	0	0	0	4.35269	9.87268

## Sheet: 3D7
3D7
PPQ & DHA
Background	0.0842257
Avg	3.77318																		Well Name	P1 #Events	P3 #Events	P%
																			A1	10000	7	0.07
																			A2	10000	6	0.06
																			A3	10000	10	0.1
					PPQ		DHA												A4	10000	32	0.32
PPQ (nM)	DHA (nM)	%P-1	%P-bkgnd	% inhibition	IC50 (nM)	IC90 (nM)	IC50 (nM)	IC90 (nM)											A5	10000	78	0.78
250	0	0.07	-0.0142257	100.386															A6	10000	226	2.26
125	0	0.06	-0.0242257	100.657															A7	9999	272	2.72027
62.5	0	0.1	0.0157743	99.5724															A8	10000	350	3.5
31.25	0	0.32	0.235774	93.6086		26.7282		0											A9	10000	348	3.48
15.625	0	0.78	0.695774	81.139	9.56133		0												A10	9999	366	3.66037
7.8125	0	2.26	2.17577	41.0192								PPQ IC90	DHA IC90		FIC90 PPQ	FIC90 DHA	Sum		A11	10000	374	3.74
3.90625	0	2.72027	2.63605	28.5421								26.7282	0		1	0	1		A12	9999	384	3.84038
1.95312	0	3.5	3.41577	7.40528								33.1807	2.65446		1.24141	0.283035	1.52445		B1	10000	7	0.07
0.976562	0	3.48	3.39577	7.94744								35.1673	5.62677		1.31574	0.599962	1.9157		B2	9999	4	0.040004
0.488281	0	3.66037	3.57614	3.05808								26.3687	8.43797		0.986548	0.899711	1.88626		B3	9998	11	0.110022
0	0	3.74	3.65577	0.899363								17.0801	10.9313		0.63903	1.16556	1.80459		B4	10000	62	0.62
0	0	3.84038	3.75616	-1.82184								8.29044	10.6118		0.310175	1.13149	1.44167		B5	10078	201	1.99444
	Ave	3.77318	3.68895	0	9.56133	26.7282	0	0				0	9.37854		0	1	1		B6	9999	213	2.13021
																			B7	10000	354	3.54
																			B8	9999	368	3.68037
	Drug: PPQ/DHA; 4:1																		B9	10000	343	3.43
					PPQ		DHA												B10	10000	367	3.67
PPQ (nM)	DHA (nM)	%P-1	%P-bkgnd	% inhibition	IC50 (nM)	IC90 (nM)	IC50 (nM)	IC90 (nM)				PPQ IC50	DHA IC50		FIC50 PPQ	FIC50 DHA	Sum		B11	10000	382	3.82
200	16	0.07	-0.0142257	100.386						Row A	1:0	9.56133	0		1	0	1		B12	10000	372	3.72
100	8	0.040004	-0.0442217	101.199						Row B	4:1	13.0979	1.04783		1.36988	0.326017	1.6959		C1	9999	15	0.150015
50	4	0.110022	0.0257963	99.3007		33.1807		2.65446		Row C	2:1	11.5738	1.85181		1.21048	0.576162	1.78664		C2	9998	10	0.10002
25	2	0.62	0.535774	85.4762	13.0979		1.04783			Row D	1:1	9.79204	3.13345		1.02413	0.974927	1.99906		C3	10000	17	0.17
12.5	1	1.99444	1.91022	48.2179						Row E	1:2	4.74434	3.03638		0.496201	0.944724	1.44092		C4	10000	113	1.13
6.25	0.5	2.13021	2.04599	44.5374						Row F	1:4	2.05601	2.63169		0.215034	0.818812	1.03385		C5	10000	204	2.04
3.125	0.25	3.54	3.45577	6.32096						Row G	0:1	0	3.21404		0	1	1		C6	9999	261	2.61026
1.5625	0.125	3.68037	3.59614	2.51587													1.59127		C7	10000	291	2.91
0.78125	0.0625	3.43	3.34577	9.30284															C8	10000	359	3.59
0.390625	0.03125	3.67	3.58577	2.79692															C9	10000	365	3.65
0	0	3.82	3.73577	-1.26927															C10	10000	349	3.49
0	0	3.72	3.63577	1.44152															C11	10000	412	4.12
	Ave	3.77318	3.68895	0	13.0979	33.1807	1.04783	2.65446											C12	9999	344	3.44034
																			D1	10115	4	0.0395452
																			D2	9997	6	0.060018
	Drug: PPQ/DHA; 2:1																		D3	9997	20	0.20006
					PPQ		DHA												D4	9999	101	1.0101
PPQ (nM)	DHA (nM)	%P-1	%P-bkgnd	% inhibition	IC50 (nM)	IC90 (nM)	IC50 (nM)	IC90 (nM)											D5	9998	224	2.24045
165	26.4	0.150015	0.0657893	98.2166															D6	10000	293	2.93
82.5	13.2	0.10002	0.0157943	99.5718															D7	10000	384	3.84
41.25	6.6	0.17	0.0857743	97.6748		35.1673		5.62677											D8	10000	385	3.85
20.625	3.3	1.13	1.04577	71.6512	11.5738		1.85181												D9	9992	359	3.59287
10.3125	1.65	2.04	1.95577	46.9829															D10	10000	342	3.42
5.15625	0.825	2.61026	2.52604	31.5243															D11	10000	350	3.5
2.57812	0.4125	2.91	2.82577	23.399															D12	10000	405	4.05
1.28906	0.20625	3.59	3.50577	4.96556															E1	9999	9	0.090009
0.644531	0.103125	3.65	3.56577	3.33908															E2	9999	11	0.110011
0.322266	0.0515625	3.49	3.40577	7.67636															E3	10000	24	0.24
0	0	4.12	4.03577	-9.40167															E4	10000	86	0.86
0	0	3.44034	3.35612	9.02243															E5	10000	186	1.86
	Ave	3.77318	3.68895	0	11.5738	35.1673	1.85181	5.62677											E6	10000	229	2.29
																			E7	10000	326	3.26
																			E8	9999	359	3.59036
	Drug: PPQ/DHA; 1:1																		E9	9999	344	3.44034
					PPQ		DHA												E10	9978	355	3.55783
PPQ (nM)	DHA (nM)	%P-1	%P-bkgnd	% inhibition	IC50 (nM)	IC90 (nM)	IC50 (nM)	IC90 (nM)											E11	9998	348	3.4807
125	40	0.0395452	-0.0446805	101.211															E12	9998	389	3.89078
62.5	20	0.060018	-0.0242077	100.656															F1	9999	11	0.110011
31.25	10	0.20006	0.115834	96.86		26.3687		8.43797											F2	9997	6	0.060018
15.625	5	1.0101	0.925875	74.9014	9.79204		3.13345												F3	10000	17	0.17
7.8125	2.5	2.24045	2.15622	41.5492															F4	9994	59	0.590354
3.90625	1.25	2.93	2.84577	22.8568															F5	9999	108	1.08011
1.95312	0.625	3.84	3.75577	-1.81143															F6	9998	232	2.32046
0.976562	0.3125	3.85	3.76577	-2.08251															F7	10000	280	2.8
0.488281	0.15625	3.59287	3.50865	4.88764															F8	10000	318	3.18
0.244141	0.078125	3.42	3.33577	9.57392															F9	10000	386	3.86
0	0	3.5	3.41577	7.40528															F10	9999	383	3.83038
0	0	4.05	3.96577	-7.50411															F11	9999	391	3.91039
	Ave	3.77318	3.68895	0	9.79204	26.3687	3.13345	8.43797											F12	10000	382	3.82
																			G1	10000	6	0.06
																			G2	9999	6	0.060006
	Drug: PPQ/DHA; 1:2																		G3	10000	16	0.16
					PPQ		DHA												G4	10000	34	0.34
PPQ (nM)	DHA (nM)	%P-1	%P-bkgnd	% inhibition	IC50 (nM)	IC90 (nM)	IC50 (nM)	IC90 (nM)											G5	9999	125	1.25013
82.5	52.8	0.090009	0.00578325	99.8432															G6	10000	220	2.2
41.25	26.4	0.110011	0.0257853	99.301															G7	10000	296	2.96
20.625	13.2	0.24	0.155774	95.7773		17.0801		10.9313											G8	10000	316	3.16
10.3125	6.6	0.86	0.775774	78.9703															G9	9997	330	3.30099
5.15625	3.3	1.86	1.77577	51.8624	4.74434		3.03638												G10	9999	374	3.74037
2.57812	1.65	2.29	2.20577	40.2059															G11	9997	384	3.84115
1.28906	0.825	3.26	3.17577	13.9112															G12	9999	363	3.63036
0.644531	0.4125	3.59036	3.50613	4.95583
0.322266	0.20625	3.44034	3.35612	9.02243
0.161133	0.103125	3.55783	3.4736	5.8377
0	0	3.4807	3.39647	7.92857
0	0	3.89078	3.80655	-3.18793
	Ave	3.77318	3.68895	0	4.74434	17.0801	3.03638	10.9313
	Drug: PPQ/DHA; 1:4
					PPQ		DHA
PPQ (nM)	DHA (nM)	%P-1	%P-bkgnd	% inhibition	IC50 (nM)	IC90 (nM)	IC50 (nM)	IC90 (nM)
50	64	0.110011	0.0257853	99.301
25	32	0.060018	-0.0242077	100.656
12.5	16	0.17	0.0857743	97.6748		8.29044		10.6118
6.25	8	0.590354	0.506128	86.2799
3.125	4	1.08011	0.995882	73.0036	2.05601		2.63169
1.5625	2	2.32046	2.23624	39.3801
0.78125	1	2.8	2.71577	26.3809
0.390625	0.5	3.18	3.09577	16.0798
0.195312	0.25	3.86	3.77577	-2.35359
0.0976562	0.125	3.83038	3.74616	-1.55074
0	0	3.91039	3.82617	-3.71959
0	0	3.82	3.73577	-1.26927
	Ave	3.77318	3.68895	0	2.05601	8.29044	2.63169	10.6118
	Drug: PPQ/DHA; 0:1
					PPQ		DHA
PPQ (nM)	DHA (nM)	%P-1	%P-bkgnd	% inhibition	IC50 (nM)	IC90 (nM)	IC50 (nM)	IC90 (nM)
0	80	0.06	-0.0242257	100.657
0	40	0.060006	-0.0242197	100.657
0	20	0.16	0.0757743	97.9459
0	10	0.34	0.255774	93.0665		0		9.37854
0	5	1.25013	1.1659	68.3948	0		3.21404
0	2.5	2.2	2.11577	42.6456
0	1.25	2.96	2.87577	22.0436
0	0.625	3.16	3.07577	16.622
1	0.3125	3.30099	3.21676	12.8
0	0.15625	3.74037	3.65615	0.889224
0	0	3.84115	3.75693	-1.84267
0	0	3.63036	3.54614	3.8714
	Ave	3.77318	3.68895	0	0	0	3.21404	9.37854
