# Supplementary material for: 4-Aminoquinolines block heme iron reactivity and interfere with artemisinin action
Source: eLife. 2026 Mar 23;14:RP108976. doi: 10.7554/eLife.108976 (PMC13008355; doi:10.7554/eLife.108976)
Supplement: Figure 1—source data 1. [file elife-108976-fig1-data1.zip › Figure 1- source data 1- Isobologram analysis/PPQ and DHA/2024-07-16 PPQ & DHA Isobologram D^3D7 and 3D7_row 11.xlsx]

## Sheet: D^3D7
Dd2 PfCRT 3D7
PPQ & DHA
Background	0.144289
Avg	8.585																		Well Name	P1 #Events	P3 #Events	P%
																			A1	9999	12	0.120012
																			A2	10000	12	0.12
																			A3	10000	10	0.1
					PPQ		DHA												A4	10062	169	1.67959
PPQ (nM)	DHA (nM)	%P-1	%P-bkgnd	% inhibition	IC50 (nM)	IC90 (nM)	IC50 (nM)	IC90 (nM)											A5	10000	544	5.44
250	0	0.120012	-0.0242774	100.288															A6	10000	743	7.43
125	0	0.12	-0.0242894	100.288															A7	10000	848	8.48
62.5	0	0.1	-0.0442894	100.525		44.925		0											A8	10000	833	8.33
31.25	0	1.67959	1.5353	81.8108	20.0932		0												A9	9999	856	8.56086
15.625	0	5.44	5.29571	37.2599															A10	10000	853	8.53
7.8125	0	7.43	7.28571	13.6837								PPQ IC90	DHA IC90		FIC90 PPQ	FIC90 DHA	Sum		A11	9999	833	8.33083
3.90625	0	8.48	8.33571	1.244								44.925	0		1	0	1		A12	10151	434	4.27544
1.95312	0	8.33	8.18571	3.0211								49.6761	3.97409		1.10576	0.399389	1.50515		B1	10000	10	0.1
0.976562	0	8.56086	8.41657	0.286072								54.2086	8.67338		1.20665	0.871659	2.07831		B2	10000	10	0.1
0.488281	0	8.53	8.38571	0.651634								29.1529	9.32891		0.648923	0.937539	1.58646		B3	10000	94	0.94
0	0	8.33083	8.18654	3.01123								17.6962	11.3256		0.393907	1.1382	1.53211		B4	10080	471	4.67262
0	0	4.27544	4.13115	51.0568	0		#VALUE!					10.0255	12.8326		0.223161	1.28966	1.51282		B5	10000	721	7.21
	Ave	8.585	8.44071	0	20.0932	44.925	0	0				0	9.95042		0	1	1		B6	10000	829	8.29
																			B7	10000	865	8.65
																			B8	10000	878	8.78
	Drug: PPQ/DHA; 4:1																		B9	10000	864	8.64
					PPQ		DHA												B10	10000	915	9.15
PPQ (nM)	DHA (nM)	%P-1	%P-bkgnd	% inhibition	IC50 (nM)	IC90 (nM)	IC50 (nM)	IC90 (nM)				PPQ IC50	DHA IC50		FIC50 PPQ	FIC50 DHA	Sum		B11	9999	891	8.91089
200	16	0.1	-0.0442894	100.525						Row A	1:0	20.0932	0		1	0	1		B12	9998	527	5.27105
100	8	0.1	-0.0442894	100.525						Row B	4:1	27.0627	2.16502		1.34686	0.477511	1.82437		C1	10000	19	0.19
50	4	0.94	0.795711	90.5729	27.0627	49.6761	2.16502	3.97409		Row C	2:1	22.9654	3.67447		1.14294	0.810432	1.95337		C2	10000	19	0.19
25	2	4.67262	4.52833	46.3513						Row D	1:1	12.8438	4.11002		0.63921	0.906496	1.54571		C3	10044	136	1.35404
12.5	1	7.21	7.06571	16.2901						Row E	1:2	6.37359	4.0791		0.317201	0.899676	1.21688		C4	10000	475	4.75
6.25	0.5	8.29	8.14571	3.495						Row F	1:4	3.3256	4.25676		0.165508	0.938862	1.10437		C5	9999	690	6.90069
3.125	0.25	8.65	8.50571	-0.770047						Row G	0:1	0	4.53396		0	1	1		C6	10000	818	8.18
1.5625	0.125	8.78	8.63571	-2.3102													1.52894		C7	10000	874	8.74
0.78125	0.0625	8.64	8.49571	-0.651573															C8	10000	858	8.58
0.390625	0.03125	9.15	9.00571	-6.69372															C9	10000	870	8.7
0	0	8.91089	8.7666	-3.86091															C10	10000	887	8.87
0	0	5.27105	5.12676	39.2615															C11	9999	872	8.72087
	Ave	8.585	8.44071	0	27.0627	49.6761	2.16502	3.97409											C12	10061	523	5.19829
																			D1	10000	17	0.17
																			D2	10000	22	0.22
	Drug: PPQ/DHA; 2:1																		D3	10000	63	0.63
					PPQ		DHA												D4	10000	330	3.3
PPQ (nM)	DHA (nM)	%P-1	%P-bkgnd	% inhibition	IC50 (nM)	IC90 (nM)	IC50 (nM)	IC90 (nM)											D5	9999	629	6.29063
165	26.4	0.19	0.0457106	99.4585															D6	10000	789	7.89
82.5	13.2	0.19	0.0457106	99.4585		54.2086		8.67338											D7	10000	790	7.9
41.25	6.6	1.35404	1.20975	85.6676	22.9654		3.67447												D8	9999	886	8.86089
20.625	3.3	4.75	4.60571	45.4346															D9	10000	879	8.79
10.3125	1.65	6.90069	6.7564	19.9546															D10	10000	867	8.67
5.15625	0.825	8.18	8.03571	4.7982															D11	10000	847	8.47
2.57812	0.4125	8.74	8.59571	-1.83631															D12	9998	532	5.32106
1.28906	0.20625	8.58	8.43571	0.0592671															E1	10000	21	0.21
0.644531	0.103125	8.7	8.55571	-1.36241															E2	10000	14	0.14
0.322266	0.0515625	8.87	8.72571	-3.37646															E3	10000	48	0.48
0	0	8.72087	8.57658	-1.60969															E4	10000	227	2.27
0	0	5.19829	5.054	40.1235															E5	9996	501	5.012
	Ave	8.585	8.44071	0	22.9654	54.2086	3.67447	8.67338											E6	9998	726	7.26145
																			E7	10161	794	7.81419
																			E8	9998	842	8.42168
	Drug: PPQ/DHA; 1:1																		E9	9999	806	8.06081
					PPQ		DHA												E10	10000	895	8.95
PPQ (nM)	DHA (nM)	%P-1	%P-bkgnd	% inhibition	IC50 (nM)	IC90 (nM)	IC50 (nM)	IC90 (nM)											E11	10000	848	8.48
125	40	0.17	0.0257106	99.6954															E12	9997	434	4.3413
62.5	20	0.22	0.0757106	99.103															F1	9999	14	0.140014
31.25	10	0.63	0.485711	94.2456		29.1529		9.32891											F2	9997	21	0.210063
15.625	5	3.3	3.15571	62.6132	12.8438		4.11002												F3	9997	39	0.390117
7.8125	2.5	6.29063	6.14634	27.1822															F4	9994	190	1.90114
3.90625	1.25	7.89	7.74571	8.23393															F5	9992	453	4.53363
1.95312	0.625	7.9	7.75571	8.11546															F6	10000	662	6.62
0.976562	0.3125	8.86089	8.7166	-3.26849															F7	9983	629	6.30071
0.488281	0.15625	8.79	8.64571	-2.42867															F8	9999	842	8.42084
0.244141	0.078125	8.67	8.52571	-1.00699															F9	9999	882	8.82088
0	0	8.47	8.32571	1.36247															F10	9999	776	7.76078
0	0	5.32106	5.17677	38.669															F11	9997	807	8.07242
	Ave	8.585	8.44071	0	12.8438	29.1529	4.11002	9.32891											F12	9999	501	5.0105
																			G1	10000	8	0.08
																			G2	10000	10	0.1
	Drug: PPQ/DHA; 1:2																		G3	9999	21	0.210021
					PPQ		DHA												G4	10000	96	0.96
PPQ (nM)	DHA (nM)	%P-1	%P-bkgnd	% inhibition	IC50 (nM)	IC90 (nM)	IC50 (nM)	IC90 (nM)											G5	9999	382	3.82038
82.5	52.8	0.21	0.0657106	99.2215															G6	10000	674	6.74
41.25	26.4	0.14	-0.00428943	100.051															G7	10000	883	8.83
20.625	13.2	0.48	0.335711	96.0227		17.6962		11.3256											G8	10000	833	8.33
10.3125	6.6	2.27	2.12571	74.816	6.37359		4.0791												G9	10000	857	8.57
5.15625	3.3	5.012	4.86772	42.3305															G10	9999	907	9.07091
2.57812	1.65	7.26145	7.11716	15.6806															G11	10000	911	9.11
1.28906	0.825	7.81419	7.6699	9.13206															G12	9999	464	4.64046
0.644531	0.4125	8.42168	8.27739	1.93489
0.322266	0.20625	8.06081	7.91652	6.21033
0.161133	0.103125	8.95	8.80571	-4.32425
0	0	8.48	8.33571	1.244
0	0	4.3413	4.19701	50.2766	0
	Ave	8.585	8.44071	0	6.37359	17.6962	4.0791	11.3256
	Drug: PPQ/DHA; 1:4
					PPQ		DHA
PPQ (nM)	DHA (nM)	%P-1	%P-bkgnd	% inhibition	IC50 (nM)	IC90 (nM)	IC50 (nM)	IC90 (nM)
50	64	0.140014	-0.00427543	100.051
25	32	0.210063	0.0657736	99.2208
12.5	16	0.390117	0.245828	97.0876		10.0255		12.8326
6.25	8	1.90114	1.75685	79.186	3.3256		4.25676
3.125	4	4.53363	4.38934	47.998
1.5625	2	6.62	6.47571	23.2801
0.78125	1	6.30071	6.15642	27.0628
0.390625	0.5	8.42084	8.27655	1.94487
0.195312	0.25	8.82088	8.67659	-2.79454
0.0976562	0.125	7.76078	7.61649	9.76489
0	0	8.07242	7.92813	6.07272
0	0	5.0105	4.86621	42.3483
	Ave	8.585	8.44071	0	3.3256	10.0255	4.25676	12.8326
	Drug: PPQ/DHA; 0:1
					PPQ		DHA
PPQ (nM)	DHA (nM)	%P-1	%P-bkgnd	% inhibition	IC50 (nM)	IC90 (nM)	IC50 (nM)	IC90 (nM)
0	80	0.08	-0.0642894	100.762
0	40	0.1	-0.0442894	100.525
0	20	0.210021	0.0657316	99.2213
0	10	0.96	0.815711	90.336		0		9.95042
0	5	3.82038	3.67609	56.4481	0		4.53396
0	2.5	6.74	6.59571	21.8584
0	1.25	8.83	8.68571	-2.90257
0	0.625	8.33	8.18571	3.0211
1	0.3125	8.57	8.42571	0.177741
0	0.15625	9.07091	8.92662	-5.75668
0	0	9.11	8.96571	-6.21982
0	0	4.64046	4.49617	46.7323
	Ave	8.585	8.44071	0	0	0	4.53396	9.95042

## Sheet: 3D7
3D7
PPQ & DHA
Background	0.150007
Avg	4.07168																		Well Name	P1 #Events	P3 #Events	P%
																			A1	10000	26	0.26
																			A2	9999	21	0.210021
																			A3	10000	29	0.29
					PPQ		DHA												A4	9998	47	0.470094
PPQ (nM)	DHA (nM)	%P-1	%P-bkgnd	% inhibition	IC50 (nM)	IC90 (nM)	IC50 (nM)	IC90 (nM)											A5	9999	166	1.66017
250	0	0.26	0.109993	97.1953															A6	9999	292	2.92029
125	0	0.210021	0.060014	98.4697															A7	10000	279	2.79
62.5	0	0.29	0.139993	96.4303															A8	10000	340	3.4
31.25	0	0.470094	0.320087	91.838		30.3036		0											A9	10000	297	2.97
15.625	0	1.66017	1.51016	61.492	12.8309		0												A10	9998	426	4.26085
7.8125	0	2.92029	2.77029	29.3596								PPQ IC90	DHA IC90		FIC90 PPQ	FIC90 DHA	Sum		A11	9999	382	3.82038
3.90625	0	2.79	2.63999	32.682								30.3036	0		1	0	1		A12	10000	351	3.51
1.95312	0	3.4	3.24999	17.1274								44.2747	3.54198		1.46104	0.231817	1.69285		B1	9999	12	0.120012
0.976562	0	2.97	2.81999	28.0921								54.6515	8.74425		1.80347	0.572298	2.37576		B2	10000	26	0.26
0.488281	0	4.26085	4.11085	-4.82374								47.5543	15.2174		1.56926	0.995956	2.56522		B3	9998	21	0.210042
0	0	3.82038	3.67038	6.40795								20.2564	12.9641		0.668449	0.848482	1.51693		B4	9998	166	1.66033
0	0	3.51	3.35999	14.3225								11.6195	14.8729		0.383435	0.973412	1.35685		B5	9999	293	2.93029
	Ave	4.07168	3.92167	0	12.8309	30.3036	0	0				0	15.2792		0	1	1		B6	10000	370	3.7
																			B7	10000	378	3.78
																			B8	10000	383	3.83
	Drug: PPQ/DHA; 4:1																		B9	10000	363	3.63
					PPQ		DHA												B10	10000	449	4.49
PPQ (nM)	DHA (nM)	%P-1	%P-bkgnd	% inhibition	IC50 (nM)	IC90 (nM)	IC50 (nM)	IC90 (nM)				PPQ IC50	DHA IC50		FIC50 PPQ	FIC50 DHA	Sum		B11	10000	356	3.56
200	16	0.120012	-0.029995	100.765						Row A	1:0	12.8309	0		1	0	1		B12	10000	333	3.33
100	8	0.26	0.109993	97.1953						Row B	4:1	20.5657	1.64526		1.60283	0.334587	1.93741		C1	10000	12	0.12
50	4	0.210042	0.060035	98.4691		44.2747		3.54198		Row C	2:1	17.9319	2.86911		1.39756	0.583474	1.98103		C2	10000	11	0.11
25	2	1.66033	1.51033	61.4877	20.5657		1.64526			Row D	1:1	15.1464	4.84684		1.18046	0.985675	2.16614		C3	9998	75	0.75015
12.5	1	2.93029	2.78029	29.1046						Row E	1:2	8.15623	5.21999		0.635671	1.06156	1.69723		C4	10000	180	1.8
6.25	0.5	3.7	3.54999	9.47761						Row F	1:4	3.97442	5.08725		0.309754	1.03457	1.34432		C5	9999	299	2.9903
3.125	0.25	3.78	3.62999	7.43767						Row G	0:1	0	4.91728		0	1	1		C6	10000	337	3.37
1.5625	0.125	3.83	3.67999	6.1627													1.82523		C7	10000	407	4.07
0.78125	0.0625	3.63	3.47999	11.2626															C8	10000	420	4.2
0.390625	0.03125	4.49	4.33999	-10.6668															C9	10000	429	4.29
0	0	3.56	3.40999	13.0475															C10	9999	399	3.9904
0	0	3.33	3.17999	18.9124															C11	10000	368	3.68
	Ave	4.07168	3.92167	0	20.5657	44.2747	1.64526	3.54198											C12	10000	338	3.38
																			D1	10000	14	0.14
																			D2	10000	15	0.15
	Drug: PPQ/DHA; 2:1																		D3	10000	97	0.97
					PPQ		DHA												D4	9999	205	2.05021
PPQ (nM)	DHA (nM)	%P-1	%P-bkgnd	% inhibition	IC50 (nM)	IC90 (nM)	IC50 (nM)	IC90 (nM)											D5	10000	304	3.04
165	26.4	0.12	-0.030007	100.765															D6	9999	375	3.75038
82.5	13.2	0.11	-0.040007	101.02		54.6515		8.74425											D7	10000	460	4.6
41.25	6.6	0.75015	0.600143	84.6968															D8	10000	401	4.01
20.625	3.3	1.8	1.64999	57.9263	17.9319		2.86911												D9	9999	392	3.92039
10.3125	1.65	2.9903	2.84029	27.5745															D10	10007	408	4.07715
5.15625	0.825	3.37	3.21999	17.8924															D11	10000	449	4.49
2.57812	0.4125	4.07	3.91999	0.042864															D12	9999	358	3.58036
1.28906	0.20625	4.2	4.04999	-3.27205															E1	9999	13	0.130013
0.644531	0.103125	4.29	4.13999	-5.56699															E2	10000	11	0.11
0.322266	0.0515625	3.9904	3.84039	2.07263															E3	10000	50	0.5
0	0	3.68	3.52999	9.9876															E4	10000	168	1.68
0	0	3.38	3.22999	17.6374															E5	9999	271	2.71027
	Ave	4.07168	3.92167	0	17.9319	54.6515	2.86911	8.74425											E6	10000	292	2.92
																			E7	10000	399	3.99
																			E8	10008	388	3.8769
	Drug: PPQ/DHA; 1:1																		E9	9999	404	4.0404
					PPQ		DHA												E10	10000	443	4.43
PPQ (nM)	DHA (nM)	%P-1	%P-bkgnd	% inhibition	IC50 (nM)	IC90 (nM)	IC50 (nM)	IC90 (nM)											E11	10134	453	4.4701
125	40	0.14	-0.010007	100.255															E12	9999	379	3.79038
62.5	20	0.15	-7.00104e-06	100		47.5543		15.2174											F1	10000	16	0.16
31.25	10	0.97	0.819993	79.0907															F2	9999	17	0.170017
15.625	5	2.05021	1.9002	51.5463	15.1464		4.84684												F3	10000	39	0.39
7.8125	2.5	3.04	2.88999	26.3072															F4	9999	147	1.47015
3.90625	1.25	3.75038	3.60037	8.19308															F5	10000	235	2.35
1.95312	0.625	4.6	4.44999	-13.4718															F6	9998	323	3.23065
0.976562	0.3125	4.01	3.85999	1.57282															F7	9999	341	3.41034
0.488281	0.15625	3.92039	3.77039	3.85776															F8	9999	377	3.77038
0.244141	0.078125	4.07715	3.92714	-0.139354															F9	10000	419	4.19
0	0	4.49	4.33999	-10.6668															F10	10000	383	3.83
0	0	3.58036	3.43035	12.5284															F11	9998	436	4.36087
	Ave	4.07168	3.92167	0	15.1464	47.5543	4.84684	15.2174											F12	9998	307	3.07061
																			G1	9998	12	0.120024
																			G2	10000	16	0.16
	Drug: PPQ/DHA; 1:2																		G3	10000	24	0.24
					PPQ		DHA												G4	9999	88	0.880088
PPQ (nM)	DHA (nM)	%P-1	%P-bkgnd	% inhibition	IC50 (nM)	IC90 (nM)	IC50 (nM)	IC90 (nM)											G5	9998	208	2.08042
82.5	52.8	0.130013	-0.019994	100.51															G6	10000	300	3
41.25	26.4	0.11	-0.040007	101.02															G7	10000	374	3.74
20.625	13.2	0.5	0.349993	91.0754		20.2564		12.9641											G8	9999	419	4.19042
10.3125	6.6	1.68	1.52999	60.9862	8.15623		5.21999												G9	9998	409	4.09082
5.15625	3.3	2.71027	2.56026	34.715															G10	9999	384	3.84038
2.57812	1.65	2.92	2.76999	29.3671															G11	9999	412	4.12041
1.28906	0.825	3.99	3.83999	2.08281															G12	9998	315	3.15063
0.644531	0.4125	3.8769	3.72689	4.96682
0.322266	0.20625	4.0404	3.8904	0.797541
0.161133	0.103125	4.43	4.27999	-9.13689
0	0	4.4701	4.32009	-10.1594
0	0	3.79038	3.64037	7.17301
	Ave	4.07168	3.92167	0	8.15623	20.2564	5.21999	12.9641
	Drug: PPQ/DHA; 1:4
					PPQ		DHA
PPQ (nM)	DHA (nM)	%P-1	%P-bkgnd	% inhibition	IC50 (nM)	IC90 (nM)	IC50 (nM)	IC90 (nM)
50	64	0.16	0.009993	99.7452
25	32	0.170017	0.02001	99.4898
12.5	16	0.39	0.239993	93.8803		11.6195		14.8729
6.25	8	1.47015	1.32014	66.3373	3.97442		5.08725
3.125	4	2.35	2.19999	43.9017
1.5625	2	3.23065	3.08064	21.4458
0.78125	1	3.41034	3.26033	16.8637
0.390625	0.5	3.77038	3.62037	7.68304
0.195312	0.25	4.19	4.03999	-3.01705
0.0976562	0.125	3.83	3.67999	6.1627
0	0	4.36087	4.21087	-7.37418
0	0	3.07061	2.92061	25.5265
	Ave	4.07168	3.92167	0	3.97442	11.6195	5.08725	14.8729
	Drug: PPQ/DHA; 0:1
					PPQ		DHA
PPQ (nM)	DHA (nM)	%P-1	%P-bkgnd	% inhibition	IC50 (nM)	IC90 (nM)	IC50 (nM)	IC90 (nM)
0	80	0.120024	-0.029983	100.765
0	40	0.16	0.009993	99.7452
0	20	0.24	0.089993	97.7052		0		15.2792
0	10	0.880088	0.730081	81.3834
0	5	2.08042	1.93041	50.7759	0		4.91728
0	2.5	3	2.84999	27.3271
0	1.25	3.74	3.58999	8.45764
0	0.625	4.19042	4.04041	-3.02774
1	0.3125	4.09082	3.94081	-0.487985
0	0.15625	3.84038	3.69038	5.89791
0	0	4.12041	3.97041	-1.24261
0	0	3.15063	3.00062	23.4862
	Ave	4.07168	3.92167	0	0	0	4.91728	15.2792
