# Supplementary material for: 4-Aminoquinolines block heme iron reactivity and interfere with artemisinin action
Source: eLife. 2026 Mar 23;14:RP108976. doi: 10.7554/eLife.108976 (PMC13008355; doi:10.7554/eLife.108976)
Supplement: Figure 1—source data 1. [file elife-108976-fig1-data1.zip › Figure 1- source data 1- Isobologram analysis/PPQ and DHA/2024-07-19 PPQ & DHA Isobologram D^3D7 and 3D7_row 11.xlsx]

## Sheet: D^3D7
Dd2 PfCRT 3D7
PPQ & DHA
Background	0.160031
Avg	9.59825																		Well Name	P1 #Events	P3 #Events	P%
																			A1	9999	20	0.20002
																			A2	9999	11	0.110011
																			A3	9998	17	0.170034
					PPQ		DHA												A4	9997	200	2.0006
PPQ (nM)	DHA (nM)	%P-1	%P-bkgnd	% inhibition	IC50 (nM)	IC90 (nM)	IC50 (nM)	IC90 (nM)											A5	9998	546	5.46109
250	0	0.20002	0.039989	99.5763															A6	9999	776	7.76078
125	0	0.110011	-0.05002	100.53															A7	9999	879	8.79088
62.5	0	0.170034	0.010003	99.894		46.5586		0											A8	10000	958	9.58
31.25	0	2.0006	1.84057	80.4988	18.2527		0												A9	9997	960	9.60288
15.625	0	5.46109	5.30106	43.8341															A10	9999	946	9.46095
7.8125	0	7.76078	7.60075	19.4684								PPQ IC90	DHA IC90		FIC90 PPQ	FIC90 DHA	Sum		A11	10000	876	8.76
3.90625	0	8.79088	8.63085	8.55424								46.5586	0		1	0	1		A12	9998	662	6.62132
1.95312	0	9.58	9.41997	0.193332								46.2334	3.69868		0.993017	0.45503	1.44805		B1	9999	11	0.110011
0.976562	0	9.60288	9.44285	-0.049096								38.0491	6.08786		0.817232	0.74896	1.56619		B2	9996	19	0.190076
0.488281	0	9.46095	9.30092	1.45473								26.5575	8.4984		0.570411	1.04552	1.61593		B3	9999	48	0.480048
0	0	8.76	8.59997	8.88141								14.4559	9.25175		0.310488	1.1382	1.44869		B4	9999	462	4.62046
0	0	6.62132	6.46129	31.5412								6.05059	7.74475		0.129956	0.952799	1.08276		B5	10000	767	7.67
	Ave	9.59825	9.43822	0	18.2527	46.5586	0	0				0	8.12842		0	1	1		B6	9999	883	8.83088
																			B7	9998	961	9.61192
																			B8	10000	951	9.51
	Drug: PPQ/DHA; 4:1																		B9	10000	951	9.51
					PPQ		DHA												B10	9999	964	9.64096
PPQ (nM)	DHA (nM)	%P-1	%P-bkgnd	% inhibition	IC50 (nM)	IC90 (nM)	IC50 (nM)	IC90 (nM)				PPQ IC50	DHA IC50		FIC50 PPQ	FIC50 DHA	Sum		B11	9999	954	9.54095
200	16	0.110011	-0.05002	100.53						Row A	1:0	18.2527	0		1	0	1		B12	9998	796	7.96159
100	8	0.190076	0.030045	99.6817						Row B	4:1	23.9397	1.91518		1.31157	0.884042	2.19561		C1	10000	14	0.14
50	4	0.480048	0.320017	96.6093		46.2334		3.69868		Row C	2:1	15.5131	2.4821		0.84991	1.14573	1.99565		C2	9997	24	0.240072
25	2	4.62046	4.46043	52.7407	23.9397		1.91518			Row D	1:1	9.01728	2.88553		0.494025	1.33196	1.82598		C3	10000	66	0.66
12.5	1	7.67	7.50997	20.4302						Row E	1:2	4.88696	3.12766		0.26774	1.44372	1.71146		C4	10000	352	3.52
6.25	0.5	8.83088	8.67085	8.13039						Row F	1:4	2.59347	3.31964		0.142087	1.53234	1.67443		C5	9997	626	6.26188
3.125	0.25	9.61192	9.45189	-0.144893						Row G	0:1	0	2.16638		0	1	1		C6	9998	843	8.43169
1.5625	0.125	9.51	9.34997	0.934997													1.88063		C7	9998	967	9.67193
0.78125	0.0625	9.51	9.34997	0.934997															C8	9997	1024	10.2431
0.390625	0.03125	9.64096	9.48093	-0.452596															C9	10000	945	9.45
0	0	9.54095	9.38092	0.607032															C10	10000	1014	10.14
0	0	7.96159	7.80156	17.3407															C11	9997	979	9.79294
	Ave	9.59825	9.43822	0	23.9397	46.2334	1.91518	3.69868											C12	9998	800	8.0016
																			D1	9999	16	0.160016
																			D2	9999	19	0.190019
	Drug: PPQ/DHA; 2:1																		D3	10000	38	0.38
					PPQ		DHA												D4	9999	279	2.79028
PPQ (nM)	DHA (nM)	%P-1	%P-bkgnd	% inhibition	IC50 (nM)	IC90 (nM)	IC50 (nM)	IC90 (nM)											D5	10000	526	5.26
165	26.4	0.14	-0.020031	100.212															D6	9997	808	8.08242
82.5	13.2	0.240072	0.080041	99.1519															D7	9999	947	9.47095
41.25	6.6	0.66	0.499969	94.7027		38.0491		6.08786											D8	9998	996	9.96199
20.625	3.3	3.52	3.35997	64.4004	15.5131		2.4821												D9	10000	956	9.56
10.3125	1.65	6.26188	6.10185	35.3496															D10	10000	930	9.3
5.15625	0.825	8.43169	8.27166	12.36															D11	10000	984	9.84
2.57812	0.4125	9.67193	9.5119	-0.780733															D12	10000	846	8.46
1.28906	0.20625	10.2431	10.083	-6.83207															E1	9998	19	0.190038
0.644531	0.103125	9.45	9.28997	1.57071															E2	10000	16	0.16
0.322266	0.0515625	10.14	9.97997	-5.73999															E3	10000	35	0.35
0	0	9.79294	9.63291	-2.06279															E4	9999	161	1.61016
0	0	8.0016	7.84157	16.9168															E5	9999	458	4.58046
	Ave	9.59825	9.43822	0	15.5131	38.0491	2.4821	6.08786											E6	10000	744	7.44
																			E7	9998	915	9.15183
																			E8	10000	972	9.72
	Drug: PPQ/DHA; 1:1																		E9	9998	1040	10.4021
					PPQ		DHA												E10	9998	1007	10.072
PPQ (nM)	DHA (nM)	%P-1	%P-bkgnd	% inhibition	IC50 (nM)	IC90 (nM)	IC50 (nM)	IC90 (nM)											E11	9999	1036	10.361
125	40	0.160016	-1.50106e-05	100															E12	9999	792	7.92079
62.5	20	0.190019	0.029988	99.6823															F1	9994	20	0.20012
31.25	10	0.38	0.219969	97.6694		26.5575		8.4984											F2	9999	18	0.180018
15.625	5	2.79028	2.63025	72.1319	9.01728		2.88553												F3	9999	36	0.360036
7.8125	2.5	5.26	5.09997	45.9647															F4	10000	92	0.92
3.90625	1.25	8.08242	7.92239	16.0605															F5	9997	380	3.80114
1.95312	0.625	9.47095	9.31092	1.34877															F6	10043	700	6.97003
0.976562	0.3125	9.96199	9.80196	-3.85396															F7	10000	896	8.96
0.488281	0.15625	9.56	9.39997	0.405236															F8	10000	916	9.16
0.244141	0.078125	9.3	9.13997	3.15999															F9	9998	1033	10.3321
0	0	9.84	9.67997	-2.56143															F10	9999	1017	10.171
0	0	8.46	8.29997	12.06															F11	9999	977	9.77098
	Ave	9.59825	9.43822	0	9.01728	26.5575	2.88553	8.4984											F12	9999	809	8.09081
																			G1	9999	12	0.120012
																			G2	9999	17	0.170017
	Drug: PPQ/DHA; 1:2																		G3	9999	16	0.160016
					PPQ		DHA												G4	10000	43	0.43
PPQ (nM)	DHA (nM)	%P-1	%P-bkgnd	% inhibition	IC50 (nM)	IC90 (nM)	IC50 (nM)	IC90 (nM)											G5	9999	223	2.23022
82.5	52.8	0.190038	0.030007	99.6821															G6	9999	411	4.11041
41.25	26.4	0.16	-3.10122e-05	100															G7	9999	699	6.9907
20.625	13.2	0.35	0.189969	97.9872		14.4559		9.25175											G8	10000	823	8.23
10.3125	6.6	1.61016	1.45013	84.6355															G9	10000	882	8.82
5.15625	3.3	4.58046	4.42043	53.1646	4.88696		3.12766												G10	9996	853	8.53341
2.57812	1.65	7.44	7.27997	22.8671															G11	9998	912	9.12182
1.28906	0.825	9.15183	8.9918	4.72988															G12	10000	813	8.13
0.644531	0.4125	9.72	9.55997	-1.29
0.322266	0.20625	10.4021	10.242	-8.51679
0.161133	0.103125	10.072	9.91198	-5.01967
0	0	10.361	10.201	-8.08192
0	0	7.92079	7.76076	17.773
	Ave	9.59825	9.43822	0	4.88696	14.4559	3.12766	9.25175
	Drug: PPQ/DHA; 1:4
					PPQ		DHA
PPQ (nM)	DHA (nM)	%P-1	%P-bkgnd	% inhibition	IC50 (nM)	IC90 (nM)	IC50 (nM)	IC90 (nM)
50	64	0.20012	0.0400891	99.5752
25	32	0.180018	0.019987	99.7882
12.5	16	0.360036	0.200005	97.8809
6.25	8	0.92	0.759969	91.948		6.05059		7.74475
3.125	4	3.80114	3.64111	61.4216	2.59347		3.31964
1.5625	2	6.97003	6.81	27.8466
0.78125	1	8.96	8.79997	6.76237
0.390625	0.5	9.16	8.99997	4.64333
0.195312	0.25	10.3321	10.172	-7.77498
0.0976562	0.125	10.171	10.011	-6.06863
0	0	9.77098	9.61095	-1.83011
0	0	8.09081	7.93078	15.9716
	Ave	9.59825	9.43822	0	2.59347	6.05059	3.31964	7.74475
	Drug: PPQ/DHA; 0:1
					PPQ		DHA
PPQ (nM)	DHA (nM)	%P-1	%P-bkgnd	% inhibition	IC50 (nM)	IC90 (nM)	IC50 (nM)	IC90 (nM)
0	80	0.120012	-0.040019	100.424
0	40	0.170017	0.00998599	99.8942
0	20	0.160016	-1.50106e-05	100
0	10	0.43	0.269969	97.1396		0		8.12842
0	5	2.23022	2.07019	78.0659
0	2.5	4.11041	3.95038	58.1448	0		2.16638
0	1.25	6.9907	6.83067	27.6276
0	0.625	8.23	8.06997	14.4969
1	0.3125	8.82	8.65997	8.2457
0	0.15625	8.53341	8.37338	11.2822
0	0	9.12182	8.96179	5.0478
0	0	8.13	7.96997	15.5564
	Ave	9.59825	9.43822	0	0	0	2.16638	8.12842

## Sheet: 3D7
3D7
PPQ & DHA
Background	0.1498
Avg	3.36743																		Well Name	P1 #Events	P3 #Events	P%
																			A1	9997	16	0.160048
																			A2	9999	26	0.260026
																			A3	9996	15	0.15006
					PPQ		DHA												A4	9997	49	0.490147
PPQ (nM)	DHA (nM)	%P-1	%P-bkgnd	% inhibition	IC50 (nM)	IC90 (nM)	IC50 (nM)	IC90 (nM)											A5	9998	158	1.58032
250	0	0.160048	0.0102476	99.6815															A6	10042	265	2.63892
125	0	0.260026	0.110226	96.5743															A7	9998	327	3.27065
62.5	0	0.15006	0.000259569	99.9919		32.9576		0											A8	10000	349	3.49
31.25	0	0.490147	0.340347	89.4225															A9	9998	413	4.13083
15.625	0	1.58032	1.43052	55.5414	14.3091		0												A10	9999	363	3.63036
7.8125	0	2.63892	2.48912	22.6414								PPQ IC90	DHA IC90		FIC90 PPQ	FIC90 DHA	Sum		A11	10000	351	3.51
3.90625	0	3.27065	3.12085	3.00775								32.9576	0		1	0	1		A12	9996	343	3.43137
1.95312	0	3.49	3.3402	-3.80924								46.1554	3.69243		1.40045	0.317908	1.71835		B1	9999	20	0.20002
0.976562	0	4.13083	3.98103	-23.7253								39.6796	6.34874		1.20396	0.546609	1.75057		B2	10000	17	0.17
0.488281	0	3.63036	3.48056	-8.17155								29.5885	9.46832		0.897775	0.815196	1.71297		B3	9997	29	0.290087
0	0	3.51	3.3602	-4.43082								16.9131	10.8244		0.513178	0.93195	1.44513		B4	9999	147	1.47015
0	0	3.43137	3.28157	-1.98717								9.60788	12.2981		0.291522	1.05883	1.35035		B5	10000	280	2.8
	Ave	3.36743	3.21763	0	14.3091	32.9576	0	0				0	11.6148		0	1	1		B6	9997	333	3.331
																			B7	9999	283	2.83028
																			B8	9998	469	4.69094
	Drug: PPQ/DHA; 4:1																		B9	10000	257	2.57
					PPQ		DHA												B10	10000	369	3.69
PPQ (nM)	DHA (nM)	%P-1	%P-bkgnd	% inhibition	IC50 (nM)	IC90 (nM)	IC50 (nM)	IC90 (nM)				PPQ IC50	DHA IC50		FIC50 PPQ	FIC50 DHA	Sum		B11	9999	237	2.37024
200	16	0.20002	0.0502195	98.4392						Row A	1:0	14.3091	0		1	0	1		B12	9999	203	2.0302
100	8	0.17	0.0201995	99.3722						Row B	4:1	22.2885	1.78308		1.55764	0.530513	2.08816		C1	9999	13	0.130013
50	4	0.290087	0.140287	95.6401		46.1554		3.69243		Row C	2:1	16.8266	2.69225		1.17593	0.801015	1.97695		C2	10000	19	0.19
25	2	1.47015	1.32035	58.9653	22.2885		1.78308			Row D	1:1	10.3481	3.31138		0.723179	0.985222	1.7084		C3	9998	39	0.390078
12.5	1	2.8	2.6502	17.6351						Row E	1:2	5.01699	3.21087		0.350614	0.955318	1.30593		C4	9998	146	1.46029
6.25	0.5	3.331	3.1812	1.1323						Row F	1:4	3.25618	4.16792		0.22756	1.24006	1.46762		C5	9999	227	2.27023
3.125	0.25	2.83028	2.68048	16.6939						Row G	0:1	0	3.36105		0	1	1		C6	10000	323	3.23
1.5625	0.125	4.69094	4.54114	-41.1329													1.70941		C7	9998	343	3.43069
0.78125	0.0625	2.57	2.4202	24.7832															C8	10000	372	3.72
0.390625	0.03125	3.69	3.5402	-10.025															C9	9999	411	4.11041
0	0	2.37024	2.22044	30.9916															C10	10000	407	4.07
0	0	2.0302	1.8804	41.5594															C11	9999	404	4.0404
	Ave	3.36743	3.21763	0	22.2885	46.1554	1.78308	3.69243											C12	10000	349	3.49
																			D1	10000	20	0.2
																			D2	9998	19	0.190038
	Drug: PPQ/DHA; 2:1																		D3	9997	38	0.380114
					PPQ		DHA												D4	9999	124	1.24012
PPQ (nM)	DHA (nM)	%P-1	%P-bkgnd	% inhibition	IC50 (nM)	IC90 (nM)	IC50 (nM)	IC90 (nM)											D5	10061	202	2.00775
165	26.4	0.130013	-0.0197875	100.615															D6	9999	212	2.12021
82.5	13.2	0.19	0.0401995	98.7506															D7	9995	318	3.18159
41.25	6.6	0.390078	0.240278	92.5325		39.6796		6.34874											D8	9997	409	4.09123
20.625	3.3	1.46029	1.31049	59.2716	16.8266		2.69225												D9	9998	287	2.87057
10.3125	1.65	2.27023	2.12043	34.0998															D10	10131	400	3.94828
5.15625	0.825	3.23	3.0802	4.27123															D11	9999	365	3.65037
2.57812	0.4125	3.43069	3.28089	-1.96584															D12	10000	331	3.31
1.28906	0.20625	3.72	3.5702	-10.9574															E1	10000	7	0.07
0.644531	0.103125	4.11041	3.96061	-23.0908															E2	9999	9	0.090009
0.322266	0.0515625	4.07	3.9202	-21.8349															E3	9999	18	0.180018
0	0	4.0404	3.8906	-20.9151															E4	10000	99	0.99
0	0	3.49	3.3402	-3.80924															E5	10000	169	1.69
	Ave	3.36743	3.21763	0	16.8266	39.6796	2.69225	6.34874											E6	9999	296	2.9603
																			E7	9999	327	3.27033
																			E8	10000	356	3.56
	Drug: PPQ/DHA; 1:1																		E9	9999	410	4.10041
					PPQ		DHA												E10	9999	319	3.19032
PPQ (nM)	DHA (nM)	%P-1	%P-bkgnd	% inhibition	IC50 (nM)	IC90 (nM)	IC50 (nM)	IC90 (nM)											E11	9998	334	3.34067
125	40	0.2	0.0501995	98.4399															E12	9999	310	3.10031
62.5	20	0.190038	0.0402376	98.7495															F1	10150	10	0.0985222
31.25	10	0.380114	0.230314	92.8421		29.5885		9.46832											F2	9999	10	0.10001
15.625	5	1.24012	1.09032	66.1141	10.3481		3.31138												F3	10000	18	0.18
7.8125	2.5	2.00775	1.85795	42.2572															F4	9999	81	0.810081
3.90625	1.25	2.12021	1.97041	38.7621															F5	9999	180	1.80018
1.95312	0.625	3.18159	3.03179	5.77573															F6	9997	261	2.61078
0.976562	0.3125	4.09123	3.94143	-22.4946															F7	10000	330	3.3
0.488281	0.15625	2.87057	2.72077	15.4417															F8	10000	396	3.96
0.244141	0.078125	3.94828	3.79848	-18.0519															F9	9998	378	3.78076
0	0	3.65037	3.50056	-8.79319															F10	9998	382	3.82076
0	0	3.31	3.1602	1.78493															F11	10000	312	3.12
	Ave	3.36743	3.21763	0	10.3481	29.5885	3.31138	9.46832											F12	9999	337	3.37034
																			G1	10000	19	0.19
																			G2	9998	11	0.110022
	Drug: PPQ/DHA; 1:2																		G3	9998	22	0.220044
					PPQ		DHA												G4	10000	52	0.52
PPQ (nM)	DHA (nM)	%P-1	%P-bkgnd	% inhibition	IC50 (nM)	IC90 (nM)	IC50 (nM)	IC90 (nM)											G5	9999	128	1.28013
82.5	52.8	0.07	-0.0798005	102.48															G6	10000	201	2.01
41.25	26.4	0.090009	-0.0597915	101.858															G7	9999	259	2.59026
20.625	13.2	0.180018	0.0302175	99.0609		16.9131		10.8244											G8	10000	330	3.3
10.3125	6.6	0.99	0.8402	73.8876															G9	10000	309	3.09
5.15625	3.3	1.69	1.5402	52.1325	5.01699		3.21087												G10	9999	402	4.0204
2.57812	1.65	2.9603	2.8105	12.6533															G11	9999	354	3.54035
1.28906	0.825	3.27033	3.12053	3.01792															G12	10000	344	3.44
0.644531	0.4125	3.56	3.4102	-5.98475
0.322266	0.20625	4.10041	3.95061	-22.78
0.161133	0.103125	3.19032	3.04052	5.50447
0	0	3.34067	3.19087	0.831807
0	0	3.10031	2.95051	8.30184
	Ave	3.36743	3.21763	0	5.01699	16.9131	3.21087	10.8244
	Drug: PPQ/DHA; 1:4
					PPQ		DHA
PPQ (nM)	DHA (nM)	%P-1	%P-bkgnd	% inhibition	IC50 (nM)	IC90 (nM)	IC50 (nM)	IC90 (nM)
50	64	0.0985222	-0.0512783	101.594
25	32	0.10001	-0.0497905	101.547
12.5	16	0.18	0.0301995	99.0614		9.60788		12.2981
6.25	8	0.810081	0.660281	79.4793	3.25618		4.16792
3.125	4	1.80018	1.65038	48.7083
1.5625	2	2.61078	2.46098	23.5157
0.78125	1	3.3	3.1502	2.09572
0.390625	0.5	3.96	3.8102	-18.4163
0.195312	0.25	3.78076	3.63096	-12.8456
0.0976562	0.125	3.82076	3.67096	-14.089
0	0	3.12	2.9702	7.6899
0	0	3.37034	3.22054	-0.0902659
	Ave	3.36743	3.21763	0	3.25618	9.60788	4.16792	12.2981
	Drug: PPQ/DHA; 0:1
					PPQ		DHA
PPQ (nM)	DHA (nM)	%P-1	%P-bkgnd	% inhibition	IC50 (nM)	IC90 (nM)	IC50 (nM)	IC90 (nM)
0	80	0.19	0.0401995	98.7506
0	40	0.110022	-0.0397785	101.236
0	20	0.220044	0.0702436	97.8169		0		11.6148
0	10	0.52	0.3702	88.4947
0	5	1.28013	1.13033	64.8708	0		3.36105
0	2.5	2.01	1.8602	42.1873
0	1.25	2.59026	2.44046	24.1536
0	0.625	3.3	3.1502	2.09572
1	0.3125	3.09	2.9402	8.62226
0	0.15625	4.0204	3.8706	-20.2935
0	0	3.54035	3.39055	-5.37418
0	0	3.44	3.2902	-2.2553
	Ave	3.36743	3.21763	0	0	0	3.36105	11.6148
