# Supplementary material for: 4-Aminoquinolines block heme iron reactivity and interfere with artemisinin action
Source: eLife. 2026 Mar 23;14:RP108976. doi: 10.7554/eLife.108976 (PMC13008355; doi:10.7554/eLife.108976)
Supplement: Figure 1—source data 1. [file elife-108976-fig1-data1.zip › Figure 1- source data 1- Isobologram analysis/PPQ and DHA/2024-10-04 PPQ & DHA Isobologram M343L.xlsx]

## Sheet: PPQ
Dd2 PfCRT Dd2 + M343L
PPQ & DHA
Background	0.210147
Avg	14.5961																		Well Name	P1 #Events	P3 #Events	P%
																			A1	9995	59	0.590295
																			A2	9993	51	0.510357
																			A3	9995	51	0.510255
					PPQ		DHA												A4	9995	131	1.31066
PPQ (nM)	DHA (nM)	%P-1	%P-bkgnd	% inhibition	IC50 (nM)	IC90 (nM)	IC50 (nM)	IC90 (nM)											A5	9998	728	7.28146
1000	0	0.590295	0.380148	97.3575															A6	9993	1175	11.7582
500	0	0.510357	0.30021	97.9132															A7	9994	1331	13.318
250	0	0.510255	0.300108	97.9139															A8	9995	1429	14.2971
125	0	1.31066	1.10051	92.3501		121.461		0											A9	9994	1487	14.8789
62.5	0	7.28146	7.07131	50.8457	61.6508		0												A10	9994	1439	14.3986
31.25	0	11.7582	11.5481	19.7266								PPQ IC90	DHA IC90		FIC90 PPQ	FIC90 DHA	Sum		A11	9995	1402	14.027
15.625	0	13.318	13.1078	8.88431								121.461	0		1	0	1		A12	9994	1189	11.8971
7.8125	0	14.2971	14.087	2.07796								179.834	3.59668		1.48059	0.282454	1.76304		B1	9994	43	0.430258
3.90625	0	14.8789	14.6688	-1.96612								146.735	5.86941		1.20809	0.460936	1.66902		B2	9997	41	0.410123
1.95312	0	14.3986	14.1885	1.37247								122.302	9.78413		1.00692	0.768366	1.77529		B3	9992	72	0.720576
0	0	14.027	13.8169	3.95573								68.5102	10.9616		0.564051	0.860837	1.42489		B4	9994	532	5.32319
0	0	11.8971	11.687	18.761								25.4181	8.1338		0.20927	0.638762	0.848032		B5	9997	1035	10.3531
	Ave	14.5961	14.3859	0	61.6508	121.461	0	0				0	12.7337		0	1	1		B6	9991	1302	13.0317
																			B7	9995	1487	14.8774
																			B8	9994	1502	15.029
	Drug: PPQ/DHA; 4:1																		B9	9996	1466	14.6659
					PPQ		DHA												B10	9993	1563	15.6409
PPQ (nM)	DHA (nM)	%P-1	%P-bkgnd	% inhibition	IC50 (nM)	IC90 (nM)	IC50 (nM)	IC90 (nM)				PPQ IC50	DHA IC50		FIC50 PPQ	FIC50 DHA	Sum		B11	9995	1527	15.2776
800	16	0.430258	0.220111	98.47						Row A	1:0	61.6508	0		1	0	1		B12	9996	1244	12.445
400	8	0.410123	0.199976	98.6099						Row B	4:1	79.3245	1.58649		1.28667	0.319187	1.60586		C1	9987	33	0.33043
200	4	0.720576	0.510429	96.4519		179.834		3.59668		Row C	2:1	69.0444	2.76178		1.11993	0.555644	1.67557		C2	9992	28	0.280224
100	2	5.32319	5.11305	64.458	79.3245		1.58649			Row D	1:1	60.7464	4.85972		0.985332	0.97773	1.96306		C3	10002	55	0.54989
50	1	10.3531	10.143	29.4939						Row E	1:2	25.0268	4.00429		0.405945	0.805626	1.21157		C4	9994	551	5.51331
25	0.5	13.0317	12.8216	10.8742						Row F	1:4	12.1066	3.87411		0.196374	0.779435	0.975809		C5	9994	1130	11.3068
12.5	0.25	14.8774	14.6673	-1.95577						Row G	0:1	0	4.97041		0	1	1		C6	9995	1378	13.7869
6.25	0.125	15.029	14.8189	-3.00943													1.48638		C7	9991	1428	14.2929
3.125	0.0625	14.6659	14.4557	-0.485086															C8	9993	1514	15.1506
1.5625	0.03125	15.6409	15.4308	-7.26311															C9	9994	1520	15.2091
0	0	15.2776	15.0675	-4.73766															C10	9997	1528	15.2846
0	0	12.445	12.2348	14.9528															C11	9993	1512	15.1306
	Ave	14.5961	14.3859	0	79.3245	179.834	1.58649	3.59668											C12	9997	1308	13.0839
																			D1	9993	36	0.360252
																			D2	9994	36	0.360216
	Drug: PPQ/DHA; 2:1																		D3	9997	140	1.40042
					PPQ		DHA												D4	9997	715	7.15215
PPQ (nM)	DHA (nM)	%P-1	%P-bkgnd	% inhibition	IC50 (nM)	IC90 (nM)	IC50 (nM)	IC90 (nM)											D5	9996	1162	11.6246
660	26.4	0.33043	0.120282	99.1639															D6	9995	1416	14.1671
330	13.2	0.280224	0.0700771	99.5129															D7	9998	1390	13.9028
165	6.6	0.54989	0.339743	97.6384		146.735		5.86941											D8	9993	1500	15.0105
82.5	3.3	5.51331	5.30316	63.1365	69.0444		2.76178												D9	9997	1460	14.6044
41.25	1.65	11.3068	11.0966	22.8647															D10	9991	1532	15.3338
20.625	0.825	13.7869	13.5767	5.62486															D11	9996	1460	14.6058
10.3125	0.4125	14.2929	14.0827	2.10774															D12	9995	1234	12.3462
5.15625	0.20625	15.1506	14.9405	-3.85462															E1	9997	35	0.350105
2.57812	0.103125	15.2091	14.999	-4.26141															E2	9994	33	0.330198
1.28906	0.0515625	15.2846	15.0744	-4.78595															E3	9990	65	0.650651
0	0	15.1306	14.9204	-3.7155															E4	9990	359	3.59359
0	0	13.0839	12.8738	10.5114															E5	9992	843	8.43675
	Ave	14.5961	14.3859	0	69.0444	146.735	2.76178	5.86941											E6	9989	1181	11.823
																			E7	9994	1407	14.0784
																			E8	9998	1422	14.2228
	Drug: PPQ/DHA; 1:1																		E9	9997	1540	15.4046
					PPQ		DHA												E10	9999	1502	15.0215
PPQ (nM)	DHA (nM)	%P-1	%P-bkgnd	% inhibition	IC50 (nM)	IC90 (nM)	IC50 (nM)	IC90 (nM)											E11	9996	1519	15.1961
500	40	0.360252	0.150105	98.9566															E12	9996	1278	12.7851
250	20	0.360216	0.150069	98.9568															F1	9995	21	0.210105
125	10	1.40042	1.19027	91.7261		122.302		9.78413											F2	9993	23	0.230161
62.5	5	7.15215	6.942	51.7445	60.7464		4.85972												F3	9996	33	0.330132
31.25	2.5	11.6246	11.4145	20.6551															F4	9993	167	1.67117
15.625	1.25	14.1671	13.9569	2.98207															F5	9991	713	7.13642
7.8125	0.625	13.9028	13.6926	4.8193															F6	9997	1137	11.3734
3.90625	0.3125	15.0105	14.8004	-2.88077															F7	9993	1321	13.2193
1.95312	0.15625	14.6044	14.3942	-0.0576887															F8	9998	1346	13.4627
0.976562	0.078125	15.3338	15.1237	-5.12805															F9	9994	1389	13.8983
0	0	14.6058	14.3957	-0.0678446															F10	9991	1456	14.5731
0	0	12.3462	12.136	15.6396															F11	9997	1387	13.8742
	Ave	14.5961	14.3859	0	60.7464	122.302	4.85972	9.78413											F12	9995	1196	11.966
																			G1	9991	21	0.210189
																			G2	9992	14	0.140112
	Drug: PPQ/DHA; 1:2																		G3	9997	34	0.340102
					PPQ		DHA												G4	9995	214	2.14107
PPQ (nM)	DHA (nM)	%P-1	%P-bkgnd	% inhibition	IC50 (nM)	IC90 (nM)	IC50 (nM)	IC90 (nM)											G5	9995	735	7.35368
330	52.8	0.350105	0.139958	99.0271															G6	9991	1152	11.5304
165	26.4	0.330198	0.120051	99.1655															G7	9991	1306	13.0718
82.5	13.2	0.650651	0.440504	96.938		68.5102		10.9616											G8	9992	1382	13.8311
41.25	6.6	3.59359	3.38345	76.4809	25.0268		4.00429												G9	9992	1428	14.2914
20.625	3.3	8.43675	8.2266	42.815															G10	9996	1376	13.7655
10.3125	1.65	11.823	11.6129	19.2763															G11	9992	1405	14.0612
5.15625	0.825	14.0784	13.8683	3.5982															G12	10106	1211	11.983
2.57812	0.4125	14.2228	14.0127	2.59446
1.28906	0.20625	15.4046	15.1945	-5.62034
0.644531	0.103125	15.0215	14.8114	-2.95719
0	0	15.1961	14.9859	-4.17071
0	0	12.7851	12.575	12.5885
	Ave	14.5961	14.3859	0	25.0268	68.5102	4.00429	10.9616
	Drug: PPQ/DHA; 1:4
					PPQ		DHA
PPQ (nM)	DHA (nM)	%P-1	%P-bkgnd	% inhibition	IC50 (nM)	IC90 (nM)	IC50 (nM)	IC90 (nM)
200	64	0.210105	-4.20589e-05	100
100	32	0.230161	0.020014	99.8609
50	16	0.330132	0.119985	99.166		25.4181		8.1338
25	8	1.67117	1.46102	89.8441
12.5	4	7.13642	6.92628	51.8538	12.1066		3.87411
6.25	2	11.3734	11.1633	22.4015
3.125	1	13.2193	13.0091	9.57066
1.5625	0.5	13.4627	13.2525	7.87846
0.78125	0.25	13.8983	13.6882	4.85018
0.390625	0.125	14.5731	14.363	0.159645
0	0	13.8742	13.664	5.01823
0	0	11.966	11.7558	18.2824
	Ave	14.5961	14.3859	0	12.1066	25.4181	3.87411	8.1338
	Drug: PPQ/DHA; 0:1
					PPQ		DHA
PPQ (nM)	DHA (nM)	%P-1	%P-bkgnd	% inhibition	IC50 (nM)	IC90 (nM)	IC50 (nM)	IC90 (nM)
0	80	0.210189	4.20589e-05	99.9997
0	40	0.140112	-0.070035	100.487
0	20	0.340102	0.129955	99.0967		0		12.7337
0	10	2.14107	1.93092	86.5777
0	5	7.35368	7.14353	50.3437	0		4.97041
0	2.5	11.5304	11.3202	21.3104
0	1.25	13.0718	12.8616	10.5959
0	0.625	13.8311	13.6209	5.31781
1	0.3125	14.2914	14.0813	2.11769
0	0.15625	13.7655	13.5554	5.77353
0	0	14.0612	13.8511	3.71775
0	0	11.983	11.7728	18.1643
	Ave	14.5961	14.3859	0	0	0	4.97041	12.7337

## Sheet: CQ
Dd2 PfCRT Dd2 + M343L
CQ & DHA
Background	0.757603
Avg	14.4722																		Well Name	P1 #Events	P3 #Events	P%
																			A1	9992	175	1.7514
																			A2	9994	585	5.85351
																			A3	9995	674	6.74337
					CQ		DHA												A4	9996	601	6.0124
CQ (nM)	DHA (nM)	%P-1	%P-bkgnd	% inhibition	IC50 (nM)	IC90 (nM)	IC50 (nM)	IC90 (nM)											A5	9992	681	6.81545
50000	0	1.7514	0.993798	92.7537		47698.4		0											A6	9993	657	6.5746
25000	0	5.85351	5.09591	62.8431															A7	9997	659	6.59198
12500	0	6.74337	5.98577	56.3547															A8	9990	926	9.26927
6250	0	6.0124	5.2548	61.6846															A9	9990	1180	11.8118
3125	0	6.81545	6.05785	55.8291															A10	9997	1315	13.1539
1562.5	0	6.5746	5.817	57.5853								CQ IC90	DHA IC90		FIC90 CQ	FIC90 DHA	Sum		A11	9995	1474	14.7474
781.25	0	6.59198	5.83437	57.4586	632.003		0					47698.4	0		1	0	1		A12	9991	1155	11.5604
390.625	0	9.26927	8.51167	37.9371								33995.6	13.5983		0.712721	1.45613	2.16885		B1	9995	150	1.50075
195.312	0	11.8118	11.0542	19.3981								22559.7	18.0477		0.472965	1.93259	2.40556		B2	9990	359	3.59359
97.6562	0	13.1539	12.3963	9.61195								8911.92	14.2591		0.186839	1.52689	1.71373		B3	9996	583	5.83233
0	0	14.7474	13.9898	-2.00655								3808.54	12.1873		0.0798462	1.30505	1.38489		B4	9997	650	6.50195
0	0	11.5604	10.8028	21.2313								1515.37	9.69837		0.0317698	1.03852	1.07029		B5	9995	710	7.10355
	Ave	14.4722	13.7146	0	632.003	47698.4	0	0				0	9.33861		0	1	1		B6	9995	666	6.66333
																			B7	9996	766	7.66307
																			B8	9995	1061	10.6153
	Drug: 4:1																		B9	9989	1317	13.1845
					CQ		DHA												B10	9989	1372	13.7351
CQ (nM)	DHA (nM)	%P-1	%P-bkgnd	% inhibition	IC50 (nM)	IC90 (nM)	IC50 (nM)	IC90 (nM)				CQ IC50	DHA IC50		FIC50 CQ	FIC50 DHA	Sum		B11	9998	1516	15.163
40000	16	1.50075	0.743147	94.5813		33995.6		13.5983		Row A	1:0	632.003	0		1	0	1		B12	9993	1182	11.8283
20000	8	3.59359	2.83599	79.3213						Row B	4:1	655.115	0.262046		1.03657	0.0642449	1.10081		C1	9994	66	0.660396
10000	4	5.83233	5.07473	62.9976						Row C	2:1	763.04	0.610432		1.20734	0.149657	1.35699		C2	9995	298	2.98149
5000	2	6.50195	5.74435	58.115						Row D	1:1	711.471	1.13835		1.12574	0.279086	1.40482		C3	9993	538	5.38377
2500	1	7.10355	6.34595	53.7285						Row E	1:2	510.529	1.63369		0.807794	0.400526	1.20832		C4	9995	609	6.09305
1250	0.5	6.66333	5.90573	56.9383	655.115		0.262046			Row F	1:4	486.688	3.1148		0.770072	0.763645	1.53372		C5	9995	672	6.72336
625	0.25	7.66307	6.90546	49.6488						Row G	0:1	0	4.07886		0	1	1		C6	9994	671	6.71403
312.5	0.125	10.6153	9.8577	28.1225													1.32093		C7	9993	844	8.44591
156.25	0.0625	13.1845	12.4269	9.38914															C8	9995	1202	12.026
78.125	0.03125	13.7351	12.9775	5.37439															C9	9994	1353	13.5381
0	0	15.163	14.4054	-5.03733															C10	9996	1428	14.2857
0	0	11.8283	11.0707	19.2781															C11	9998	1438	14.3829
	Ave	14.4722	13.7146	0	655.115	33995.6	0.262046	13.5983											C12	9998	1194	11.9424
																			D1	9992	28	0.280224
																			D2	10131	106	1.04629
	Drug: 2:1																		D3	9992	293	2.93235
					CQ		DHA												D4	9997	626	6.26188
CQ (nM)	DHA (nM)	%P-1	%P-bkgnd	% inhibition	IC50 (nM)	IC90 (nM)	IC50 (nM)	IC90 (nM)											D5	9993	648	6.48454
33000	26.4	0.660396	-0.0972068	100.709		22559.7		18.0477											D6	9991	718	7.18647
16500	13.2	2.98149	2.22389	83.7845															D7	9995	958	9.58479
8250	6.6	5.38377	4.62617	66.2683															D8	9989	1292	12.9342
4125	3.3	6.09305	5.33544	61.0966															D9	9997	1438	14.3843
2062.5	1.65	6.72336	5.96576	56.5006															D10	9997	1391	13.9142
1031.25	0.825	6.71403	5.95643	56.5687	763.04		0.610432												D11	9997	1461	14.6144
515.625	0.4125	8.44591	7.68831	43.9406															D12	9993	1152	11.5281
257.812	0.20625	12.026	11.2684	17.8363															E1	9996	30	0.30012
128.906	0.103125	13.5381	12.7805	6.81072															E2	9995	54	0.54027
64.4531	0.0515625	14.2857	13.5281	1.35965															E3	9994	183	1.8311
0	0	14.3829	13.6253	0.651188															E4	9992	377	3.77302
0	0	11.9424	11.1848	18.446															E5	9989	573	5.73631
	Ave	14.4722	13.7146	0	763.04	22559.7	0.610432	18.0477											E6	9992	753	7.53603
																			E7	9995	1152	11.5258
																			E8	10056	1292	12.8481
	Drug: PPQ/DHA; 1:1																		E9	9996	1344	13.4454
					CQ		DHA												E10	10110	1418	14.0257
CQ (nM)	DHA (nM)	%P-1	%P-bkgnd	% inhibition	IC50 (nM)	IC90 (nM)	IC50 (nM)	IC90 (nM)											E11	9993	1418	14.1899
25000	40	0.280224	-0.477379	103.481															E12	9995	1277	12.7764
12500	20	1.04629	0.288691	97.895		8911.92		14.2591											F1	9997	38	0.380114
6250	10	2.93235	2.17474	84.1428															F2	9991	40	0.40036
3125	5	6.26188	5.50428	59.8655															F3	9994	82	0.820492
1562.5	2.5	6.48454	5.72694	58.242															F4	9993	248	2.48174
781.25	1.25	7.18647	6.42886	53.1239	711.471		1.13835												F5	9991	543	5.43489
390.625	0.625	9.58479	8.82719	35.6365															F6	9990	1035	10.3604
195.312	0.3125	12.9342	12.1766	11.214															F7	9995	1289	12.8964
97.6562	0.15625	14.3843	13.6267	0.640697															F8	9993	1368	13.6896
48.8281	0.078125	13.9142	13.1566	4.06874															F9	9982	1260	12.6227
0	0	14.6144	13.8568	-1.03685															F10	9995	1454	14.5473
0	0	11.5281	10.7705	21.467															F11	9995	1373	13.7369
	Ave	14.4722	13.7146	0	711.471	8911.92	1.13835	14.2591											F12	9998	1214	12.1424
																			G1	9995	43	0.430215
																			G2	9993	35	0.350245
	Drug: PPQ/DHA; 1:2																		G3	9994	49	0.490294
					CQ		DHA												G4	9993	151	1.51106
CQ (nM)	DHA (nM)	%P-1	%P-bkgnd	% inhibition	IC50 (nM)	IC90 (nM)	IC50 (nM)	IC90 (nM)											G5	9995	618	6.18309
16500	52.8	0.30012	-0.457483	103.336															G6	9991	1006	10.0691
8250	26.4	0.54027	-0.217333	101.585															G7	10000	1213	12.13
4125	13.2	1.8311	1.0735	92.1726		3808.54		12.1873											G8	9999	1343	13.4313
2062.5	6.6	3.77302	3.01542	78.0131															G9	9994	1420	14.2085
1031.25	3.3	5.73631	4.97871	63.6977															G10	9998	1363	13.6327
515.625	1.65	7.53603	6.77843	50.575	510.529		1.63369												G11	10110	1463	14.4708
257.812	0.825	11.5258	10.7682	21.4839															G12	9997	1120	11.2034
128.906	0.4125	12.8481	12.0904	11.8424
64.4531	0.20625	13.4454	12.6878	7.48697
32.2266	0.103125	14.0257	13.2681	3.25542
0	0	14.1899	13.4323	2.05804
0	0	12.7764	12.0188	12.3649
	Ave	14.4722	13.7146	0	510.529	3808.54	1.63369	12.1873
	Drug: PPQ/DHA; 1:4
					CQ		DHA
CQ (nM)	DHA (nM)	%P-1	%P-bkgnd	% inhibition	IC50 (nM)	IC90 (nM)	IC50 (nM)	IC90 (nM)
10000	64	0.380114	-0.377489	102.752
5000	32	0.40036	-0.357243	102.605
2500	16	0.820492	0.0628893	99.5414		1515.37		9.69837
1250	8	2.48174	1.72413	87.4285
625	4	5.43489	4.67729	65.8955	486.688		3.1148
312.5	2	10.3604	9.60276	29.9814
156.25	1	12.8964	12.1388	11.4895
78.125	0.5	13.6896	12.932	5.70635
39.0625	0.25	12.6227	11.8651	13.4854
19.5312	0.125	14.5473	13.7897	-0.547515
0	0	13.7369	12.9793	5.36156
0	0	12.1424	11.3848	16.9874
	Ave	14.4722	13.7146	0	486.688	1515.37	3.1148	9.69837
	Drug: PPQ/DHA; 0:1
					CQ		DHA
CQ (nM)	DHA (nM)	%P-1	%P-bkgnd	% inhibition	IC50 (nM)	IC90 (nM)	IC50 (nM)	IC90 (nM)
0	80	0.430215	-0.327388	102.387
0	40	0.350245	-0.407358	102.97
0	20	0.490294	-0.267309	101.949
0	10	1.51106	0.753455	94.5062		0		9.33861
0	5	6.18309	5.42549	60.44	0		4.07886
0	2.5	10.0691	9.31146	32.1054
0	1.25	12.13	11.3724	17.0781
0	0.625	13.4313	12.6737	7.5893
1	0.3125	14.2085	13.4509	1.92247
0	0.15625	13.6327	12.8751	6.12091
0	0	14.4708	13.7132	0.00994016
0	0	11.2034	10.4458	23.8347
	Ave	14.4722	13.7146	0	0	0	4.07886	9.33861
