# Supplementary material for: 4-Aminoquinolines block heme iron reactivity and interfere with artemisinin action
Source: eLife. 2026 Mar 23;14:RP108976. doi: 10.7554/eLife.108976 (PMC13008355; doi:10.7554/eLife.108976)
Supplement: Figure 1—source data 1. [file elife-108976-fig1-data1.zip › Figure 1- source data 1- Isobologram analysis/PPQ and DHA/2024-10-08 PPQ & DHA Isobologram M343L.xlsx]

## Sheet: PPQ
Dd2 PfCRT Dd2 + M343L
PPQ & DHA
Background	0.135077
Avg	10.724																		Well Name	P1 #Events	P3 #Events	P%
																			A1	9991	43	0.430387
																			A2	9994	36	0.360216
																			A3	9996	42	0.420168
					PPQ		DHA												A4	9995	206	2.06103
PPQ (nM)	DHA (nM)	%P-1	%P-bkgnd	% inhibition	IC50 (nM)	IC90 (nM)	IC50 (nM)	IC90 (nM)											A5	9990	656	6.56657
1000	0	0.430387	0.29531	97.2111															A6	9993	845	8.45592
500	0	0.360216	0.225139	97.8738															A7	9992	1045	10.4584
250	0	0.420168	0.285091	97.3076		191.052		0											A8	9994	1066	10.6664
125	0	2.06103	1.92595	81.8116	78.2728		0												A9	9990	1116	11.1712
62.5	0	6.56657	6.43149	39.262															A10	9994	1052	10.5263
31.25	0	8.45592	8.32084	21.4192								PPQ IC90	DHA IC90		FIC90 PPQ	FIC90 DHA	Sum		A11	9996	1091	10.9144
15.625	0	10.4584	10.3233	2.50843								191.052	0		1	0	1		A12	9990	725	7.25726
7.8125	0	10.6664	10.5313	0.543796								187.384	3.74768		0.980799	0.242217	1.22302		B1	9994	34	0.340204
3.90625	0	11.1712	11.0361	-4.22319								203.453	8.13811		1.06491	0.525976	1.59088		B2	9997	28	0.280084
1.95312	0	10.5263	10.3912	1.86673								140.25	11.22		0.73409	0.725161	1.45925		B3	9997	56	0.560168
0	0	10.9144	10.7793	-1.79796								96.4545	15.4327		0.504859	0.997436	1.5023		B4	9993	558	5.58391
0	0	7.25726	7.12218	32.7392								48.1563	15.41		0.252058	0.995969	1.24803		B5	9994	763	7.63458
	Ave	10.724	10.5889	0	78.2728	191.052	0	0				0	15.4724		0	1	1		B6	9993	975	9.75683
																			B7	9996	1057	10.5742
																			B8	9996	1062	10.6242
	Drug: PPQ/DHA; 4:1																		B9	9993	999	9.997
					PPQ		DHA												B10	9995	987	9.87494
PPQ (nM)	DHA (nM)	%P-1	%P-bkgnd	% inhibition	IC50 (nM)	IC90 (nM)	IC50 (nM)	IC90 (nM)				PPQ IC50	DHA IC50		FIC50 PPQ	FIC50 DHA	Sum		B11	9994	1092	10.9266
800	16	0.340204	0.205127	98.0628						Row A	1:0	78.2728	0		1	0	1		B12	9998	742	7.42148
400	8	0.280084	0.145007	98.6306						Row B	4:1	103.073	2.06146		1.31684	0.362753	1.6796		C1	9997	11	0.110033
200	4	0.560168	0.425091	95.9855	103.073	187.384	2.06146	3.74768		Row C	2:1	99.3665	3.97466		1.26949	0.699418	1.96891		C2	9998	22	0.220044
100	2	5.58391	5.44883	48.5421						Row D	1:1	68.5923	5.48738		0.876324	0.96561	1.84193		C3	10202	152	1.4899
50	1	7.63458	7.4995	29.1758						Row E	1:2	40.5261	6.48418		0.517755	1.14102	1.65877		C4	9997	644	6.44193
25	0.5	9.75683	9.62175	9.13364						Row F	1:4	18.8349	6.02717		0.240632	1.0606	1.30123		C5	9994	888	8.88533
12.5	0.25	10.5742	10.4392	1.41424						Row G	0:1	0	5.68281		0	1	1		C6	9994	1045	10.4563
6.25	0.125	10.6242	10.4892	0.941855													1.69009		C7	9996	1032	10.3241
3.125	0.0625	9.997	9.86192	6.86553															C8	9995	1065	10.6553
1.5625	0.03125	9.87494	9.73986	8.01825															C9	9992	1120	11.209
0	0	10.9266	10.7915	-1.91308															C10	9997	1070	10.7032
0	0	7.42148	7.28641	31.1883															C11	9997	1048	10.4831
	Ave	10.724	10.5889	0	103.073	187.384	2.06146	3.74768											C12	9996	781	7.81313
																			D1	9998	11	0.110022
																			D2	9994	14	0.140084
	Drug: PPQ/DHA; 2:1																		D3	9997	134	1.3404
					PPQ		DHA												D4	9998	587	5.87117
PPQ (nM)	DHA (nM)	%P-1	%P-bkgnd	% inhibition	IC50 (nM)	IC90 (nM)	IC50 (nM)	IC90 (nM)											D5	9995	897	8.97449
660	26.4	0.110033	-0.025044	100.237															D6	9995	1102	11.0255
330	13.2	0.220044	0.084967	99.1976		203.453		8.13811											D7	9997	1092	10.9233
165	6.6	1.4899	1.35483	87.2052	99.3665		3.97466												D8	9997	1115	11.1533
82.5	3.3	6.44193	6.30686	40.439															D9	9999	1185	11.8512
41.25	1.65	8.88533	8.75025	17.3639															D10	9996	1130	11.3045
20.625	0.825	10.4563	10.3212	2.52819															D11	9995	1087	10.8754
10.3125	0.4125	10.3241	10.1891	3.77614															D12	10000	847	8.47
5.15625	0.20625	10.6553	10.5203	0.648359															E1	9998	11	0.110022
2.57812	0.103125	11.209	11.0739	-4.58013															E2	9998	13	0.130026
1.28906	0.0515625	10.7032	10.5681	0.196157															E3	9996	141	1.41056
0	0	10.4831	10.3481	2.27443															E4	9999	529	5.29053
0	0	7.81313	7.67805	27.4897															E5	9999	925	9.25093
	Ave	10.724	10.5889	0	99.3665	203.453	3.97466	8.13811											E6	9994	1064	10.6464
																			E7	9991	1107	11.08
																			E8	9996	1130	11.3045
	Drug: PPQ/DHA; 1:1																		E9	9997	1153	11.5335
					PPQ		DHA												E10	9998	1115	11.1522
PPQ (nM)	DHA (nM)	%P-1	%P-bkgnd	% inhibition	IC50 (nM)	IC90 (nM)	IC50 (nM)	IC90 (nM)											E11	9998	1125	11.2523
500	40	0.110022	-0.025055	100.237															E12	9996	793	7.93317
250	20	0.140084	0.00500701	99.9527		140.25		11.22											F1	9994	19	0.190114
125	10	1.3404	1.20533	88.6171	68.5923		5.48738												F2	9992	19	0.190152
62.5	5	5.87117	5.7361	45.8292															F3	9997	101	1.0103
31.25	2.5	8.97449	8.83941	16.522															F4	9998	350	3.5007
15.625	1.25	11.0255	10.8904	-2.84761															F5	9998	741	7.41148
7.8125	0.625	10.9233	10.7882	-1.88211															F6	9992	979	9.79784
3.90625	0.3125	11.1533	11.0183	-4.05485															F7	9999	1054	10.5411
1.95312	0.15625	11.8512	11.7161	-10.6451															F8	9996	1054	10.5442
0.976562	0.078125	11.3045	11.1694	-5.48253															F9	9994	1129	11.2968
0	0	10.8754	10.7404	-1.43033															F10	9997	1083	10.8332
0	0	8.47	8.33492	21.2863															F11	9998	1064	10.6421
	Ave	10.724	10.5889	0	68.5923	140.25	5.48738	11.22											F12	9998	770	7.70154
																			G1	9995	8	0.08004
																			G2	10041	11	0.109551
	Drug: PPQ/DHA; 1:2																		G3	9998	32	0.320064
					PPQ		DHA												G4	9999	225	2.25023
PPQ (nM)	DHA (nM)	%P-1	%P-bkgnd	% inhibition	IC50 (nM)	IC90 (nM)	IC50 (nM)	IC90 (nM)											G5	9996	593	5.93237
330	52.8	0.110022	-0.025055	100.237															G6	9996	896	8.96359
165	26.4	0.130026	-0.00505104	100.048		96.4545		15.4327											G7	9999	1032	10.321
82.5	13.2	1.41056	1.27549	87.9545															G8	9997	1082	10.8232
41.25	6.6	5.29053	5.15545	51.3127	40.5261		6.48418												G9	9998	1063	10.6321
20.625	3.3	9.25093	9.11585	13.9113															G10	9997	1157	11.5735
10.3125	1.65	10.6464	10.5113	0.732786															G11	9996	997	9.97399
5.15625	0.825	11.08	10.9449	-3.36192															G12	9995	810	8.10405
2.57812	0.4125	11.3045	11.1694	-5.48253
1.28906	0.20625	11.5335	11.3984	-7.64459
0.644531	0.103125	11.1522	11.0172	-4.04431
0	0	11.2523	11.1172	-4.98889
0	0	7.93317	7.7981	26.356
	Ave	10.724	10.5889	0	40.5261	96.4545	6.48418	15.4327
	Drug: PPQ/DHA; 1:4
					PPQ		DHA
PPQ (nM)	DHA (nM)	%P-1	%P-bkgnd	% inhibition	IC50 (nM)	IC90 (nM)	IC50 (nM)	IC90 (nM)
200	64	0.190114	0.055037	99.4802
100	32	0.190152	0.0550751	99.4799
50	16	1.0103	0.875226	91.7345		48.1563		15.41
25	8	3.5007	3.36562	68.2156	18.8349		6.02717
12.5	4	7.41148	7.27641	31.2827
6.25	2	9.79784	9.66276	8.74636
3.125	1	10.5411	10.406	1.72754
1.5625	0.5	10.5442	10.4091	1.69767
0.78125	0.25	11.2968	11.1617	-5.4094
0.390625	0.125	10.8332	10.6982	-1.03191
0	0	10.6421	10.5071	0.773011
0	0	7.70154	7.56646	28.5435
	Ave	10.724	10.5889	0	18.8349	48.1563	6.02717	15.41
	Drug: PPQ/DHA; 0:1
					PPQ		DHA
PPQ (nM)	DHA (nM)	%P-1	%P-bkgnd	% inhibition	IC50 (nM)	IC90 (nM)	IC50 (nM)	IC90 (nM)
0	80	0.08004	-0.055037	100.52
0	40	0.109551	-0.0255262	100.241
0	20	0.320064	0.184987	98.253		0		15.4724
0	10	2.25023	2.11515	80.0249	0		5.68281
0	5	5.93237	5.7973	45.2512
0	2.5	8.96359	8.82851	16.6249
0	1.25	10.321	10.186	3.8054
0	0.625	10.8232	10.6882	-0.937445
1	0.3125	10.6321	10.497	0.867468
0	0.15625	11.5735	11.4384	-8.02246
0	0	9.97399	9.83891	7.08281
0	0	8.10405	7.96897	24.7422
	Ave	10.724	10.5889	0	0	0	5.68281	15.4724
