# Supplementary material for: 4-Aminoquinolines block heme iron reactivity and interfere with artemisinin action
Source: eLife. 2026 Mar 23;14:RP108976. doi: 10.7554/eLife.108976 (PMC13008355; doi:10.7554/eLife.108976)
Supplement: Figure 1—source data 1. [file elife-108976-fig1-data1.zip › Figure 1- source data 1- Isobologram analysis/PPQ and DHA/2024-10-11 PPQ & DHA Isobologram M343L.xlsx]

## Sheet: PPQ
Dd2 PfCRT Dd2 + M343L
PPQ & DHA
Background	0.711505
Avg	8.7018																		Well Name	P1 #Events	P3 #Events	P%
																			A1	9997	108	1.08032
																			A2	9999	98	0.980098
																			A3	9998	103	1.03021
					PPQ		DHA												A4	9996	208	2.08083
PPQ (nM)	DHA (nM)	%P-1	%P-bkgnd	% inhibition	IC50 (nM)	IC90 (nM)	IC50 (nM)	IC90 (nM)											A5	9990	532	5.32533
1000	0	1.08032	0.368819	95.3842															A6	9995	718	7.18359
500	0	0.980098	0.268593	96.6385															A7	9996	816	8.16327
250	0	1.03021	0.318701	96.0114		192.852		0											A8	9994	891	8.91535
125	0	2.08083	1.36933	82.8626	74.4177		0												A9	9996	886	8.86355
62.5	0	5.32533	4.61382	42.2572															A10	9996	958	9.58383
31.25	0	7.18359	6.47209	19.0007								PPQ IC90	DHA IC90		FIC90 PPQ	FIC90 DHA	Sum		A11	9993	889	8.89623
15.625	0	8.16327	7.45176	6.73989								192.852	0		1	0	1		A12	9999	840	8.40084
7.8125	0	8.91535	8.20384	-2.67257								188.963	3.77925		0.979832	0.405886	1.38572		B1	9994	69	0.690414
3.90625	0	8.86355	8.15204	-2.02424								153.515	6.1406		0.796025	0.65949	1.45552		B2	9996	82	0.820328
1.95312	0	9.58383	8.87233	-11.0388								115.324	9.22592		0.597992	0.990848	1.58884		B3	9996	116	1.16046
0	0	8.89623	8.18472	-2.43326								63.0509	10.0881		0.326939	1.08345	1.41039		B4	9995	433	4.33217
0	0	8.40084	7.68934	3.7666								25.7326	8.23444		0.133432	0.884365	1.0178		B5	9995	670	6.70335
	Ave	8.7018	7.9903	0	74.4177	192.852	0	0				0	9.31113		0	1	1		B6	9993	822	8.22576
																			B7	9996	896	8.96359
																			B8	9993	966	9.66677
	Drug: PPQ/DHA; 4:1																		B9	9998	907	9.07181
					PPQ		DHA												B10	9998	994	9.94199
PPQ (nM)	DHA (nM)	%P-1	%P-bkgnd	% inhibition	IC50 (nM)	IC90 (nM)	IC50 (nM)	IC90 (nM)				PPQ IC50	DHA IC50		FIC50 PPQ	FIC50 DHA	Sum		B11	9996	887	8.87355
800	16	0.690414	-0.0210907	100.264						Row A	1:0	74.4177	0		1	0	1		B12	9994	836	8.36502
400	8	0.820328	0.108823	98.6381						Row B	4:1	92.1034	1.84207		1.23765	0.523577	1.76123		C1	9996	75	0.7503
200	4	1.16046	0.448959	94.3812		188.963		3.77925		Row C	2:1	68.9154	2.75662		0.926062	0.783523	1.70958		C2	9990	105	1.05105
100	2	4.33217	3.62066	54.6868	92.1034		1.84207			Row D	1:1	50.3094	4.02476		0.676041	1.14397	1.82001		C3	9994	112	1.12067
50	1	6.70335	5.99185	25.011						Row E	1:2	24.9853	3.99765		0.335744	1.13627	1.47201		C4	9997	392	3.92118
25	0.5	8.22576	7.51425	5.95778						Row F	1:4	9.98025	3.19368		0.134111	0.907751	1.04186		C5	9990	630	6.30631
12.5	0.25	8.96359	8.25208	-3.27626						Row G	0:1	0	3.51824		0	1	1		C6	9996	815	8.15326
6.25	0.125	9.66677	8.95526	-12.0767													1.56094		C7	9997	869	8.69261
3.125	0.0625	9.07181	8.36031	-4.63076															C8	9993	883	8.83619
1.5625	0.03125	9.94199	9.23048	-15.5211															C9	9997	870	8.70261
0	0	8.87355	8.16204	-2.14944															C10	9997	881	8.81264
0	0	8.36502	7.65351	4.21491															C11	9997	919	9.19276
	Ave	8.7018	7.9903	0	92.1034	188.963	1.84207	3.77925											C12	9995	769	7.69385
																			D1	9988	108	1.0813
																			D2	9997	93	0.930279
	Drug: PPQ/DHA; 2:1																		D3	9997	112	1.12034
					PPQ		DHA												D4	9998	364	3.64073
PPQ (nM)	DHA (nM)	%P-1	%P-bkgnd	% inhibition	IC50 (nM)	IC90 (nM)	IC50 (nM)	IC90 (nM)											D5	9995	637	6.37319
660	26.4	0.7503	0.0387952	99.5145															D6	9998	776	7.76155
330	13.2	1.05105	0.339546	95.7505															D7	9992	861	8.61689
165	6.6	1.12067	0.409167	94.8792		153.515		6.1406											D8	9996	807	8.07323
82.5	3.3	3.92118	3.20967	59.8304	68.9154		2.75662												D9	9994	902	9.02542
41.25	1.65	6.30631	5.5948	29.9801															D10	9992	896	8.96717
20.625	0.825	8.15326	7.44176	6.86509															D11	9998	884	8.84177
10.3125	0.4125	8.69261	7.9811	0.115075															D12	9992	794	7.94636
5.15625	0.20625	8.83619	8.12468	-1.68182															E1	9998	91	0.910182
2.57812	0.103125	8.70261	7.99111	-0.0101141															E2	9995	67	0.670335
1.28906	0.0515625	8.81264	8.10114	-1.3872															E3	9994	84	0.840504
0	0	9.19276	8.48125	-6.14439															E4	9993	226	2.26158
0	0	7.69385	6.98234	12.6147															E5	9996	536	5.36214
	Ave	8.7018	7.9903	0	68.9154	153.515	2.75662	6.1406											E6	9995	623	6.23312
																			E7	9996	749	7.493
																			E8	9995	806	8.06403
	Drug: PPQ/DHA; 1:1																		E9	9997	835	8.35251
					PPQ		DHA												E10	9996	846	8.46339
PPQ (nM)	DHA (nM)	%P-1	%P-bkgnd	% inhibition	IC50 (nM)	IC90 (nM)	IC50 (nM)	IC90 (nM)											E11	9995	807	8.07404
500	40	1.0813	0.369793	95.372															E12	9994	740	7.40444
250	20	0.930279	0.218774	97.262															F1	9994	64	0.640384
125	10	1.12034	0.408831	94.8834		115.324		9.22592											F2	9998	75	0.75015
62.5	5	3.64073	2.92922	63.3402	50.3094		4.02476												F3	9995	84	0.84042
31.25	2.5	6.37319	5.66168	29.143															F4	9995	153	1.53077
15.625	1.25	7.76155	7.05005	11.7674															F5	9996	381	3.81152
7.8125	0.625	8.61689	7.90539	1.06265															F6	9997	603	6.03181
3.90625	0.3125	8.07323	7.36172	7.86671															F7	9994	696	6.96418
1.95312	0.15625	9.02542	8.31391	-4.05007															F8	9997	802	8.02241
0.976562	0.078125	8.96717	8.25567	-3.32117															F9	9994	769	7.69462
0	0	8.84177	8.13026	-1.7517															F10	9996	806	8.06323
0	0	7.94636	7.23485	9.45454															F11	9999	845	8.45085
	Ave	8.7018	7.9903	0	50.3094	115.324	4.02476	9.22592											F12	9995	764	7.64382
																			G1	10222	80	0.782626
																			G2	9997	92	0.920276
	Drug: PPQ/DHA; 1:2																		G3	9995	93	0.930465
					PPQ		DHA												G4	9993	127	1.27089
PPQ (nM)	DHA (nM)	%P-1	%P-bkgnd	% inhibition	IC50 (nM)	IC90 (nM)	IC50 (nM)	IC90 (nM)											G5	9999	301	3.0103
330	52.8	0.910182	0.198677	97.5135															G6	9996	587	5.87235
165	26.4	0.670335	-0.0411698	100.515															G7	9995	770	7.70385
82.5	13.2	0.840504	0.128999	98.3856		63.0509		10.0881											G8	9994	843	8.43506
41.25	6.6	2.26158	1.55008	80.6005	24.9853		3.99765												G9	9996	821	8.21329
20.625	3.3	5.36214	4.65064	41.7964															G10	9995	897	8.97449
10.3125	1.65	6.23312	5.52161	30.896															G11	9996	858	8.58343
5.15625	0.825	7.493	6.78149	15.1284															G12	9996	786	7.86315
2.57812	0.4125	8.06403	7.35253	7.98181
1.28906	0.20625	8.35251	7.641	4.37151
0.644531	0.103125	8.46339	7.75188	2.98383
0	0	8.07404	7.36253	7.8566
0	0	7.40444	6.69294	16.2367
	Ave	8.7018	7.9903	0	24.9853	63.0509	3.99765	10.0881
	Drug: PPQ/DHA; 1:4
					PPQ		DHA
PPQ (nM)	DHA (nM)	%P-1	%P-bkgnd	% inhibition	IC50 (nM)	IC90 (nM)	IC50 (nM)	IC90 (nM)
200	64	0.640384	-0.0711207	100.89
100	32	0.75015	0.0386451	99.5164
50	16	0.84042	0.128915	98.3866		25.7326		8.23444
25	8	1.53077	0.81926	89.7468
12.5	4	3.81152	3.10002	61.2027	9.98025		3.19368
6.25	2	6.03181	5.3203	33.4154
3.125	1	6.96418	6.25267	21.7467
1.5625	0.5	8.02241	7.3109	8.50276
0.78125	0.25	7.69462	6.98311	12.6051
0.390625	0.125	8.06323	7.35172	7.99191
0	0	8.45085	7.73934	3.14078
0	0	7.64382	6.93232	13.2408
	Ave	8.7018	7.9903	0	9.98025	25.7326	3.19368	8.23444
	Drug: PPQ/DHA; 0:1
					PPQ		DHA
PPQ (nM)	DHA (nM)	%P-1	%P-bkgnd	% inhibition	IC50 (nM)	IC90 (nM)	IC50 (nM)	IC90 (nM)
0	80	0.782626	0.0711207	99.1099
0	40	0.920276	0.208771	97.3872
0	20	0.930465	0.21896	97.2597
0	10	1.27089	0.559385	92.9992		0		9.31113
0	5	3.0103	2.2988	71.2302	0		3.51824
0	2.5	5.87235	5.16084	35.4111
0	1.25	7.70385	6.99235	12.4895
0	0.625	8.43506	7.72356	3.33832
1	0.3125	8.21329	7.50178	6.11388
0	0.15625	8.97449	8.26298	-3.4127
0	0	8.58343	7.87193	1.48141
0	0	7.86315	7.15164	10.4959
	Ave	8.7018	7.9903	0	0	0	3.51824	9.31113
