# Supplementary material for: 4-Aminoquinolines block heme iron reactivity and interfere with artemisinin action
Source: eLife. 2026 Mar 23;14:RP108976. doi: 10.7554/eLife.108976 (PMC13008355; doi:10.7554/eLife.108976)
Supplement: Figure 1—figure supplement 1—source data 1. [file elife-108976-fig1-figsupp1-data1.zip]

Archive with 2 entries (1 files):
- Figure 1- figure supplement 1- source data 1- CQ DHA PPQ and MFQ IC50 values/
- Figure 1- figure supplement 1- source data 1- CQ DHA PPQ and MFQ IC50 values/CQ DHA PPQ MFQ Trophozoite Stage IC50 Values.xlsx
