# Supplementary material for: 4-Aminoquinolines block heme iron reactivity and interfere with artemisinin action
Source: eLife. 2026 Mar 23;14:RP108976. doi: 10.7554/eLife.108976 (PMC13008355; doi:10.7554/eLife.108976)
Supplement: Figure 1—figure supplement 1—source data 1. [file elife-108976-fig1-figsupp1-data1.zip › Figure 1- figure supplement 1- source data 1- CQ DHA PPQ and MFQ IC50 values/CQ DHA PPQ MFQ Trophozoite Stage IC50 Values.xlsx]

## Sheet: CQ
GraphPad Prism version 10 was used to calculate IC50 values by nonlinear regression based on % Inhibition from 1:0 fixed ratios from Figure 1a-e isobolograms.
	Dd2	3D7	Dd2 PfCRTDd2	Dd2 PfCRT3D7	Dd2 K13R539T
	24852	42.25	57725	81.92	95723
	83258	54.24	30701	78.76	83385
	46019	49.79	57237	65.14	94183

## Sheet: DHA
GraphPad Prism version 10 was used to calculate IC50 values by nonlinear regression based on % Inhibition from 0:1 fixed ratios from Figure 1a-k isobolograms.
	Dd2	Dd2 PfCRT3D7	3D7	Dd2 PfCRTDd2	Dd2 K13R539T	Dd2 PfCRTM343L
	2.616	2.62	2.457	4.165	4.124
	3.229	4.423	4.528	2.38	3.456
	4.362	2.684	6.787	2.656	5.423
	4.828	2.068	3.068	2.781	2.461	3.256
	3.562	4.411	4.602	4.005	3.896	3.872
	3.324	4.163	2.74	1.951	2.458	5.343

## Sheet: PPQ
GraphPad Prism version 10 was used to calculate IC50 values by nonlinear regression based on % Inhibition from 1:0 fixed ratios from Figure 1f-k isobolograms.
	Dd2	3D7	Dd2 PfCRTDd2	Dd2 PfCRT3D7	Dd2 K13R539T	Dd2 PfCRTM343L
	19.36	7.884	20.26	16.55	15.78	57.59
	31.23	9.066	17.38	18.21	21.72	68.68
	24.56	13.8	10.72	16.39	12.21	66.86

## Sheet: MFQ
GraphPad Prism version 10 was used to calculate IC50 values by nonlinear regression based on % Inhibition from 1:0 fixed ratios from Figure 1l-q isobolograms.
	Dd2	Dd2 PfCRT3D7	3D7	Dd2 PfCRTDd2	Dd2 K13R539T	Dd2 PfCRTM343L
	14.15	13.96	30.93	19.9	36.51	33.54
	36.3	26	22.27	23.07	49.17	30.99
	23.84	24.68	26.7	38.66	37.68	17.79
