# Supplementary material for: 4-Aminoquinolines block heme iron reactivity and interfere with artemisinin action
Source: eLife. 2026 Mar 23;14:RP108976. doi: 10.7554/eLife.108976 (PMC13008355; doi:10.7554/eLife.108976)
Supplement: Figure 2—source data 1. [file elife-108976-fig2-data1.zip]

Archive with 12 entries (11 files):
- Figure 2- source data 1- RSA dose response assays/
- Figure 2- source data 1- RSA dose response assays/2024-11-01 RSA Pilot.xlsx
- Figure 2- source data 1- RSA dose response assays/2024-11-08 RSA Pilot.xlsx
- Figure 2- source data 1- RSA dose response assays/2024-11-15 RSA.xlsx
- Figure 2- source data 1- RSA dose response assays/2024-12-06 RSA.xlsx
- Figure 2- source data 1- RSA dose response assays/2024-12-13 RSA.xlsx
- Figure 2- source data 1- RSA dose response assays/2025-02-07 RSA.xlsx
- Figure 2- source data 1- RSA dose response assays/2025-02-14 RSA.xlsx
- Figure 2- source data 1- RSA dose response assays/2025-02-21 RSA.xlsx
- Figure 2- source data 1- RSA dose response assays/2025-02-28 RSA.xlsx
- Figure 2- source data 1- RSA dose response assays/2025-03-07 RSA.xlsx
- Figure 2- source data 1- RSA dose response assays/IC50 and RSA values.xlsx
