# Supplementary material for: 4-Aminoquinolines block heme iron reactivity and interfere with artemisinin action
Source: eLife. 2026 Mar 23;14:RP108976. doi: 10.7554/eLife.108976 (PMC13008355; doi:10.7554/eLife.108976)
Supplement: Figure 2—source data 1. [file elife-108976-fig2-data1.zip › Figure 2- source data 1- RSA dose response assays/2024-11-01 RSA Pilot.xlsx]

## Sheet: CQ
No drug avg:	5.67419										No drug avg:	4.95897
Background:	0.63551
DHA	Dd2					DHA	Dd2 + 10 uM CQ					DHA	K13					DHA	K13 + 10 uM CQ					DHA	K13 + 500 nM PPQ					DHA	K13 + 5 uM MFQ
nM	%P	%P - bkgnd	% inhibition	% survival		nM	%P	%P - bkgnd	% inhibition	% survival		nM	%P	%P - bkgnd	% inhibition	% survival		nM	%P	%P - bkgnd	% inhibition	% survival		nM	%P	%P - bkgnd	% inhibition	% survival		nM	%P	%P - bkgnd	% inhibition	% survival
2800	0.620434	-0.0150756	100.266	-0.265688		2800	0.640577	0.0050666	99.9107	0.0892922		2800	0.740296	0.104786	97.8869	2.11307		2800	0.960769	0.325259	93.441	6.559		2800	0.190171	-0.445339	108.98	-8.98048		2800	0.220242	-0.415268	108.374	-8.37408
1400	0.650586	0.0150756	99.7343	0.265688		1400	0.660264	0.0247542	99.5637	0.43626		1400	0.990297	0.354787	92.8455	7.15446		1400	1.46146	0.825952	83.3443	16.6557		1400	0.220264	-0.415246	108.374	-8.37363		1400	0.260104	-0.375406	107.57	-7.57025
700	0.640897	0.00538734	99.9051	0.0949447		700	0.980883	0.345373	93.9133	6.08674		700	1.15069	0.51518	89.6111	10.3889		700	1.46058	0.825074	83.362	16.638		700	0.210042	-0.425468	108.58	-8.57977		700	0.170102	-0.465408	109.385	-9.38518
350	0.820739	0.185229	96.7356	3.26441		350	1.03052	0.395005	93.0386	6.96145		350	1.14103	0.505517	89.806	10.194		350	1.51151	0.876002	82.335	17.665		350	0.320288	-0.315222	106.357	-6.3566		350	0.230046	-0.405464	108.176	-8.17638
175	0.690138	0.0546281	99.0373	0.962748		175	1.1607	0.525187	90.7443	9.25572		175	1.15069	0.51518	89.6111	10.3889		175	1.64082	1.00531	79.7274	20.2726		175	0.30009	-0.33542	106.764	-6.76391		175	0.2501	-0.38541	107.772	-7.77198
87.5	0.990495	0.354985	93.7439	6.25615		87.5	2.10189	1.46638	74.157	25.843		87.5	1.12067	0.485162	90.2165	9.78354		87.5	2.22156	1.58605	68.0166	31.9834		87.5	0.290087	-0.345423	106.966	-6.96562		87.5	0.170051	-0.465459	109.386	-9.38621
43.75	1.5106	0.875094	84.5776	15.4224		43.75	2.95236	2.31685	59.1686	40.8314		43.75	1.16046	0.524954	89.414	10.586		43.75	3.03182	2.39631	51.6772	48.3228		43.75	0.320192	-0.315318	106.359	-6.35854		43.75	0.180162	-0.455348	109.182	-9.18231
21.875	2.49075	1.85524	67.3039	32.6961		21.875	4.59322	3.95771	30.2507	69.7493		21.875	1.91076	1.27525	74.2839	25.7161		21.875	3.8627	3.22719	34.922	65.078		21.875	0.65039	0.0148803	99.6999	0.300069		21.875	0.210168	-0.425342	108.577	-8.57723
10.9375	4.11411	3.4786	38.6942	61.3058		10.9375	5.4338	4.79829	15.4364	84.5636		10.9375	2.32209	1.68658	65.9893	34.0107		10.9375	4.8024	4.16689	15.9726	84.0274		10.9375	1.04052	0.40501	91.8328	8.16723		10.9375	0.30027	-0.33524	106.76	-6.76027
5.46875	4.94445	4.30894	24.0606	75.9394		5.46875	6.62397	5.98846	-5.53875	105.539		5.46875	3.46208	2.82657	43.0009	56.9991		5.46875	5.46382	4.82831	2.63464	97.3654		5.46875	1.8513	1.21579	75.4831	24.5169		5.46875	0.360144	-0.275366	105.553	-5.55289
0	6.55393	5.91842	-4.30435	104.304		0	6.0024	5.36689	5.41566	94.5843		0	5.59448	4.95897	0	100		0	5.38269	4.74718	4.27073	95.7293		0	2.38167	1.74616	64.7879	35.2121		0	0.310155	-0.325355	106.561	-6.56094
0	6.06546	5.42995	4.30435	95.6957		0	6.52326	5.88775	-3.76382	103.764		0	5.75288	5.11737	-3.19423	103.194		0	5.50275	4.86724	1.84966	98.1503		0	2.25068	1.61517	67.4294	32.5706		0	0.360072	-0.275438	105.554	-5.55434
Well Name	P1 #Events	P3 #Events	P%
A1	9993	62	0.620434
A2	9991	65	0.650586
A3	9986	64	0.640897
A4	9991	82	0.820739
A5	9998	69	0.690138
A6	9995	99	0.990495
A7	9996	151	1.5106
A8	9997	249	2.49075
A9	9990	411	4.11411
A10	9991	494	4.94445
A11	9994	655	6.55393
A12	9991	606	6.06546
B1	9991	64	0.640577
B2	9996	66	0.660264
B3	9991	98	0.980883
B4	9995	103	1.03052
B5	9994	116	1.1607
B6	9991	210	2.10189
B7	9992	295	2.95236
B8	9993	459	4.59322
B9	9993	543	5.4338
B10	9994	662	6.62397
B11	9996	600	6.0024
B12	9995	652	6.52326
C1	9996	74	0.740296
C2	9997	99	0.990297
C3	9994	115	1.15069
C4	9991	114	1.14103
C5	9994	115	1.15069
C6	9994	112	1.12067
C7	9996	116	1.16046
C8	9996	191	1.91076
C9	9991	232	2.32209
C10	9994	346	3.46208
C11	9992	559	5.59448
C12	9995	575	5.75288
D1	9992	96	0.960769
D2	9990	146	1.46146
D3	9996	146	1.46058
D4	9990	151	1.51151
D5	9995	164	1.64082
D6	9993	222	2.22156
D7	9994	303	3.03182
D8	9993	386	3.8627
D9	9995	480	4.8024
D10	9993	546	5.46382
D11	9995	538	5.38269
D12	9995	550	5.50275
E1	9991	19	0.190171
E2	9988	22	0.220264
E3	9998	21	0.210042
E4	9991	32	0.320288
E5	9997	30	0.30009
E6	9997	29	0.290087
E7	9994	32	0.320192
E8	9994	65	0.65039
E9	9995	104	1.04052
E10	9993	185	1.8513
E11	9993	238	2.38167
E12	9997	225	2.25068
F1	9989	22	0.220242
F2	9996	26	0.260104
F3	9994	17	0.170102
F4	9998	23	0.230046
F5	9996	25	0.2501
F6	9997	17	0.170051
F7	9991	18	0.180162
F8	9992	21	0.210168
F9	9991	30	0.30027
F10	9996	36	0.360144
F11	9995	31	0.310155
F12	9998	36	0.360072
