# Supplementary material for: 4-Aminoquinolines block heme iron reactivity and interfere with artemisinin action
Source: eLife. 2026 Mar 23;14:RP108976. doi: 10.7554/eLife.108976 (PMC13008355; doi:10.7554/eLife.108976)
Supplement: Figure 2—source data 1. [file elife-108976-fig2-data1.zip › Figure 2- source data 1- RSA dose response assays/2024-11-08 RSA Pilot.xlsx]

## Sheet: CQ
No drug avg:	2.64579																No drug avg:	3.05526																								No drug avg:	2.78757
Background:	0.195065																																									Background:	0.210126
DHA	Dd2					DHA	Dd2 + 10 uM CQ					DHA	Dd2 + 200 nM PPQ					DHA	K13					DHA	K13 + 10 uM CQ					DHA	K13 + 200 nM PPQ					DHA	K13 + 5 uM MFQ					DHA	M343L					DHA	M343L + 10 uM CQ
nM	%P	%P - bkgnd	% inhibition	% survival		nM	%P	%P - bkgnd	% inhibition	% survival		nM	%P	%P - bkgnd	% inhibition	% survival		nM	%P	%P - bkgnd	% inhibition	% survival		nM	%P	%P - bkgnd	% inhibition	% survival		nM	%P	%P - bkgnd	% inhibition	% survival		nM	%P	%P - bkgnd	% inhibition	% survival		nM	%P	%P - bkgnd	% inhibition	% survival		nM	%P
1400	0.170085	-0.0249795	100.944	-0.944122		1400	0.2501	0.0550355	97.9199	2.08012		1400	0.250075	0.0550105	97.9208	2.07917		1400	0.50005	0.304985	90.0177	9.98231		1400	0.72036	0.525296	82.8068	17.1932		1400	0.22011	0.0250455	99.1802	0.819751		2800	0.220242	0.0251777	99.1759	0.824078		1400	0.210147	2.10252e-05	99.9992	0.000754249		1400	0.270162
700	0.220044	0.0249795	99.0559	0.944122		700	0.32016	0.125096	95.2719	4.7281		700	0.090027	-0.105038	103.97	-3.96999		700	0.707312	0.512248	83.2339	16.7661		700	0.790316	0.595252	80.5172	19.4828		700	0.180036	-0.0150285	100.492	-0.49189		1400	0.260104	0.0650395	97.8712	2.12877		700	0.210105	-2.10252e-05	100.001	-0.000754249		700	0.350035
350	0.190076	-0.0049885	100.189	-0.188545		350	0.30012	0.105056	96.0293	3.97067		350	0.20004	0.00497548	99.8119	0.188053		350	0.620186	0.425122	86.0856	13.9144		350	0.830083	0.635018	79.2156	20.7844		350	0.15	-0.0450645	101.475	-1.47498		700	0.170102	-0.0249625	100.817	-0.817032		350	0.208831	-0.00129553	100.046	-0.0464752		350	0.440396
175	0.248633	0.053568	97.9753	2.02465		175	0.590413	0.395349	85.0574	14.9426		175	0.130052	-0.0650125	102.457	-2.45721		175	0.640192	0.445128	85.4308	14.5692		175	1.0001	0.805035	73.6508	26.3492		175	0.180072	-0.0149925	100.491	-0.490711		350	0.230046	0.0349815	98.855	1.14496		175	0.35007	0.139944	94.9797	5.02028		175	0.610183
87.5	0.290203	0.0951386	96.4042	3.59585		87.5	0.840252	0.645188	75.6146	24.3854		87.5	0.270054	0.0749895	97.1657	2.83429		87.5	0.720504	0.52544	82.8021	17.1979		87.5	1.23037	1.0353	66.114	33.886		87.5	0.3368	0.141736	95.3609	4.63908		175	0.2501	0.0550355	98.1987	1.80134		87.5	0.330198	0.120072	95.6926	4.30741		87.5	0.90027
43.75	0.45027	0.255206	90.3543	9.64573		43.75	1.1408	0.945734	64.2551	35.7449		43.75	0.310093	0.115029	95.6524	4.34761		43.75	0.830249	0.635185	79.2101	20.7899		43.75	1.64131	1.44625	52.6637	47.3363		43.75	0.410123	0.215059	92.961	7.03896		87.5	0.170051	-0.0250135	100.819	-0.818703		43.75	0.590236	0.38011	86.3641	13.6359		43.75	1.43072
21.875	0.620559	0.425494	83.9181	16.0819		21.875	2.21022	2.01516	23.8354	76.1646		21.875	0.50015	0.305086	88.469	11.531		21.875	0.940188	0.745124	75.6118	24.3882		21.875	2.39072	2.19565	28.1353	71.8647		21.875	0.480336	0.285272	90.6629	9.33707		43.75	0.180162	-0.0149024	100.488	-0.487761		21.875	0.710355	0.500229	82.055	17.945		21.875	2.15043
10.9375	1.03021	0.835142	68.4351	31.5649		10.9375	2.49125	2.29618	13.2138	86.7862		10.9375	0.690414	0.49535	81.2778	18.7222		10.9375	1.77053	1.57547	48.4343	51.5657		10.9375	2.63079	2.43572	20.2777	79.7223		10.9375	0.8004	0.605336	80.1871	19.8129		21.875	0.210168	0.0151036	99.5057	0.494348		10.9375	1.11056	0.900429	67.6984	32.3016		10.9375	2.70243
5.46875	1.61081	1.41574	46.4908	53.5092		5.46875	3.09031	2.89524	-9.42837	109.428		5.46875	1.17059	0.975521	63.1293	36.8707		5.46875	2.07083	1.87576	38.6054	61.3946		5.46875	2.75138	2.55631	16.3308	83.6692		5.46875	1.40014	1.20508	60.5574	39.4426		10.9375	0.30027	0.105206	96.5566	3.44343		5.46875	1.89038	1.68025	39.7235	60.2765		5.46875	2.95059
2.73438	2.55179	2.35672	10.9256	89.0744		2.73438	3.0006	2.80554	-6.03774	106.038		2.73438	1.3572	1.16213	56.0761	43.9239		2.73438	2.39072	2.19565	28.1353	71.8647		2.73438	3.09062	2.89555	5.22728	94.7727		2.73438	1.58032	1.38525	54.6601	45.3399		5.46875	0.360144	0.16508	94.5969	5.40312		2.73438	2.21133	2.0012	28.2099	71.7901		2.73438	2.85086
0	2.82056	2.6255	0.766885	99.2331		0	3.02091	2.82584	-6.80523	106.805		0	1.71086	1.51579	42.7093	57.2907		0	3.25033	3.05526	0	100		0	2.81084	2.61578	14.3844	85.6156		0	1.54092	1.34586	55.9494	44.0506		0	0.310155	0.115091	96.233	3.76696		0	2.87259	2.66246	4.48823	95.5118		0	2.95089
0	2.86114	2.66608	-0.766885	100.767		0	2.491	2.29593	13.2232	86.7768		0	1.38097	1.1859	55.1778	44.8222		0	3.10031	2.90525	4.91006	95.0899		0	2.85086	2.65579	13.0748	86.9252		0	1.43155	1.23649	59.5292	40.4708		0	0.360072	0.165007	94.5992	5.40077		0	3.12281	2.91268	-4.48823	104.488		0	2.74082
Well Name	P1 #Events	P3 #Events	P%
A1	9995	17	0.170085
A2	9998	22	0.220044
A3	9996	19	0.190076
A4	10055	25	0.248633
A5	9993	29	0.290203
A6	9994	45	0.45027
A7	9991	62	0.620559
A8	9998	103	1.03021
A9	9995	161	1.61081
A10	9993	255	2.55179
A11	9998	282	2.82056
A12	9996	286	2.86114
B1	9996	25	0.2501
B2	9995	32	0.32016
B3	9996	30	0.30012
B4	9993	59	0.590413
B5	9997	84	0.840252
B6	9993	114	1.1408
B7	9999	221	2.21022
B8	9995	249	2.49125
B9	9999	309	3.09031
B10	9998	300	3.0006
B11	9997	302	3.02091
B12	9996	249	2.491
C1	9997	25	0.250075
C2	9997	9	0.090027
C3	9998	20	0.20004
C4	9996	13	0.130052
C5	9998	27	0.270054
C6	9997	31	0.310093
C7	9997	50	0.50015
C8	9994	69	0.690414
C9	9995	117	1.17059
C10	10168	138	1.3572
C11	9995	171	1.71086
C12	9993	138	1.38097
D1	9999	50	0.50005
D2	10038	71	0.707312
D3	9997	62	0.620186
D4	9997	64	0.640192
D5	9993	72	0.720504
D6	9997	83	0.830249
D7	9998	94	0.940188
D8	9997	177	1.77053
D9	9996	207	2.07083
D10	9997	239	2.39072
D11	9999	325	3.25033
D12	9999	310	3.10031
E1	9995	72	0.72036
E2	9996	79	0.790316
E3	9999	83	0.830083
E4	9999	100	1.0001
E5	9997	123	1.23037
E6	9992	164	1.64131
E7	9997	239	2.39072
E8	9997	263	2.63079
E9	9995	275	2.75138
E10	9998	309	3.09062
E11	9997	281	2.81084
E12	9997	285	2.85086
F1	9995	22	0.22011
F2	9998	18	0.180036
F3	10000	15	0.15
F4	9996	18	0.180072
F5	10095	34	0.3368
F6	9997	41	0.410123
F7	9993	48	0.480336
F8	9995	80	0.8004
F9	9999	140	1.40014
F10	9998	158	1.58032
F11	9994	154	1.54092
F12	10059	144	1.43155
A1	9993	21	0.210147
A2	9995	21	0.210105
A3	10056	21	0.208831
A4	9998	35	0.35007
A5	9994	33	0.330198
A6	9996	59	0.590236
A7	9995	71	0.710355
A8	9995	111	1.11056
A9	9998	189	1.89038
A10	9994	221	2.21133
A11	9991	287	2.87259
A12	9991	312	3.12281
B1	9994	27	0.270162
B2	9999	35	0.350035
B3	9991	44	0.440396
B4	9997	61	0.610183
B5	9997	90	0.90027
B6	9995	143	1.43072
B7	9998	215	2.15043
B8	9991	270	2.70243
B9	9998	295	2.95059
B10	9997	285	2.85086
B11	9997	295	2.95089
B12	9997	274	2.74082
C1	9995	18	0.18009
C2	9998	24	0.240048
C3	9998	31	0.310062
C4	9994	28	0.280168
C5	9994	33	0.330198
C6	9999	50	0.50005
C7	9997	58	0.580174
C8	9997	114	1.14034
C9	9997	179	1.79054
C10	9996	219	2.19088
C11	9997	259	2.59078
C12	9997	242	2.42073
D1	9995	15	0.150075
D2	9998	18	0.180036
D3	9999	25	0.250025
D4	9997	17	0.170051
D5	9996	35	0.35014
D6	9997	38	0.380114
D7	9998	55	0.55011
D8	10021	117	1.16755
D9	9996	223	2.23089
D10	9995	263	2.63132
D11	9996	301	3.0112
D12	9996	310	3.10124
E1	9989	11	0.110121
E2	9995	27	0.270135
E3	9996	25	0.2501
E4	9999	37	0.370037
E5	9999	37	0.370037
E6	9994	89	0.890534
E7	9998	86	0.860172
E8	9995	100	1.0005
E9	9992	49	0.490392
E10	9999	89	0.890089
E11	9997	53	0.530159
E12	9996	16	0.160064
F1	9997	7	0.070021
F2	9998	6	0.060012
F3	9999	16	0.160016
F4	9995	27	0.270135
F5	9999	22	0.220022
F6	9994	33	0.330198
F7	9996	70	0.70028
F8	9998	97	0.970194
F9	9995	177	1.77089
F10	9996	208	2.08083
F11	9997	199	1.9906
F12	9998	194	1.94039
[truncated: 23 more columns]
