# Supplementary material for: 4-Aminoquinolines block heme iron reactivity and interfere with artemisinin action
Source: eLife. 2026 Mar 23;14:RP108976. doi: 10.7554/eLife.108976 (PMC13008355; doi:10.7554/eLife.108976)
Supplement: Figure 2—source data 1. [file elife-108976-fig2-data1.zip › Figure 2- source data 1- RSA dose response assays/2024-11-15 RSA.xlsx]

## Sheet: CQ
No drug avg:	3.64717																No drug avg:	3.22224																		No drug avg:	3.87333
Background:	0.110095																																			Background:	0.110095
DHA	Dd2					DHA	Dd2 + 10 uM CQ					DHA	Dd2 + 200 nM PPQ					DHA	K13					DHA	K13 + 10 uM CQ					DHA	K13 + 200 nM PPQ					DHA	M343L					DHA	M343L + 10 uM CQ					DHA	M343L + 200 nM PPQ
nM	%P	%P - bkgnd	% inhibition	% survival		nM	%P	%P - bkgnd	% inhibition	% survival		nM	%P	%P - bkgnd	% inhibition	% survival		nM	%P	%P - bkgnd	% inhibition	% survival		nM	%P	%P - bkgnd	% inhibition	% survival		nM	%P	%P - bkgnd	% inhibition	% survival		nM	%P	%P - bkgnd	% inhibition	% survival		nM	%P	%P - bkgnd	% inhibition	% survival		nM	%P
1400	0.15012	0.0400253	98.9026	1.09744		1400	0.230115	0.12002	96.7092	3.29078		1400	0.0801041	-0.0299906	100.822	-0.822299		1400	0.360108	0.250013	92.241	7.759		1400	0.570342	0.460247	85.7165	14.2835		1400	0.440264	0.330169	89.7534	10.2466		1400	0.110099	4.33336e-06	99.9999	0.000111877		1400	0.150075	0.0399803	98.9038	1.0962		1400	0.0500551
700	0.130274	0.0201788	99.4467	0.553274		700	0.28014	0.170045	95.3376	4.66239		700	0.10006	-0.0100347	100.275	-0.275137		700	0.410328	0.300234	90.6825	9.31755		700	0.680544	0.57045	82.2965	17.7035		700	0.360216	0.250121	92.2377	7.76235		700	0.110099	4.33336e-06	99.9999	0.000111877		700	0.24012	0.130025	96.4349	3.5651		700	0.120036
350	0.170238	0.0601436	98.351	1.64905		350	0.510357	0.400262	89.0254	10.9746		350	0.15015	0.0400554	98.9017	1.09826		350	0.570685	0.46059	85.7059	14.2941		350	0.860516	0.750422	76.7112	23.2888		350	0.46023	0.350135	89.1338	10.8662		350	0.180108	0.0700133	98.1924	1.80757		350	0.46046	0.350366	90.3935	9.60652		350	0.190076
175	0.200441	0.0903462	97.5228	2.47716		175	0.670335	0.56024	84.639	15.361		175	0.150165	0.0400704	98.9013	1.09867		175	0.560392	0.450298	86.0253	13.9747		175	0.890713	0.780618	75.774	24.226		175	0.44044	0.330346	89.7479	10.2521		175	0.310124	0.200029	94.8357	5.16427		175	0.560336	0.450241	87.655	12.345		175	0.19019
87.5	0.270243	0.160148	95.609	4.39104		87.5	0.930651	0.820557	77.5015	22.4985		87.5	0.240096	0.130001	96.4356	3.56445		87.5	0.56028	0.450185	86.0288	13.9712		87.5	1.09065	0.98056	69.569	30.431		87.5	0.510255	0.40016	87.5813	12.4187		87.5	0.270243	0.160148	95.8654	4.13464		87.5	0.810324	0.700229	80.8007	19.1993		87.5	0.260338
43.75	0.420505	0.31041	91.489	8.51099		43.75	1.48074	1.37065	62.4189	37.5811		43.75	0.35028	0.240185	93.4145	6.58553		43.75	0.702371	0.592276	81.6191	18.3809		43.75	1.4413	1.3312	58.687	41.313		43.75	0.580406	0.470312	85.4042	14.5958		43.75	0.390351	0.280257	92.7645	7.23554		43.75	1.54139	1.43129	60.756	39.244		43.75	0.360072
21.875	0.610488	0.500394	86.2799	13.7201		21.875	2.52202	2.41192	33.8686	66.1314		21.875	0.770539	0.660445	81.8916	18.1084		21.875	0.851192	0.741097	77.0006	22.9994		21.875	2.4217	2.3116	28.261	71.739		21.875	0.860516	0.750422	76.7112	23.2888		21.875	0.560336	0.450241	88.3759	11.6241		21.875	2.57283	2.46274	32.4754	67.5246		21.875	0.86043
10.9375	0.95057	0.840476	76.9554	23.0446		10.9375	3.56722	3.45712	5.21075	94.7892		10.9375	1.17035	1.06026	70.9293	29.0707		10.9375	1.45145	1.34136	58.3719	41.6281		10.9375	3.06153	2.95144	8.40416	91.5958		10.9375	1.07107	0.960976	70.1767	29.8233		10.9375	1.2909	1.18081	69.5144	30.4856		10.9375	3.34334	3.23325	11.349	88.651		10.9375	1.47132
5.46875	1.85148	1.74139	52.2537	47.7463		5.46875	3.70298	3.59289	1.48823	98.5118		5.46875	1.85037	1.74028	52.2842	47.7158		5.46875	1.60144	1.49135	53.7171	46.2829		5.46875	3.26261	3.15252	2.16379	97.8362		5.46875	1.99159	1.8815	41.609	58.391		5.46875	2.28274	2.17264	43.9076	56.0924		5.46875	3.78151	3.67142	-0.664919	100.665		5.46875	2.2816
2.73438	2.69269	2.5826	29.1889	70.8111		2.73438	3.76263	3.65254	-0.147291	100.147		2.73438	3.09186	2.98176	18.2445	81.7555		2.73438	2.64158	2.53149	21.4369	78.5631		2.73438	3.44172	3.33163	-3.39479	103.395		2.73438	2.59181	2.48172	22.9815	77.0185		2.73438	3.11124	3.00115	22.5176	77.4824		2.73438	3.72484	3.61475	0.888898	99.1111		2.73438	2.97387
0	3.83268	3.72259	-2.06793	102.068		0	3.86386	3.75377	-2.92287	102.923		0	3.23194	3.12184	14.4036	85.5964		0	3.33233	3.22224	0	100		0	3.50175	3.39166	-5.25778	105.258		0	2.96148	2.85139	11.5091	88.4909		0	4.26426	4.15417	-7.25051	107.251		0	4.07407	3.96398	-8.68653	108.687		0	3.42068
0	3.68184	3.57175	2.06793	97.9321		0	3.56285	3.45276	5.33048	94.6695		0	3.33333	3.22324	11.6235	88.3765		0	3.2526	3.14251	2.47438	97.5256		0	3.08154	2.97145	7.78316	92.2168		0	2.69215	2.58206	19.8675	80.1325		0	3.70259	3.5925	7.25051	92.7495		0	3.77151	3.66141	-0.390624	100.391		0	3.67184
Well Name	P1 #Events	P3 #Events	P%																																	Well Name	P1 #Events	P3 #Events	P%
A1	9992	15	0.15012																																	A1	9991	11	0.110099
A2	9979	13	0.130274																																	A2	9991	11	0.110099
A3	9986	17	0.170238																																	A3	9994	18	0.180108
A4	9978	20	0.200441																																	A4	9996	31	0.310124
A5	9991	27	0.270243																																	A5	9991	27	0.270243
A6	9988	42	0.420505																																	A6	9991	39	0.390351
A7	9992	61	0.610488																																	A7	9994	56	0.560336
A8	9994	95	0.95057																																	A8	9993	129	1.2909
A9	9992	185	1.85148																																	A9	9988	228	2.28274
A10	9990	269	2.69269																																	A10	9996	311	3.11124
A11	9993	383	3.83268																																	A11	9990	426	4.26426
A12	9995	368	3.68184																																	A12	9993	370	3.70259
B1	9995	23	0.230115																																	B1	9995	15	0.150075
B2	9995	28	0.28014																																	B2	9995	24	0.24012
B3	9993	51	0.510357																																	B3	9990	46	0.46046
B4	9995	67	0.670335																																	B4	9994	56	0.560336
B5	9993	93	0.930651																																	B5	9996	81	0.810324
B6	9995	148	1.48074																																	B6	9991	154	1.54139
B7	9992	252	2.52202																																	B7	9989	257	2.57283
B8	10176	363	3.56722																																	B8	9990	334	3.34334
B9	10289	381	3.70298																																	B9	9996	378	3.78151
B10	9993	376	3.76263																																	B10	9987	372	3.72484
B11	9990	386	3.86386																																	B11	9990	407	4.07407
B12	9992	356	3.56285																																	B12	9996	377	3.77151
C1	9987	8	0.0801041																																	C1	9989	5	0.0500551
C2	9994	10	0.10006																																	C2	9997	12	0.120036
C3	9990	15	0.15015																																	C3	9996	19	0.190076
C4	9989	15	0.150165																																	C4	9990	19	0.19019
C5	9996	24	0.240096																																	C5	9987	26	0.260338
C6	9992	35	0.35028																																	C6	9998	36	0.360072
C7	9993	77	0.770539																																	C7	9995	86	0.86043
C8	9997	117	1.17035																																	C8	9991	147	1.47132
C9	9998	185	1.85037																																	C9	9993	228	2.2816
C10	9994	309	3.09186																																	C10	9987	297	2.97387
C11	9994	323	3.23194																																	C11	9998	342	3.42068
C12	9990	333	3.33333																																	C12	9995	367	3.67184
D1	9997	36	0.360108																																	D1	9993	6	0.060042
D2	9992	41	0.410328																																	D2	9997	10	0.10003
D3	9988	57	0.570685																																	D3	9991	9	0.0900811
D4	9993	56	0.560392																																	D4	9993	16	0.160112
D5	9995	56	0.56028																																	D5	9992	22	0.220176
D6	10251	72	0.702371																																	D6	9991	39	0.390351
D7	9986	85	0.851192																																	D7	9989	81	0.810892
D8	9990	145	1.45145																																	D8	9994	135	1.35081
D9	9991	160	1.60144																																	D9	9991	225	2.25203
D10	9994	264	2.64158																																	D10	9993	269	2.69188
D11	9993	333	3.33233																																	D11	9993	341	3.41239
D12	9992	325	3.2526																																	D12	9994	337	3.37202
E1	9994	57	0.570342																																	E1	9990	17	0.17017
E2	9992	68	0.680544																																	E2	9997	12	0.120036
E3	9994	86	0.860516																																	E3	9991	19	0.190171
E4	9992	89	0.890713																																	E4	9994	29	0.290174
E5	9994	109	1.09065																																	E5	9995	31	0.310155
E6	9991	144	1.4413																																	E6	9993	48	0.480336
E7	9993	242	2.4217																																	E7	9994	65	0.65039
E8	9995	306	3.06153																																	E8	9995	95	0.950475
E9	9992	326	3.26261																																	E9	9990	175	1.75175
E10	9995	344	3.44172																																	E10	9991	241	2.41217
E11	9995	350	3.50175																																	E11	9997	333	3.331
E12	9995	308	3.08154																																	E12	9988	323	3.23388
F1	9994	44	0.440264																																	F1	9992	7	0.070056
F2	9994	36	0.360216																																	F2	9987	21	0.210273
F3	9995	46	0.46023																																	F3	9991	20	0.20018
F4	9990	44	0.44044																																	F4	9987	44	0.440573
F5	9995	51	0.510255																																	F5	9992	57	0.570456
F6	9993	58	0.580406																																	F6	9991	84	0.840757
F7	9994	86	0.860516																																	F7	9994	84	0.840504
F8	9990	107	1.07107																																	F8	9993	42	0.420294
F9	9992	199	1.99159																																	F9	9990	28	0.28028
F10	9993	259	2.59181																																	F10	9995	23	0.230115
F11	9995	296	2.96148																																	F11	9992	11	0.110088
F12	9992	269	2.69215																																	F12	9996	8	0.080032
																																				G1	9992	10	0.10008
																																				G2	9995	17	0.170085
																																				G3	9993	13	0.130091
																																				G4	9994	19	0.190114
																																				G5	9994	25	0.25015
																																				G6	9999	48	0.480048
																																				G7	9992	65	0.65052
																																				G8	9995	144	1.44072
																																				G9	9995	194	1.94097
																																				G10	9993	249	2.49174
																																				G11	9995	268	2.68134
																																				G12	9991	268	2.68241
[truncated: 23 more columns]
