# Supplementary material for: 4-Aminoquinolines block heme iron reactivity and interfere with artemisinin action
Source: eLife. 2026 Mar 23;14:RP108976. doi: 10.7554/eLife.108976 (PMC13008355; doi:10.7554/eLife.108976)
Supplement: Figure 2—source data 1. [file elife-108976-fig2-data1.zip › Figure 2- source data 1- RSA dose response assays/2024-12-06 RSA.xlsx]

## Sheet: CQ
No drug avg:	4.30894										No drug avg:	1.72202												No drug avg:	2.01529											No drug avg:	3.65111
Background:	0.313376																							Background:	0.230033											BKD	0.310079
DHA	Dd2					DHA	Dd2 + 200 nM PPQ					DHA	K13					DHA	K13 + 200 nM PPQ					DHA	M343L					DHA	M343L + 200 nM PPQ						DHA	D^3D7					DHA	D^3D7 + 10 uM CQ					DHA
nM	%P	%P - bkgnd	% inhibition	% survival		nM	%P	%P - bkgnd	% inhibition	% survival		nM	%P	%P - bkgnd	% inhibition	% survival		nM	%P	%P - bkgnd	% inhibition	% survival		nM	%P	%P - bkgnd	% inhibition	% survival		nM	%P	%P - bkgnd	% inhibition	% survival			nM	%P	%P - bkgnd	% inhibition	% survival		nM	%P	%P - bkgnd	% inhibition	% survival		nM
1400	0.330099	0.016723	99.6119	0.388101		1400	0.290029	-0.023347	100.542	-0.541828		1400	0.35007	0.036694	97.8691	2.13087		1400	0.32	0.00662399	99.6153	0.384664		1400	0.220044	-0.00998866	100.496	-0.495645		1400	0.2	-0.0300327	100.697	-0.696986			1400	0.26	-0.0500785	101.372	-1.3716		1400	0.270054	-0.0400245	101.096	-1.09623		1400
700	0.36	0.046624	98.918	1.08203		700	0.290087	-0.023289	100.54	-0.540481		700	0.530106	0.21673	87.4142	12.5858		700	0.30006	-0.013316	100.773	-0.773278		700	0.2501	0.0200674	99.0042	0.995757		700	0.22	-0.0100327	100.233	-0.232834			700	0.36	0.0499215	98.6327	1.3673		700	0.420084	0.110005	96.9871	3.01293		700
350	0.430172	0.116796	97.2894	2.71056		350	0.460046	0.14667	96.5961	3.40386		350	0.430129	0.116753	93.22	6.78001		350	0.30009	-0.013286	100.772	-0.771535		350	0.290058	0.0600253	97.0215	2.9785		350	0.220044	-0.00998866	100.232	-0.231813			350	0.430215	0.120137	96.7096	3.29041		350	0.530212	0.220134	93.9708	6.02922		350
175	0.45009	0.136714	96.8272	3.1728		175	0.410123	0.096747	97.7547	2.24527		175	0.530053	0.216677	87.4173	12.5827		175	0.340102	0.026726	98.448	1.55202		175	0.40012	0.170087	91.5601	8.43986		175	0.370037	0.140004	96.7508	3.24916			175	0.61	0.299921	91.7855	8.21453		175	0.740074	0.429995	88.2229	11.7771		175
87.5	0.590118	0.276742	93.5775	6.42252		87.5	0.540054	0.226678	94.7394	5.26065		87.5	0.710142	0.396766	76.9593	23.0407		87.5	0.490098	0.176722	89.7375	10.2625		87.5	0.450225	0.220192	89.0739	10.9261		87.5	0.430043	0.20001	95.3582	4.64176			87.5	0.920368	0.61029	83.2848	16.7152		87.5	1.21012	0.900042	75.3488	24.6512		87.5
43.75	1.0004	0.687024	84.0558	15.9442		43.75	1.03021	0.71683	83.3641	16.6359		43.75	0.62	0.306624	82.1939	17.8061		43.75	0.570171	0.256795	85.0876	14.9124		43.75	0.52	0.289967	85.6116	14.3884		43.75	0.540162	0.310129	92.8026	7.19736			43.75	1.12034	0.810258	77.8079	22.1921		43.75	1.55031	1.24023	66.0314	33.9686		43.75
21.875	1.77035	1.45698	66.1871	33.8129		21.875	1.60016	1.28678	70.1368	29.8632		21.875	0.90027	0.586894	65.9183	34.0817		21.875	0.760076	0.4467	74.0595	25.9405		21.875	0.960096	0.730063	63.7737	36.2263		21.875	0.770077	0.540044	87.4669	12.5331			21.875	1.86056	1.55048	57.534	42.466		21.875	2.48025	2.17017	40.5614	59.4386		21.875
10.9375	2.5	2.18662	49.2537	50.7463		10.9375	2.46025	2.14687	50.1763	49.8237		10.9375	1.21036	0.896987	47.9107	52.0893		10.9375	1.24025	0.926872	46.1753	53.8247		10.9375	1.37027	1.14024	43.4204	56.5796		10.9375	1.2605	1.03047	76.0852	23.9148			10.9375	2.84085	2.53077	30.6848	69.3152		10.9375	1.08011	0.770029	78.9097	21.0903		10.9375
5.46875	3.62109	3.30771	23.236	76.764		5.46875	3.46035	3.14697	26.9664	73.0336		5.46875	1.76	1.44662	15.9926	84.0074		5.46875	1.53061	1.21724	29.3135	70.6865		5.46875	1.67033	1.4403	28.5312	71.4688		5.46875	1.46044	1.23041	71.4453	28.5547			5.46875	3.37135	3.06127	16.1551	83.8449		5.46875	1.87075	1.56067	57.2549	42.7451		5.46875
2.73438	4.38044	4.06706	5.61329	94.3867		2.73438	3.90117	3.58779	16.7359	83.2641		2.73438	1.75088	1.4375	16.5225	83.4775		2.73438	1.53031	1.21693	29.3312	70.6688		2.73438	2.42048	2.19045	-8.69179	108.692		2.73438	1.85037	1.62034	62.3959	37.6041			2.73438	3.74075	3.43067	6.03762	93.9624		2.73438	0.270081	-0.0399975	101.095	-1.09549		2.73438
0	4.62231	4.30894	0	100		0	3.47069	3.15732	26.7263	73.2737		0	2.15022	1.83684	-6.66772	106.668		0	1.59032	1.27694	25.8463	74.1537		0	2.36	2.12997	-5.69052	105.691		0	1.9904	1.76037	59.1462	40.8538			0	3.96119	3.65111	0	100		0	0.160096	-0.149982	104.108	-4.10786		0
0	4.27085	3.95748	8.15647	91.8435		0	3.40068	3.0873	28.3511	71.6489		0	1.92058	1.6072	6.66772	93.3323		0	1.56	1.24662	27.6069	72.3931		0	2.13064	1.90061	5.69052	94.3095		0	1.81272	1.58269	63.2697	36.7303			0	3.55071	3.24063	11.2426	88.7574		0	0.14007	-0.170008	104.656	-4.65635		0
Well Name	P1 #Events	P3 #Events	P%																					Well Name	P1 #Events	P3 #Events	P%
A1	9997	33	0.330099																					A1	9998	22	0.220044
A2	10000	36	0.36																					A2	9996	25	0.2501
A3	9996	43	0.430172																					A3	9998	29	0.290058
A4	9998	45	0.45009																					A4	9997	40	0.40012
A5	9998	59	0.590118																					A5	9995	45	0.450225
A6	9996	100	1.0004																					A6	10000	52	0.52
A7	9998	177	1.77035																					A7	9999	96	0.960096
A8	10000	250	2.5																					A8	9998	137	1.37027
A9	9997	362	3.62109																					A9	9998	167	1.67033
A10	9999	438	4.38044																					A10	9998	242	2.42048
A11	9995	462	4.62231																					A11	10000	236	2.36
A12	9998	427	4.27085																					A12	9997	213	2.13064
B1	9999	29	0.290029																					B1	10000	20	0.2
B2	9997	29	0.290087																					B2	10000	22	0.22
B3	9999	46	0.460046																					B3	9998	22	0.220044
B4	9997	41	0.410123																					B4	9999	37	0.370037
B5	9999	54	0.540054																					B5	9999	43	0.430043
B6	9998	103	1.03021																					B6	9997	54	0.540162
B7	9999	160	1.60016																					B7	9999	77	0.770077
B8	9999	246	2.46025																					B8	9996	126	1.2605
B9	9999	346	3.46035																					B9	9997	146	1.46044
B10	9997	390	3.90117																					B10	9998	185	1.85037
B11	9998	347	3.47069																					B11	9998	199	1.9904
B12	9998	340	3.40068																					B12	9985	181	1.81272
C1	9998	35	0.35007																					C1	10000	26	0.26
C2	9998	53	0.530106																					C2	10000	36	0.36
C3	9997	43	0.430129																					C3	9995	43	0.430215
C4	9999	53	0.530053																					C4	10000	61	0.61
C5	9998	71	0.710142																					C5	9996	92	0.920368
C6	10000	62	0.62																					C6	9997	112	1.12034
C7	9997	90	0.90027																					C7	9997	186	1.86056
C8	9997	121	1.21036																					C8	9997	284	2.84085
C9	10000	176	1.76																					C9	9996	337	3.37135
C10	9995	175	1.75088																					C10	9998	374	3.74075
C11	9999	215	2.15022																					C11	9997	396	3.96119
C12	9997	192	1.92058																					C12	9998	355	3.55071
D1	10000	32	0.32																					D1	9998	27	0.270054
D2	9998	30	0.30006																					D2	9998	42	0.420084
D3	9997	30	0.30009																					D3	9996	53	0.530212
D4	9997	34	0.340102																					D4	9999	74	0.740074
D5	9998	49	0.490098																					D5	9999	121	1.21012
D6	9997	57	0.570171																					D6	9998	155	1.55031
D7	9999	76	0.760076																					D7	9999	248	2.48025
D8	9998	124	1.24025																					D8	9999	108	1.08011
D9	9996	153	1.53061																					D9	9996	187	1.87075
D10	9998	153	1.53031																					D10	9997	27	0.270081
D11	9998	159	1.59032																					D11	9994	16	0.160096
D12	10000	156	1.56																					D12	9995	14	0.14007
																								E1	9998	29	0.290058
																								E2	9996	37	0.370148
																								E3	9993	36	0.360252
																								E4	9998	57	0.570114
																								E5	9997	76	0.760228
																								E6	9998	119	1.19024
																								E7	9998	185	1.85037
																								E8	9997	298	2.98089
																								E9	9998	372	3.72074
																								E10	9999	351	3.51035
																								E11	9995	304	3.04152
																								E12	9996	276	2.7611
[truncated: 4 more columns]
