# Supplementary material for: 4-Aminoquinolines block heme iron reactivity and interfere with artemisinin action
Source: eLife. 2026 Mar 23;14:RP108976. doi: 10.7554/eLife.108976 (PMC13008355; doi:10.7554/eLife.108976)
Supplement: Figure 2—source data 1. [file elife-108976-fig2-data1.zip › Figure 2- source data 1- RSA dose response assays/2024-12-13 RSA.xlsx]

## Sheet: CQ
No drug avg:	5.62663																	No drug avg:	3.79086																		No drug avg:	5.99638
Background:	0.12012																																				Background:	0.12012
DHA	Dd2					DHA	Dd2 + 10 uM CQQ					DHA	Dd2 + 200 nM PPQ						DHA	K13					DHA	K13 + 10 uM CQ					DHA	K13 + 200 nM PPQ					DHA	M343L					DHA	M343L + 10 uM CQ					DHA
nM	%P	%P - bkgnd	% inhibition	% survival		nM	%P	%P - bkgnd	% inhibition	% survival		nM	%P	%P - bkgnd	% inhibition	% survival			nM	%P	%P - bkgnd	% inhibition	% survival		nM	%P	%P - bkgnd	% inhibition	% survival		nM	%P	%P - bkgnd	% inhibition	% survival		nM	%P	%P - bkgnd	% inhibition	% survival		nM	%P	%P - bkgnd	% inhibition	% survival		nM
1400	0.12012	0	100	0		1400	0.270108	0.149988	97.3343	2.66568		1400	0.220088	0.0999679	98.2233	1.77669			1400	0.630189	0.510069	86.5448	13.4552		1400	0.770462	0.650342	82.8445	17.1555		1400	0.470141	0.350021	90.7667	9.23327		1400	0.230092	0.109972	98.166	1.83397		1400	0.25005	0.12993	97.6908	2.3092		1400
700	0.140084	0.0199639	99.6452	0.354812		700	0.260104	0.139984	97.5121	2.48788		700	0.240048	0.119928	97.8686	2.13143			700	0.650065	0.529945	86.0205	13.9795		700	0.860344	0.740224	80.4735	19.5265		700	0.60012	0.48	87.338	12.662		700	0.150045	0.0299249	99.501	0.49905		700	0.330132	0.210012	96.2675	3.73246		700
350	0.210084	0.0899639	98.4011	1.5989		350	0.360072	0.239952	95.7354	4.26458		350	0.230161	0.110041	98.0443	1.95572			350	0.610305	0.490185	87.0693	12.9307		350	0.980196	0.860076	77.3119	22.6881		350	0.590118	0.469998	87.6018	12.3982		350	0.160112	0.039992	99.3331	0.666936		350	0.430258	0.310138	94.488	5.51197		350
175	0.170051	0.0499309	99.1126	0.887403		175	0.70014	0.58002	89.6915	10.3085		175	0.240072	0.119952	97.8681	2.13186			175	0.740222	0.620102	83.6422	16.3578		175	0.890623	0.770503	79.6747	20.3253		175	0.730073	0.609953	83.9099	16.0901		175	0.430258	0.310138	94.8279	5.17209		175	0.810567	0.690447	87.7289	12.2711		175
87.5	0.380266	0.260146	95.3765	4.62348		87.5	1.13034	1.01022	82.0458	17.9542		87.5	0.350105	0.229985	95.9126	4.08744			87.5	0.810405	0.690285	81.7908	18.2092		87.5	1.41042	1.2903	65.9628	34.0372		87.5	0.55033	0.43021	88.6514	11.3486		87.5	0.31	0.18988	96.8334	3.16658		87.5	1.24025	1.12013	80.0924	19.9076		87.5
43.75	0.420294	0.300174	94.6651	5.33488		43.75	2.18109	2.06097	63.3711	36.6289		43.75	0.670335	0.550215	90.2212	9.77877			43.75	0.880264	0.760144	79.948	20.052		43.75	1.96118	1.84106	51.4344	48.5656		43.75	0.760608	0.640488	83.1044	16.8956		43.75	0.610366	0.490246	91.8243	8.17571		43.75	2.35118	2.23106	60.3483	39.6517		43.75
21.875	0.820164	0.700044	87.5584	12.4416		21.875	3.7615	3.64138	35.283	64.717		21.875	1.18059	1.06047	81.1527	18.8473			21.875	1.22024	1.10012	70.9796	29.0204		21.875	2.74082	2.6207	30.868	69.132		21.875	1.12034	1.00022	73.6151	26.3849		21.875	1.01051	0.890385	85.1513	14.8487		21.875	3.64219	3.52207	37.4036	62.5964		21.875
10.9375	1.92115	1.80103	67.9909	32.0091		10.9375	5.20208	5.08196	9.68019	90.3198		10.9375	2.31139	2.19127	61.0554	38.9446			10.9375	1.62081	1.50069	60.413	39.587		10.9375	3.31099	3.19087	15.8273	84.1727		10.9375	1.671	1.55088	59.089	40.911		10.9375	2.03142	1.9113	68.1257	31.8743		10.9375	4.97249	4.85237	13.7607	86.2393		10.9375
5.46875	3.16095	3.04083	45.9565	54.0435		5.46875	5.20208	5.08196	9.68019	90.3198		5.46875	3.61072	3.4906	37.9628	62.0372			5.46875	2.38095	2.26083	40.361	59.639		5.46875	3.66	3.53988	6.62078	93.3792		5.46875	2.46123	2.34111	38.2434	61.7566		5.46875	3.16095	3.04083	49.2889	50.7111		5.46875	5.7929	5.67278	-0.820157	100.82		5.46875
2.73438	4.80048	4.68036	16.8177	83.1823		2.73438	5.71343	5.59331	0.592205	99.4078		2.73438	4.84388	4.72375	16.0464	83.9536			2.73438	3.01271	2.89259	23.6957	76.3043		2.73438	4.05243	3.93231	-3.73125	103.731		2.73438	2.9906	2.87048	24.2791	75.7209		2.73438	5.24262	5.1225	14.5734	85.4266		2.73438	6.19248	6.07236	-7.92175	107.922		2.73438
0	5.87294	5.75282	-2.24268	102.243		0	5.92059	5.80047	-3.08964	103.09		0	5.57056	5.45044	3.1314	96.8686			0	4.05122	3.9311	-3.69917	103.699		0	4.07122	3.9511	-4.22691	104.227		0	3.56249	3.44237	9.19292	90.8071		0	6.34063	6.22051	-3.7379	103.738		0	6.14369	6.02357	-7.05461	107.055		0
0	5.62056	5.50044	2.24268	97.7573		0	5.38054	5.26042	6.50854	93.4915		0	4.93049	4.81037	14.507	85.493			0	3.77075	3.65063	3.69917	96.3008		0	3.78038	3.66026	3.4453	96.5547		0	3.49175	3.37163	11.0592	88.9408		0	5.89236	5.77224	3.7379	96.2621		0	5.94297	5.82285	-3.48739	103.487		0
Well Name	P1 #Events	P3 #Events	P%																																		Well Name	P1 #Events	P3 #Events	P%
A1	9990	12	0.12012																																		A1	9996	23	0.230092
A2	9994	14	0.140084																																		A2	9997	15	0.150045
A3	9996	21	0.210084																																		A3	9993	16	0.160112
A4	9997	17	0.170051																																		A4	9994	43	0.430258
A5	9993	38	0.380266																																		A5	10000	31	0.31
A6	9993	42	0.420294																																		A6	9994	61	0.610366
A7	9998	82	0.820164																																		A7	9995	101	1.01051
A8	9994	192	1.92115																																		A8	9993	203	2.03142
A9	9997	316	3.16095																																		A9	9997	316	3.16095
A10	9999	480	4.80048																																		A10	9995	524	5.24262
A11	9995	587	5.87294																																		A11	9999	634	6.34063
A12	9999	562	5.62056																																		A12	9996	589	5.89236
B1	9996	27	0.270108																																		B1	9998	25	0.25005
B2	9996	26	0.260104																																		B2	9996	33	0.330132
B3	9998	36	0.360072																																		B3	9994	43	0.430258
B4	9998	70	0.70014																																		B4	9993	81	0.810567
B5	9997	113	1.13034																																		B5	9998	124	1.24025
B6	9995	218	2.18109																																		B6	9995	235	2.35118
B7	9996	376	3.7615																																		B7	9994	364	3.64219
B8	9996	520	5.20208																																		B8	9995	497	4.97249
B9	9996	520	5.20208																																		B9	9995	579	5.7929
B10	9994	571	5.71343																																		B10	9996	619	6.19248
B11	9999	592	5.92059																																		B11	9994	614	6.14369
B12	9999	538	5.38054																																		B12	9995	594	5.94297
C1	9996	22	0.220088																																		C1	9995	19	0.190095
C2	9998	24	0.240048																																		C2	9998	22	0.220044
C3	9993	23	0.230161																																		C3	9996	30	0.30012
C4	9997	24	0.240072																																		C4	9996	29	0.290116
C5	9997	35	0.350105																																		C5	9997	44	0.440132
C6	9995	67	0.670335																																		C6	9997	67	0.670201
C7	9995	118	1.18059																																		C7	9996	119	1.19048
C8	9994	231	2.31139																																		C8	9996	252	2.52101
C9	9998	361	3.61072																																		C9	9996	390	3.90156
C10	9992	484	4.84388																																		C10	9997	541	5.41162
C11	9999	557	5.57056																																		C11	9992	542	5.42434
C12	9999	493	4.93049																																		C12	9995	518	5.18259
D1	9997	63	0.630189																																		D1	9995	24	0.24012
D2	9999	65	0.650065																																		D2	9994	25	0.25015
D3	9995	61	0.610305																																		D3	9995	27	0.270135
D4	9997	74	0.740222																																		D4	9996	48	0.480192
D5	9995	81	0.810405																																		D5	9997	65	0.650195
D6	9997	88	0.880264																																		D6	9998	79	0.790158
D7	9998	122	1.22024																																		D7	9996	170	1.70068
D8	9995	162	1.62081																																		D8	9996	286	2.86114
D9	9996	238	2.38095																																		D9	9995	445	4.45223
D10	9991	301	3.01271																																		D10	9998	562	5.62112
D11	9997	405	4.05122																																		D11	9995	667	6.67334
D12	9998	377	3.77075																																		D12	9997	608	6.08182
E1	9994	77	0.770462																																		E1	9998	21	0.210042
E2	9996	86	0.860344																																		E2	9996	29	0.290116
E3	9998	98	0.980196																																		E3	9995	24	0.24012
E4	9993	89	0.890623																																		E4	9996	69	0.690276
E5	9997	141	1.41042																																		E5	9999	53	0.530053
E6	9994	196	1.96118																																		E6	9995	46	0.46023
E7	9997	274	2.74082																																		E7	9999	61	0.610061
E8	9997	331	3.31099																																		E8	9996	19	0.190076
E9	10000	366	3.66																																		E9	9995	13	0.130065
E10	9994	405	4.05243																																		E10	9997	7	0.070021
E11	9997	407	4.07122																																		E11	9999	12	0.120012
E12	9999	378	3.78038																																		E12	9995	7	0.070035
F1	9997	47	0.470141																																		F1	9998	24	0.240048
F2	9998	60	0.60012																																		F2	9997	29	0.290087
F3	9998	59	0.590118																																		F3	9999	33	0.330033
F4	9999	73	0.730073																																		F4	9995	42	0.42021
F5	9994	55	0.55033																																		F5	9998	53	0.530106
F6	9992	76	0.760608																																		F6	9998	82	0.820164
F7	9997	112	1.12034																																		F7	9996	164	1.64066
F8	9994	167	1.671																																		F8	9999	271	2.71027
F9	9995	246	2.46123																																		F9	9994	405	4.05243
F10	9998	299	2.9906																																		F10	9998	532	5.32106
F11	9993	356	3.56249																																		F11	9996	519	5.19208
F12	9995	349	3.49175																																		F12	9994	446	4.46268
[truncated: 19 more columns]
