# Supplementary material for: 4-Aminoquinolines block heme iron reactivity and interfere with artemisinin action
Source: eLife. 2026 Mar 23;14:RP108976. doi: 10.7554/eLife.108976 (PMC13008355; doi:10.7554/eLife.108976)
Supplement: Figure 2—source data 1. [file elife-108976-fig2-data1.zip › Figure 2- source data 1- RSA dose response assays/2025-02-07 RSA.xlsx]

## Sheet: CQ
No drug avg:	6.14026											No drug avg:	4.7356
Background:	0.375058
DHA	M343L					DHA	M343L + 500 nM PPQ					DHA	MRA-1284						DHA	MRA-1284 + 10 uM CQ					DHA	MRA-1284 + 200 nM PPQ					DHA	MRA-1284 + 500 nM PPQ
nM	%P	%P - bkgnd	% inhibition	% survival		nM	%P	%P - bkgnd	% inhibition	% survival		nM	%P	%P - bkgnd	% inhibition	% survival			nM	%P	%P - bkgnd	% inhibition	% survival		nM	%P	%P - bkgnd	% inhibition	% survival		nM	%P	%P - bkgnd	% inhibition	% survival
1400	0.410082	0.035024	99.4296	0.570399		1400	0.340034	-0.035024	100.57	-0.570399		1400	0.84	0.464942	90.182	9.81802			1400	1.37	0.994942	78.9902	21.0098		1400	1.02	0.644942	86.381	13.619		1400	0.640128	0.26507	94.4026	5.59739
700	0.630063	0.255005	95.847	4.153		700	0.320064	-0.054994	100.896	-0.895629		700	1	0.624942	86.8033	13.1967			700	1.64033	1.26527	73.2817	26.7183		700	0.990099	0.615041	87.0124	12.9876		700	0.66	0.284942	93.983	6.01702
350	0.49	0.114942	98.1281	1.87194		350	0.45	0.074942	98.7795	1.2205		350	1.36014	0.985078	79.1984	20.8016			350	1.9	1.52494	67.7983	32.2017		350	1.0202	0.645146	86.3767	13.6233		350	0.74	0.364942	92.2936	7.70635
175	0.650065	0.275007	95.5212	4.47875		175	0.440044	0.064986	98.9416	1.05836		175	1.29026	0.9152	80.674	19.326			175	2.28	1.90494	59.774	40.226		175	0.95	0.574942	87.8591	12.1409		175	0.97	0.594942	87.4368	12.5632
87.5	0.680068	0.30501	95.0326	4.96738		87.5	0.46	0.084942	98.6166	1.38336		87.5	1.53046	1.1554	75.6018	24.3982			87.5	2.86	2.48494	47.5263	52.4737		87.5	1.39	1.01494	78.5678	21.4322		87.5	1.0201	0.645044	86.3788	13.6212
43.75	0.87	0.494942	91.9394	8.0606		43.75	0.710071	0.335013	94.544	5.456		43.75	1.86019	1.48513	68.6391	31.3609			43.75	4.09082	3.71576	21.5356	78.4644		43.75	1.63	1.25494	73.4998	26.5002		43.75	1.76	1.38494	70.7547	29.2453
21.875	1.31013	0.935073	84.7714	15.2286		21.875	1.46	1.08494	82.3307	17.6693		21.875	2.95059	2.57553	45.6134	54.3866			21.875	4.78	4.40494	6.98236	93.0176		21.875	2.62	2.24494	52.5943	47.4057		21.875	2.30023	1.92517	59.3468	40.6532
10.9375	2.72	2.34494	61.8104	38.1896		10.9375	2.5205	2.14545	65.0594	34.9406		10.9375	3.09031	2.71525	42.663	57.337			10.9375	5.3	4.92494	-3.9983	103.998		10.9375	3.46035	3.08529	34.849	65.151		10.9375	3.13063	2.75557	41.8116	58.1884
5.46875	4.53091	4.15585	32.3181	67.6819		5.46875	4.0004	3.62534	40.9579	59.0421		5.46875	4.63046	4.25541	10.1401	89.8599			5.46875	5.08051	4.70545	0.636632	99.3634		5.46875	4.23127	3.85621	18.5697	81.4303		5.46875	3.50035	3.12529	34.0043	65.9957
2.73438	5.64113	5.26607	14.237	85.763		2.73438	4.31	3.93494	35.9157	64.0843		2.73438	4.96	4.58494	3.18136	96.8186			2.73438	4.81	4.43494	6.34886	93.6511		2.73438	4.36	3.98494	15.8514	84.1486		2.73438	3.62072	3.24567	31.4624	68.5376
0	6.63	6.25494	-1.86767	101.868		0	4.13	3.75494	38.8472	61.1528		0	5.31159	4.93654	-4.24312	104.243			0	5.24052	4.86547	-2.74237	102.742		0	4.86097	4.48591	5.2725	94.7275		0	3.87039	3.49533	26.1903	73.8097
0	6.40064	6.02558	1.86767	98.1323		0	4.16083	3.78577	38.3451	61.6549		0	4.81096	4.4359	6.32854	93.6715			0	4.75048	4.37542	7.60583	92.3942		0	4.29043	3.91537	17.3205	82.6795		0	3.82	3.44494	27.2543	72.7457
Well Name	P1 #Events	P3 #Events	P%
A1	9998	41	0.410082
A2	9999	63	0.630063
A3	10000	49	0.49
A4	9999	65	0.650065
A5	9999	68	0.680068
A6	10000	87	0.87
A7	9999	131	1.31013
A8	10000	272	2.72
A9	9998	453	4.53091
A10	9998	564	5.64113
A11	10000	663	6.63
A12	9999	640	6.40064
B1	9999	34	0.340034
B2	9998	32	0.320064
B3	10000	45	0.45
B4	9999	44	0.440044
B5	10000	46	0.46
B6	9999	71	0.710071
B7	10000	146	1.46
B8	9998	252	2.5205
B9	9999	400	4.0004
B10	10000	431	4.31
B11	10000	413	4.13
B12	9998	416	4.16083
C1	10000	84	0.84
C2	10000	100	1
C3	9999	136	1.36014
C4	9998	129	1.29026
C5	9997	153	1.53046
C6	9999	186	1.86019
C7	9998	295	2.95059
C8	9999	309	3.09031
C9	9999	463	4.63046
C10	10000	496	4.96
C11	9997	531	5.31159
C12	9998	481	4.81096
D1	10000	137	1.37
D2	9998	164	1.64033
D3	10000	190	1.9
D4	10000	228	2.28
D5	10000	286	2.86
D6	9998	409	4.09082
D7	10000	478	4.78
D8	10000	530	5.3
D9	9999	508	5.08051
D10	10000	481	4.81
D11	9999	524	5.24052
D12	9999	475	4.75048
E1	10000	102	1.02
E2	9999	99	0.990099
E3	9998	102	1.0202
E4	10000	95	0.95
E5	10000	139	1.39
E6	10000	163	1.63
E7	10000	262	2.62
E8	9999	346	3.46035
E9	9997	423	4.23127
E10	10000	436	4.36
E11	9998	486	4.86097
E12	9999	429	4.29043
F1	9998	64	0.640128
F2	10000	66	0.66
F3	10000	74	0.74
F4	10000	97	0.97
F5	9999	102	1.0201
F6	10000	176	1.76
F7	9999	230	2.30023
F8	9998	313	3.13063
F9	9999	350	3.50035
F10	9998	362	3.62072
F11	9999	387	3.87039
F12	10000	382	3.82

## Sheet: Sheet1
DHA (nM)	Dd2					Dd2 + 10 uM CQ					Dd2 + 200 nM PPQ					Dd2 K13R539T					Dd2 K13R539T + 10 uM CQ					Dd2 K13R539T + 200 nM PPQ					M343L					M343L + 10 uM CQ					M343L + 200 nM PPQ					Dd2 PfCRT33D7
	11-01-2024	11-08-2024	11-15-2024	12-06-2024	12-13-2024	11-01-2024	11-08-2024	11-15-2024	12-06-2024	12-13-2024	11-01-2024	11-08-2024	11-15-2024	12-06-2024	12-13-2024	11-01-2024	11-08-2024	11-15-2024	12-06-2024	12-13-2024	11-01-2024	11-08-2024	11-15-2024	12-06-2024	12-13-2024	11-01-2024	11-08-2024	11-15-2024	12-06-2024	12-13-2024	11-01-2024	11-08-2024	11-15-2024	12-06-2024	12-13-2024	11-01-2024	11-08-2024	11-15-2024	12-06-2024	12-13-2024	11-01-2024	11-08-2024	11-15-2024	12-06-2024	12-13-2024	11-01-2024	11-08-2024	11-15-2024	12-06-2024
1400	99.7343	100.944	98.9026	99.5954	100	99.5637	97.9199	96.7092		97.3343		97.9208	100.822	100.565	98.2233	92.8455	90.0177	92.1438	97.8691	86.5448	83.3443	82.8068	85.5376		82.8445		99.1803	89.6251	99.6153	90.7667		99.9993	99.9999	100.496	98.166		97.7309	98.9038		97.6908		101.135	101.646	100.727	98.7564		100.526	98.1348	101.55
700	99.9051	99.0559	99.4467	98.872	99.6452	93.9133	95.2719	95.3376		97.5121		103.97	100.275	100.564	97.8686	89.6111	83.2339	90.5657	87.4142	86.0205	83.362	80.5172	82.0747		80.4735		100.492	92.1404	100.773	87.338		100.001	99.9999	99.0042	99.501		94.712	96.4349		96.2675		98.8691	99.7274	100.243	98.2241		99.4737	99.6913	98.6457
350	96.7356	100.189	98.351	97.1742	98.4011	93.0386	96.0293	89.0254		95.7354		99.8119	98.9017	96.4514	98.0443	89.806	86.0856	85.5268	93.22	87.0693	82.335	79.2156	76.4194		77.3119		101.475	88.9977	100.772	87.6018		100.046	98.1924	97.0215	99.3331		91.2967	90.3935		94.488		96.2228	97.807	100.242	96.8009		97.0146	97.5139	96.606
175	99.0373	97.9754	97.5228	96.6923	99.1126	90.7443	85.0574	84.639		89.6915		102.457	98.9013	97.6593	97.8681	89.6111	85.4308	85.8503	87.4173	83.6422	79.7274	73.6508	75.4706		79.6747		100.491	89.6195	98.448	83.9099		94.9797	94.8357	91.5601	94.8279		84.8795	87.655		87.7289		97.3527	97.8039	96.6127	96.9787		99.8245	94.409	91.3837
87.5	93.7439	96.4042	95.609	93.3044	95.3765	74.157	75.6146	77.5015		82.0457		97.1657	96.4356	94.5157	95.9126	90.2165	82.8021	85.8538	76.9593	81.7908	68.0166	66.114	69.1878		65.9628		95.3609	87.4257	89.7375	88.6514		95.6926	95.8654	89.0739	96.8334		73.9154	80.8007		80.0924		95.4618	95.8805	95.1609	94.3126		93.497	93.7887	82.3681
43.75	84.5776	90.3543	91.489	83.3779	94.6651	59.1686	64.2551	62.4189		63.3711		95.6524	93.4145	82.6568	90.2212	89.414	79.2101	81.3889	82.1939	79.948	51.6772	52.6637	58.1695		51.4344		92.961	85.2214	85.0876	83.1044		86.3641	92.7645	85.6116	91.8243		53.8667	60.7561		60.3483		89.0421	93.146	92.4966	90.2236		92.4439	88.505	76.5594
21.875	67.3039	83.9181	86.2799	64.7494	87.5584	30.2507	23.8353	33.8686		35.283		88.469	81.8916	68.8672	81.1527	74.2839	75.6118	76.7124	65.9183	70.9796	34.922	28.1353	27.3624		30.868		90.6629	76.4194	74.0595	73.6151		82.055	88.3759	63.7737	85.1513		26.6645	32.4754		37.4036		86.0137	79.4269	86.934	80.977		86.471	83.2254	55.0574
10.9375	38.6942	68.4351	76.9554	47.0962	67.9909	15.4364	13.2138	5.21075		9.68019		81.2778	70.9293	48.058	61.0554	65.9893	48.4343	57.8504	47.9108	60.413	15.9726	20.2777	7.25674		15.8273		80.1871	69.8032	46.1753	59.0889		67.6984	69.5144	43.4204	68.1257		5.80105	11.349		13.7607		64.8417	62.6771	75.0685	57.3299		64.7772	73.9086	26.5818
5.46875	24.0606	46.4908	52.2537	19.9723	45.9565	0	0	1.48823		9.68019		63.1293	52.2842	23.8613	37.9628	43.0009	38.6054	53.1373	15.9926	40.361	2.63464	16.3308	0.938208		6.62078		60.5574	40.8775	29.3134	38.2434		39.7235	43.9076	28.5312	49.2889		0	0		0		40.2669	40.4606	70.2312	32.7939		27.4164	49.0312	11.1719
2.73438		10.9256	29.1889	1.60032	16.8177		0	0		0.592205		56.0761	18.2445	13.1959	16.0465		28.1353	20.4527	16.5225	23.6957		5.22728	0		0		54.6601	22.0167	29.3312	24.2791		28.2099	22.5176	0	14.5734		0	0		0		25.1358	21.4796	60.7971	5.95607		13.3475	28.527	0.441562
0	0	0	0	0	0	0	0	0		0		42.7093	14.4036	23.6109	3.1314	0	0	0	0	0	4.27073	0	0		0		55.9494	10.4006	25.8463	9.19292		0	0	0	0		0	0		0		10.0212	9.22847	57.4092	5.73007		0	0	0
[truncated: 11 more columns]
