# Supplementary material for: 4-Aminoquinolines block heme iron reactivity and interfere with artemisinin action
Source: eLife. 2026 Mar 23;14:RP108976. doi: 10.7554/eLife.108976 (PMC13008355; doi:10.7554/eLife.108976)
Supplement: Figure 2—source data 1. [file elife-108976-fig2-data1.zip › Figure 2- source data 1- RSA dose response assays/2025-02-14 RSA.xlsx]

## Sheet: CQ
No drug avg:	5.87997											No drug avg:	4.68035
Background:	0.165026
DHA	M343L					DHA	M343L + 500 nM PPQ					DHA	MRA-1284						DHA	MRA-1284 + 10 uM CQ					DHA	MRA-1284 + 200 nM PPQ					DHA	MRA-1284 + 500 nM PPQ
nM	%P	%P - bkgnd	% inhibition	% survival		nM	%P	%P - bkgnd	% inhibition	% survival		nM	%P	%P - bkgnd	% inhibition	% survival			nM	%P	%P - bkgnd	% inhibition	% survival		nM	%P	%P - bkgnd	% inhibition	% survival		nM	%P	%P - bkgnd	% inhibition	% survival
1400	0.190038	0.025012	99.5746	0.425376		1400	0.140014	-0.025012	100.425	-0.425376		1400	0.710071	0.545045	88.3546	11.6454			1400	0.880264	0.715238	84.7183	15.2817		1400	0.490098	0.325072	93.0545	6.94546		1400	0.410082	0.245056	94.7642	5.23584
700	0.240048	0.075022	98.7241	1.27589		700	0.14	-0.025026	100.426	-0.425614		700	0.610183	0.445157	90.4888	9.51118			700	1.18	1.01497	78.3142	21.6858		700	0.570057	0.405031	91.3461	8.65385		700	0.360072	0.195046	95.8327	4.16733
350	0.230023	0.064997	98.8946	1.1054		350	0.20002	0.034994	99.4049	0.595139		350	0.77	0.604974	87.0742	12.9258			350	1.53015	1.36513	70.8328	29.1672		350	0.720072	0.555046	88.1409	11.8591		350	0.45	0.284974	93.9113	6.08873
175	0.28	0.114974	98.0447	1.95535		175	0.210063	0.045037	99.2341	0.765939		175	0.870087	0.705061	84.9357	15.0643			175	1.8	1.63497	65.0673	34.9327		175	0.830249	0.665223	85.7869	14.2131		175	0.60006	0.435034	90.7051	9.2949
87.5	0.330066	0.16504	97.1932	2.80682		87.5	0.310031	0.145005	97.5339	2.46608		87.5	0.970194	0.805168	82.7969	17.2031			87.5	2.19022	2.02519	56.7299	43.2701		87.5	1.18012	1.01509	78.3116	21.6884		87.5	0.740148	0.575122	87.712	12.288
43.75	0.530212	0.365186	93.7893	6.21068		43.75	0.440088	0.275062	95.3221	4.67795		43.75	1.29013	1.1251	75.9612	24.0388			43.75	2.92058	2.75556	41.125	58.875		43.75	1.52061	1.35558	71.0368	28.9632		43.75	1.59016	1.42513	69.5507	30.4493
21.875	1.0004	0.835374	85.7929	14.2071		21.875	0.970194	0.805168	86.3066	13.6934		21.875	2.05021	1.88518	59.7214	40.2786			21.875	4.08041	3.91538	16.3443	83.6557		21.875	2.0102	1.84518	60.5762	39.4238		21.875	2.12021	1.95519	58.2257	41.7743
10.9375	2.18044	2.01541	65.7242	34.2758		10.9375	1.92019	1.75517	70.1501	29.8499		10.9375	2.4805	2.31547	50.5279	49.4721			10.9375	5.17155	5.00653	-6.96895	106.969		10.9375	3.15032	2.98529	36.2166	63.7834		10.9375	2.95059	2.78556	40.4839	59.5161
5.46875	3.68037	3.51534	40.215	59.785		5.46875	3.29066	3.12563	46.8428	53.1572		5.46875	3.62	3.45497	26.1814	73.8186			5.46875	4.91098	4.74596	-1.40165	101.402		5.46875	4.42044	4.25542	9.07919	90.9208		5.46875	4.0204	3.85538	17.6264	82.3736
2.73438	5.30106	5.13603	12.6521	87.3479		2.73438	4.20126	4.03623	31.3563	68.6437		2.73438	4.62	4.45497	4.81545	95.1846			2.73438	4.55	4.38497	6.31106	93.6889		2.73438	4.81096	4.64594	0.735369	99.2646		2.73438	4.0104	3.84538	17.8401	82.1599
0	6.09	5.92497	-0.76531	100.765		0	4.28086	4.11583	30.0026	69.9974		0	5.38054	5.21551	-11.4341	111.434			0	4.54	4.37497	6.52472	93.4753		0	4.52045	4.35543	6.94238	93.0576		0	4.43089	4.26586	8.85604	91.144
0	6	5.83497	0.76531	99.2347		0	4.22042	4.0554	31.0304	68.9696		0	5.02	4.85497	-3.73091	103.731			0	4.6814	4.51638	3.50349	96.4965		0	4.34043	4.17541	10.7886	89.2114		0	3.9908	3.82577	18.2589	81.7411
Well Name	P1 #Events	P3 #Events	P%
A1	9998	19	0.190038
A2	9998	24	0.240048
A3	9999	23	0.230023
A4	10000	28	0.28
A5	9998	33	0.330066
A6	9996	53	0.530212
A7	9996	100	1.0004
A8	9998	218	2.18044
A9	9999	368	3.68037
A10	9998	530	5.30106
A11	10000	609	6.09
A12	10000	600	6
B1	9999	14	0.140014
B2	10000	14	0.14
B3	9999	20	0.20002
B4	9997	21	0.210063
B5	9999	31	0.310031
B6	9998	44	0.440088
B7	9998	97	0.970194
B8	9999	192	1.92019
B9	9998	329	3.29066
B10	9997	420	4.20126
B11	9998	428	4.28086
B12	9999	422	4.22042
C1	9999	71	0.710071
C2	9997	61	0.610183
C3	10000	77	0.77
C4	9999	87	0.870087
C5	9998	97	0.970194
C6	9999	129	1.29013
C7	9999	205	2.05021
C8	9998	248	2.4805
C9	10000	362	3.62
C10	10000	462	4.62
C11	9999	538	5.38054
C12	10000	502	5.02
D1	9997	88	0.880264
D2	10000	118	1.18
D3	9999	153	1.53015
D4	10000	180	1.8
D5	9999	219	2.19022
D6	9998	292	2.92058
D7	9999	408	4.08041
D8	9997	517	5.17155
D9	9998	491	4.91098
D10	10000	455	4.55
D11	10000	454	4.54
D12	9997	468	4.6814
E1	9998	49	0.490098
E2	9999	57	0.570057
E3	9999	72	0.720072
E4	9997	83	0.830249
E5	9999	118	1.18012
E6	9996	152	1.52061
E7	9999	201	2.0102
E8	9999	315	3.15032
E9	9999	442	4.42044
E10	9998	481	4.81096
E11	9999	452	4.52045
E12	9999	434	4.34043
F1	9998	41	0.410082
F2	9998	36	0.360072
F3	10000	45	0.45
F4	9999	60	0.60006
F5	9998	74	0.740148
F6	9999	159	1.59016
F7	9999	212	2.12021
F8	9998	295	2.95059
F9	9999	402	4.0204
F10	9999	401	4.0104
F11	9998	443	4.43089
F12	9998	399	3.9908

## Sheet: Sheet1
DHA (nM)	Dd2					Dd2 + 10 uM CQ					Dd2 + 200 nM PPQ					Dd2 K13R539T					Dd2 K13R539T + 10 uM CQ					Dd2 K13R539T + 200 nM PPQ					M343L					M343L + 10 uM CQ					M343L + 200 nM PPQ					Dd2 PfCRT33D7
	11-01-2024	11-08-2024	11-15-2024	12-06-2024	12-13-2024	11-01-2024	11-08-2024	11-15-2024	12-06-2024	12-13-2024	11-01-2024	11-08-2024	11-15-2024	12-06-2024	12-13-2024	11-01-2024	11-08-2024	11-15-2024	12-06-2024	12-13-2024	11-01-2024	11-08-2024	11-15-2024	12-06-2024	12-13-2024	11-01-2024	11-08-2024	11-15-2024	12-06-2024	12-13-2024	11-01-2024	11-08-2024	11-15-2024	12-06-2024	12-13-2024	11-01-2024	11-08-2024	11-15-2024	12-06-2024	12-13-2024	11-01-2024	11-08-2024	11-15-2024	12-06-2024	12-13-2024	11-01-2024	11-08-2024	11-15-2024	12-06-2024
1400	99.7343	100.944	98.9026	99.5954	100	99.5637	97.9199	96.7092		97.3343		97.9208	100.822	100.565	98.2233	92.8455	90.0177	92.1438	97.8691	86.5448	83.3443	82.8068	85.5376		82.8445		99.1803	89.6251	99.6153	90.7667		99.9993	99.9999	100.496	98.166		97.7309	98.9038		97.6908		101.135	101.646	100.727	98.7564		100.526	98.1348	101.55
700	99.9051	99.0559	99.4467	98.872	99.6452	93.9133	95.2719	95.3376		97.5121		103.97	100.275	100.564	97.8686	89.6111	83.2339	90.5657	87.4142	86.0205	83.362	80.5172	82.0747		80.4735		100.492	92.1404	100.773	87.338		100.001	99.9999	99.0042	99.501		94.712	96.4349		96.2675		98.8691	99.7274	100.243	98.2241		99.4737	99.6913	98.6457
350	96.7356	100.189	98.351	97.1742	98.4011	93.0386	96.0293	89.0254		95.7354		99.8119	98.9017	96.4514	98.0443	89.806	86.0856	85.5268	93.22	87.0693	82.335	79.2156	76.4194		77.3119		101.475	88.9977	100.772	87.6018		100.046	98.1924	97.0215	99.3331		91.2967	90.3935		94.488		96.2228	97.807	100.242	96.8009		97.0146	97.5139	96.606
175	99.0373	97.9754	97.5228	96.6923	99.1126	90.7443	85.0574	84.639		89.6915		102.457	98.9013	97.6593	97.8681	89.6111	85.4308	85.8503	87.4173	83.6422	79.7274	73.6508	75.4706		79.6747		100.491	89.6195	98.448	83.9099		94.9797	94.8357	91.5601	94.8279		84.8795	87.655		87.7289		97.3527	97.8039	96.6127	96.9787		99.8245	94.409	91.3837
87.5	93.7439	96.4042	95.609	93.3044	95.3765	74.157	75.6146	77.5015		82.0457		97.1657	96.4356	94.5157	95.9126	90.2165	82.8021	85.8538	76.9593	81.7908	68.0166	66.114	69.1878		65.9628		95.3609	87.4257	89.7375	88.6514		95.6926	95.8654	89.0739	96.8334		73.9154	80.8007		80.0924		95.4618	95.8805	95.1609	94.3126		93.497	93.7887	82.3681
43.75	84.5776	90.3543	91.489	83.3779	94.6651	59.1686	64.2551	62.4189		63.3711		95.6524	93.4145	82.6568	90.2212	89.414	79.2101	81.3889	82.1939	79.948	51.6772	52.6637	58.1695		51.4344		92.961	85.2214	85.0876	83.1044		86.3641	92.7645	85.6116	91.8243		53.8667	60.7561		60.3483		89.0421	93.146	92.4966	90.2236		92.4439	88.505	76.5594
21.875	67.3039	83.9181	86.2799	64.7494	87.5584	30.2507	23.8353	33.8686		35.283		88.469	81.8916	68.8672	81.1527	74.2839	75.6118	76.7124	65.9183	70.9796	34.922	28.1353	27.3624		30.868		90.6629	76.4194	74.0595	73.6151		82.055	88.3759	63.7737	85.1513		26.6645	32.4754		37.4036		86.0137	79.4269	86.934	80.977		86.471	83.2254	55.0574
10.9375	38.6942	68.4351	76.9554	47.0962	67.9909	15.4364	13.2138	5.21075		9.68019		81.2778	70.9293	48.058	61.0554	65.9893	48.4343	57.8504	47.9108	60.413	15.9726	20.2777	7.25674		15.8273		80.1871	69.8032	46.1753	59.0889		67.6984	69.5144	43.4204	68.1257		5.80105	11.349		13.7607		64.8417	62.6771	75.0685	57.3299		64.7772	73.9086	26.5818
5.46875	24.0606	46.4908	52.2537	19.9723	45.9565	0	0	1.48823		9.68019		63.1293	52.2842	23.8613	37.9628	43.0009	38.6054	53.1373	15.9926	40.361	2.63464	16.3308	0.938208		6.62078		60.5574	40.8775	29.3134	38.2434		39.7235	43.9076	28.5312	49.2889		0	0		0		40.2669	40.4606	70.2312	32.7939		27.4164	49.0312	11.1719
2.73438		10.9256	29.1889	1.60032	16.8177		0	0		0.592205		56.0761	18.2445	13.1959	16.0465		28.1353	20.4527	16.5225	23.6957		5.22728	0		0		54.6601	22.0167	29.3312	24.2791		28.2099	22.5176	0	14.5734		0	0		0		25.1358	21.4796	60.7971	5.95607		13.3475	28.527	0.441562
0	0	0	0	0	0	0	0	0		0		42.7093	14.4036	23.6109	3.1314	0	0	0	0	0	4.27073	0	0		0		55.9494	10.4006	25.8463	9.19292		0	0	0	0		0	0		0		10.0212	9.22847	57.4092	5.73007		0	0	0
[truncated: 11 more columns]
