# Supplementary material for: 4-Aminoquinolines block heme iron reactivity and interfere with artemisinin action
Source: eLife. 2026 Mar 23;14:RP108976. doi: 10.7554/eLife.108976 (PMC13008355; doi:10.7554/eLife.108976)
Supplement: Figure 2—source data 1. [file elife-108976-fig2-data1.zip › Figure 2- source data 1- RSA dose response assays/2025-02-21 RSA.xlsx]

## Sheet: CQ
No drug avg:	5.37997											No drug avg:	4.61374
Background:	0.206703
DHA	M343L					DHA	M343L + 500 nM PPQ					DHA	M343L + 10 uM PPQ						DHA	MRA-1284					DHA	MRA-1284 + 10 uM CQ					DHA	MRA-1284 + 200 nM PPQ					DHA	MRA-1284 + 500 nM PPQ					DHA	MRA-1284 + 10 uM PPQ
nM	%P	%P - bkgnd	% inhibition	% survival		nM	%P	%P - bkgnd	% inhibition	% survival		nM	%P	%P - bkgnd	% inhibition	% survival			nM	%P	%P - bkgnd	% inhibition	% survival		nM	%P	%P - bkgnd	% inhibition	% survival		nM	%P	%P - bkgnd	% inhibition	% survival		nM	%P	%P - bkgnd	% inhibition	% survival		nM	%P	%P - bkgnd	% inhibition	% survival
1400	0.210042	0.00333934	99.9379	0.0620698		1400	0.160016	-0.0466867	100.868	-0.867787		1400	0.25005	0.0433473	99.1943	0.805718			1400	0.970194	0.763491	83.4518	16.5482		1400	1.29013	1.08343	76.5174	23.4826		1400	0.80024	0.593537	87.1354	12.8646		1400	0.90027	0.693567	84.9674	15.0326		1400	0.680136	0.473433	89.7386	10.2614
700	0.20004	-0.00666267	100.124	-0.123842		700	0.20002	-0.00668267	100.124	-0.124214		700	0.190038	-0.0166647	100.31	-0.309754			700	0.99	0.783297	83.0225	16.9775		700	1.28026	1.07355	76.7314	23.2686		700	0.920184	0.713481	84.5357	15.4643		700	0.780078	0.573375	87.5724	12.4276		700	0.850255	0.643552	86.0514	13.9486
350	0.35007	0.143367	97.3352	2.66484		350	0.120024	-0.0866787	101.611	-1.61114		350	0.260026	0.0533233	99.0089	0.991146			350	1.16012	0.953413	79.3353	20.6647		350	1.36	1.1533	75.003	24.997		350	0.990396	0.783693	83.0139	16.9861		350	0.94047	0.733768	84.096	15.904		350	1.0002	0.793497	82.8014	17.1986
175	0.20006	-0.00664266	100.123	-0.12347		175	0.2501	0.0433974	99.1934	0.806648		175	0.190019	-0.0166837	100.31	-0.310107			175	1.11044	0.903742	80.412	19.588		175	1.67033	1.46363	68.2767	31.7233		175	1.04021	0.833505	81.9343	18.0657		175	0.930093	0.72339	84.321	15.679		175	1.06021	0.853509	81.5007	18.4993
87.5	0.40008	0.193377	96.4056	3.5944		87.5	0.290029	0.0833263	98.4512	1.54883		87.5	0.230046	0.0233433	99.5661	0.433894			87.5	1.31	1.1033	76.0867	23.9133		87.5	1.84055	1.63385	64.5873	35.4127		87.5	1.29	1.0833	76.5202	23.4798		87.5	1.13011	0.92341	79.9856	20.0144		87.5	1.32	1.1133	75.87	24.13
43.75	0.580116	0.373413	93.0592	6.94081		43.75	0.480096	0.273393	94.9183	5.08169		43.75	0.270081	0.0633784	98.822	1.17804			43.75	1.45044	1.24373	73.0429	26.9571		43.75	2.37	2.1633	53.1119	46.8881		43.75	1.39014	1.18344	74.3497	25.6503		43.75	1.89057	1.68386	63.5033	36.4967		43.75	1.52	1.3133	71.5351	28.4649
21.875	0.73	0.523297	90.2732	9.72678		21.875	0.610183	0.40348	92.5003	7.49968		21.875	0.290029	0.0833263	98.4512	1.54883			21.875	1.95059	1.74388	62.2024	37.7976		21.875	3.65256	3.44585	25.3132	74.6868		21.875	2.18044	1.97373	57.2205	42.7795		21.875	2.46074	2.25404	51.1452	48.8548		21.875	1.57079	1.36408	70.4343	29.5657
10.9375	1.44029	1.23359	77.0708	22.9292		10.9375	1.43014	1.22344	77.2593	22.7407		10.9375	0.340068	0.133365	97.5211	2.47893			10.9375	2.60026	2.39356	48.1211	51.8789		10.9375	4.40176	4.19506	9.07468	90.9253		10.9375	3.23065	3.02394	34.4579	65.5421		10.9375	3.37034	3.16363	31.4302	68.5698		10.9375	1.67	1.4633	68.2839	31.7161
5.46875	2.41072	2.20402	59.0328	40.9672		5.46875	2.64158	2.43488	54.7417	45.2583		5.46875	0.32	0.113297	97.8941	2.10591			5.46875	3.59	3.3833	26.6691	73.3309		5.46875	4.58183	4.37513	5.17173	94.8283		5.46875	3.63	3.4233	25.8021	74.1979		5.46875	4.0204	3.8137	17.3404	82.6596		5.46875	1.74	1.5333	66.7667	33.2333
2.73438	3.7615	3.5548	33.9252	66.0748		2.73438	3.31066	3.10396	42.3052	57.6948		2.73438	0.22	0.0132973	99.7528	0.247164			2.73438	4.16166	3.95496	14.2786	85.7214		2.73438	4.30086	4.09416	11.2616	88.7384		2.73438	4.28128	4.07458	11.6859	88.3141		2.73438	4.19126	3.98455	13.6372	86.3628		2.73438	1.89038	1.68368	63.5074	36.4926
0	5.62056	5.41386	-0.629982	100.63		0	4.23042	4.02372	25.2092	74.7908		0	0.24	0.0332973	99.3811	0.618913			0	5.21	5.0033	-8.44341	108.443		0	4.82048	4.61378	-0.000844425	100.001		0	4.30172	4.09502	11.243	88.757		0	4.39132	4.18461	9.30104	90.699		0	2.13	1.9233	58.3137	41.6863
0	5.55278	5.34607	0.629982	99.37		0	3.88039	3.67369	31.7155	68.2845		0	0.20002	-0.00668267	100.124	-0.124214			0	4.43089	4.22418	8.44341	91.5566		0	4.47	4.2633	7.59564	92.4044		0	3.97119	3.76449	18.407	81.593		0	3.9808	3.77409	18.1988	81.8012		0	1.78	1.5733	65.8997	34.1003
Well Name	P1 #Events	P3 #Events	P%
A1	9998	21	0.210042
A2	9998	20	0.20004
A3	9998	35	0.35007
A4	9997	20	0.20006
A5	9998	40	0.40008
A6	9998	58	0.580116
A7	10000	73	0.73
A8	9998	144	1.44029
A9	9997	241	2.41072
A10	9996	376	3.7615
A11	9999	562	5.62056
A12	9995	555	5.55278
B1	9999	16	0.160016
B2	9999	20	0.20002
B3	9998	12	0.120024
B4	9996	25	0.2501
B5	9999	29	0.290029
B6	9998	48	0.480096
B7	9997	61	0.610183
B8	9999	143	1.43014
B9	9994	264	2.64158
B10	9998	331	3.31066
B11	9999	423	4.23042
B12	9999	388	3.88039
C1	9998	25	0.25005
C2	9998	19	0.190038
C3	9999	26	0.260026
C4	9999	19	0.190019
C5	9998	23	0.230046
C6	9997	27	0.270081
C7	9999	29	0.290029
C8	9998	34	0.340068
C9	10000	32	0.32
C10	10000	22	0.22
C11	10000	24	0.24
C12	9999	20	0.20002
D1	9998	97	0.970194
D2	10000	99	0.99
D3	9999	116	1.16012
D4	9996	111	1.11044
D5	10000	131	1.31
D6	9997	145	1.45044
D7	9997	195	1.95059
D8	9999	260	2.60026
D9	10000	359	3.59
D10	9996	416	4.16166
D11	10000	521	5.21
D12	9998	443	4.43089
E1	9999	129	1.29013
E2	9998	128	1.28026
E3	10000	136	1.36
E4	9998	167	1.67033
E5	9997	184	1.84055
E6	10000	237	2.37
E7	9993	365	3.65256
E8	9996	440	4.40176
E9	9996	458	4.58183
E10	9998	430	4.30086
E11	9999	482	4.82048
E12	10000	447	4.47
F1	9997	80	0.80024
F2	9998	92	0.920184
F3	9996	99	0.990396
F4	9998	104	1.04021
F5	10000	129	1.29
F6	9999	139	1.39014
F7	9998	218	2.18044
F8	9998	323	3.23065
F9	10000	363	3.63
F10	9997	428	4.28128
F11	9996	430	4.30172
F12	9997	397	3.97119
G1	9997	90	0.90027
G2	9999	78	0.780078
G3	9995	94	0.94047
G4	9999	93	0.930093
G5	9999	113	1.13011
G6	9997	189	1.89057
G7	9997	246	2.46074
G8	9999	337	3.37034
G9	9999	402	4.0204
G10	9997	419	4.19126
G11	9997	439	4.39132
G12	9998	398	3.9808
H1	9998	68	0.680136
H2	9997	85	0.850255
H3	9998	100	1.0002
H4	9998	106	1.06021
H5	10000	132	1.32
H6	10000	152	1.52
H7	9995	157	1.57079
H8	10000	167	1.67
H9	10000	174	1.74
H10	9998	189	1.89038
H11	10000	213	2.13
H12	10000	178	1.78

## Sheet: Sheet1
DHA (nM)	Dd2					Dd2 + 10 uM CQ					Dd2 + 200 nM PPQ					Dd2 K13R539T					Dd2 K13R539T + 10 uM CQ					Dd2 K13R539T + 200 nM PPQ					M343L					M343L + 10 uM CQ					M343L + 200 nM PPQ					Dd2 PfCRT33D7
	11-01-2024	11-08-2024	11-15-2024	12-06-2024	12-13-2024	11-01-2024	11-08-2024	11-15-2024	12-06-2024	12-13-2024	11-01-2024	11-08-2024	11-15-2024	12-06-2024	12-13-2024	11-01-2024	11-08-2024	11-15-2024	12-06-2024	12-13-2024	11-01-2024	11-08-2024	11-15-2024	12-06-2024	12-13-2024	11-01-2024	11-08-2024	11-15-2024	12-06-2024	12-13-2024	11-01-2024	11-08-2024	11-15-2024	12-06-2024	12-13-2024	11-01-2024	11-08-2024	11-15-2024	12-06-2024	12-13-2024	11-01-2024	11-08-2024	11-15-2024	12-06-2024	12-13-2024	11-01-2024	11-08-2024	11-15-2024	12-06-2024
1400	99.7343	100.944	98.9026	99.5954	100	99.5637	97.9199	96.7092		97.3343		97.9208	100.822	100.565	98.2233	92.8455	90.0177	92.1438	97.8691	86.5448	83.3443	82.8068	85.5376		82.8445		99.1803	89.6251	99.6153	90.7667		99.9993	99.9999	100.496	98.166		97.7309	98.9038		97.6908		101.135	101.646	100.727	98.7564		100.526	98.1348	101.55
700	99.9051	99.0559	99.4467	98.872	99.6452	93.9133	95.2719	95.3376		97.5121		103.97	100.275	100.564	97.8686	89.6111	83.2339	90.5657	87.4142	86.0205	83.362	80.5172	82.0747		80.4735		100.492	92.1404	100.773	87.338		100.001	99.9999	99.0042	99.501		94.712	96.4349		96.2675		98.8691	99.7274	100.243	98.2241		99.4737	99.6913	98.6457
350	96.7356	100.189	98.351	97.1742	98.4011	93.0386	96.0293	89.0254		95.7354		99.8119	98.9017	96.4514	98.0443	89.806	86.0856	85.5268	93.22	87.0693	82.335	79.2156	76.4194		77.3119		101.475	88.9977	100.772	87.6018		100.046	98.1924	97.0215	99.3331		91.2967	90.3935		94.488		96.2228	97.807	100.242	96.8009		97.0146	97.5139	96.606
175	99.0373	97.9754	97.5228	96.6923	99.1126	90.7443	85.0574	84.639		89.6915		102.457	98.9013	97.6593	97.8681	89.6111	85.4308	85.8503	87.4173	83.6422	79.7274	73.6508	75.4706		79.6747		100.491	89.6195	98.448	83.9099		94.9797	94.8357	91.5601	94.8279		84.8795	87.655		87.7289		97.3527	97.8039	96.6127	96.9787		99.8245	94.409	91.3837
87.5	93.7439	96.4042	95.609	93.3044	95.3765	74.157	75.6146	77.5015		82.0457		97.1657	96.4356	94.5157	95.9126	90.2165	82.8021	85.8538	76.9593	81.7908	68.0166	66.114	69.1878		65.9628		95.3609	87.4257	89.7375	88.6514		95.6926	95.8654	89.0739	96.8334		73.9154	80.8007		80.0924		95.4618	95.8805	95.1609	94.3126		93.497	93.7887	82.3681
43.75	84.5776	90.3543	91.489	83.3779	94.6651	59.1686	64.2551	62.4189		63.3711		95.6524	93.4145	82.6568	90.2212	89.414	79.2101	81.3889	82.1939	79.948	51.6772	52.6637	58.1695		51.4344		92.961	85.2214	85.0876	83.1044		86.3641	92.7645	85.6116	91.8243		53.8667	60.7561		60.3483		89.0421	93.146	92.4966	90.2236		92.4439	88.505	76.5594
21.875	67.3039	83.9181	86.2799	64.7494	87.5584	30.2507	23.8353	33.8686		35.283		88.469	81.8916	68.8672	81.1527	74.2839	75.6118	76.7124	65.9183	70.9796	34.922	28.1353	27.3624		30.868		90.6629	76.4194	74.0595	73.6151		82.055	88.3759	63.7737	85.1513		26.6645	32.4754		37.4036		86.0137	79.4269	86.934	80.977		86.471	83.2254	55.0574
10.9375	38.6942	68.4351	76.9554	47.0962	67.9909	15.4364	13.2138	5.21075		9.68019		81.2778	70.9293	48.058	61.0554	65.9893	48.4343	57.8504	47.9108	60.413	15.9726	20.2777	7.25674		15.8273		80.1871	69.8032	46.1753	59.0889		67.6984	69.5144	43.4204	68.1257		5.80105	11.349		13.7607		64.8417	62.6771	75.0685	57.3299		64.7772	73.9086	26.5818
5.46875	24.0606	46.4908	52.2537	19.9723	45.9565	0	0	1.48823		9.68019		63.1293	52.2842	23.8613	37.9628	43.0009	38.6054	53.1373	15.9926	40.361	2.63464	16.3308	0.938208		6.62078		60.5574	40.8775	29.3134	38.2434		39.7235	43.9076	28.5312	49.2889		0	0		0		40.2669	40.4606	70.2312	32.7939		27.4164	49.0312	11.1719
2.73438		10.9256	29.1889	1.60032	16.8177		0	0		0.592205		56.0761	18.2445	13.1959	16.0465		28.1353	20.4527	16.5225	23.6957		5.22728	0		0		54.6601	22.0167	29.3312	24.2791		28.2099	22.5176	0	14.5734		0	0		0		25.1358	21.4796	60.7971	5.95607		13.3475	28.527	0.441562
0	0	0	0	0	0	0	0	0		0		42.7093	14.4036	23.6109	3.1314	0	0	0	0	0	4.27073	0	0		0		55.9494	10.4006	25.8463	9.19292		0	0	0	0		0	0		0		10.0212	9.22847	57.4092	5.73007		0	0	0
[truncated: 11 more columns]
