# Supplementary material for: 4-Aminoquinolines block heme iron reactivity and interfere with artemisinin action
Source: eLife. 2026 Mar 23;14:RP108976. doi: 10.7554/eLife.108976 (PMC13008355; doi:10.7554/eLife.108976)
Supplement: Figure 2—source data 1. [file elife-108976-fig2-data1.zip › Figure 2- source data 1- RSA dose response assays/2025-02-28 RSA.xlsx]

## Sheet: CQ
No drug avg:	4.04556											No drug avg:	4.79668
Background:	0.260078
DHA	M343L					DHA	M343L + 10 uM PPQ						DHA	MRA-1284					DHA	MRA-1284 + 10 uM CQ					DHA	MRA-1284 + 200 nM PPQ					DHA	MRA-1284 + 500 nM PPQ					DHA	MRA-1284 + 10 uM PPQ
nM	%P	%P - bkgnd	% inhibition	% survival		nM	%P	%P - bkgnd	% inhibition	% survival			nM	%P	%P - bkgnd	% inhibition	% survival		nM	%P	%P - bkgnd	% inhibition	% survival		nM	%P	%P - bkgnd	% inhibition	% survival		nM	%P	%P - bkgnd	% inhibition	% survival		nM	%P	%P - bkgnd	% inhibition	% survival
1400	0.360036	0.099958	97.5292	2.47081		1400	0.260078	0	100	0			1400	0.58	0.319922	93.3303	6.66965		1400	0.520156	0.260078	94.578	5.42204		1400	0.420168	0.16009	96.6625	3.33752		1400	0.360108	0.10003	97.9146	2.0854		1400	0.29	0.029922	99.3762	0.623806
700	0.32	0.059922	98.5188	1.48118		700	0.28	0.019922	99.5847	0.415328			700	0.46023	0.200152	95.8273	4.17272		700	0.840084	0.580006	87.9082	12.0918		700	0.40012	0.140042	97.0804	2.91956		700	0.490049	0.229971	95.2056	4.79438		700	0.470047	0.209969	95.6226	4.37738
350	0.420126	0.160048	96.0439	3.95614		350	0.240024	-0.020054	100.418	-0.418081			350	0.580174	0.320096	93.3267	6.67328		350	0.860172	0.600094	87.4894	12.5106		350	0.590236	0.330158	93.1169	6.88305		350	0.490098	0.23002	95.2046	4.7954		350	0.78039	0.520312	89.1527	10.8473
175	0.520208	0.26013	93.57	6.43002		175	0.370037	0.109959	97.7076	2.2924			175	0.650195	0.390117	91.8669	8.13306		175	1.22037	0.960288	79.9802	20.0198		175	0.570057	0.309979	93.5376	6.46236		175	0.430043	0.169965	96.4566	3.54339		175	0.890089	0.630011	86.8657	13.1343
87.5	0.430086	0.170008	95.7977	4.20234		87.5	0.370111	0.110033	97.7061	2.29394			87.5	0.64	0.379922	92.0795	7.92052		87.5	1.77018	1.5101	68.5178	31.4822		87.5	0.710142	0.450064	90.6172	9.38282		87.5	0.78	0.519922	89.1608	10.8392		87.5	1.25013	0.990047	79.3598	20.6402
43.75	0.750075	0.489997	87.888	12.112		43.75	0.310062	0.049984	98.9579	1.04205			43.75	0.90018	0.640102	86.6553	13.3447		43.75	2.79084	2.53076	47.2394	52.7606		43.75	1.19024	0.93016	80.6083	19.3917		43.75	1.3204	1.06032	77.8948	22.1052		43.75	1.61016	1.35008	71.8538	28.1462
21.875	1.02	0.759922	81.2159	18.7841		21.875	0.40024	0.140162	97.0779	2.92206			21.875	1.19036	0.930279	80.6058	19.3942		21.875	3.90039	3.64031	24.1077	75.8923		21.875	2.0006	1.74052	63.714	36.286		21.875	2.17022	1.91014	60.1779	39.8221		21.875	1.90076	1.64068	65.7955	34.2045
10.9375	1.79107	1.531	62.1561	37.8439		10.9375	0.370037	0.109959	97.7076	2.2924			10.9375	1.71017	1.45009	69.7688	30.2312		10.9375	5.03101	4.77093	0.536922	99.4631		10.9375	3.14126	2.88118	39.9339	60.0661		10.9375	2.57026	2.31018	51.838	48.162		10.9375	2.0006	1.74052	63.714	36.286
5.46875	2.67053	2.41046	40.4172	59.5828		5.46875	0.410041	0.149963	96.8736	3.12639			5.46875	3.38068	3.1206	34.9426	65.0574		5.46875	5.15155	4.89147	-1.97605	101.976		5.46875	3.43069	3.17061	33.9	66.1		5.46875	3.65	3.38992	29.3278	70.6722		5.46875	2.25023	1.99015	58.5099	41.4901
2.73438	3.58179	3.32171	17.8923	82.1077		2.73438	0.390078	0.13	97.2898	2.71021			2.73438	4.48045	4.22037	12.0148	87.9852		2.73438	5.22052	4.96044	-3.41406	103.414		2.73438	4.25043	3.99035	16.8103	83.1897		2.73438	3.85154	3.59146	25.1261	74.8739		2.73438	1.95039	1.69031	64.7608	35.2392
0	4.23127	3.97119	1.8382	98.1618		0	0.29	0.029922	99.3762	0.623806			0	5.24157	4.98149	-3.85291	103.853		0	4.75143	4.49135	6.36555	93.6345		0	4.53181	4.27173	10.944	89.056		0	4.14124	3.88116	19.0865	80.9135		0	1.97059	1.71051	64.3397	35.6603
0	4.38	4.11992	-1.8382	101.838		0	0.350035	0.089957	98.1246	1.8754			0	4.87195	4.61187	3.85291	96.1471		0	5.33053	5.07046	-5.70754	105.708		0	3.93039	3.67032	23.4822	76.5178		0	3.81076	3.55068	25.9763	74.0237		0	1.64016	1.38009	71.2283	28.7717
Well Name	P1 #Events	P3 #Events	P%
A1	9999	36	0.360036
A2	10000	32	0.32
A3	9997	42	0.420126
A4	9996	52	0.520208
A5	9998	43	0.430086
A6	9999	75	0.750075
A7	10000	102	1.02
A8	9994	179	1.79107
A9	9998	267	2.67053
A10	9995	358	3.58179
A11	9997	423	4.23127
A12	10000	438	4.38
B1	9997	26	0.260078
B2	10000	28	0.28
B3	9999	24	0.240024
B4	9999	37	0.370037
B5	9997	37	0.370111
B6	9998	31	0.310062
B7	9994	40	0.40024
B8	9999	37	0.370037
B9	9999	41	0.410041
B10	9998	39	0.390078
B11	10000	29	0.29
B12	9999	35	0.350035
C1	10000	58	0.58
C2	9995	46	0.46023
C3	9997	58	0.580174
C4	9997	65	0.650195
C5	10000	64	0.64
C6	9998	90	0.90018
C7	9997	119	1.19036
C8	9999	171	1.71017
C9	9998	338	3.38068
C10	9999	448	4.48045
C11	9997	524	5.24157
C12	9996	487	4.87195
D1	9997	52	0.520156
D2	9999	84	0.840084
D3	9998	86	0.860172
D4	9997	122	1.22037
D5	9999	177	1.77018
D6	9997	279	2.79084
D7	9999	390	3.90039
D8	9998	503	5.03101
D9	9997	515	5.15155
D10	9999	522	5.22052
D11	9997	475	4.75143
D12	9999	533	5.33053
E1	9996	42	0.420168
E2	9997	40	0.40012
E3	9996	59	0.590236
E4	9999	57	0.570057
E5	9998	71	0.710142
E6	9998	119	1.19024
E7	9997	200	2.0006
E8	9996	314	3.14126
E9	9998	343	3.43069
E10	9999	425	4.25043
E11	9996	453	4.53181
E12	9999	393	3.93039
F1	9997	36	0.360108
F2	9999	49	0.490049
F3	9998	49	0.490098
F4	9999	43	0.430043
F5	10000	78	0.78
F6	9997	132	1.3204
F7	9999	217	2.17022
F8	9999	257	2.57026
F9	10000	365	3.65
F10	9996	385	3.85154
F11	9997	414	4.14124
F12	9998	381	3.81076
G1	10000	29	0.29
G2	9999	47	0.470047
G3	9995	78	0.78039
G4	9999	89	0.890089
G5	9999	125	1.25013
G6	9999	161	1.61016
G7	9996	190	1.90076
G8	9997	200	2.0006
G9	9999	225	2.25023
G10	9998	195	1.95039
G11	9997	197	1.97059
G12	9999	164	1.64016

## Sheet: Sheet1
DHA (nM)	Dd2					Dd2 + 10 uM CQ					Dd2 + 200 nM PPQ					Dd2 K13R539T					Dd2 K13R539T + 10 uM CQ					Dd2 K13R539T + 200 nM PPQ					M343L					M343L + 10 uM CQ					M343L + 200 nM PPQ					Dd2 PfCRT33D7
	11-01-2024	11-08-2024	11-15-2024	12-06-2024	12-13-2024	11-01-2024	11-08-2024	11-15-2024	12-06-2024	12-13-2024	11-01-2024	11-08-2024	11-15-2024	12-06-2024	12-13-2024	11-01-2024	11-08-2024	11-15-2024	12-06-2024	12-13-2024	11-01-2024	11-08-2024	11-15-2024	12-06-2024	12-13-2024	11-01-2024	11-08-2024	11-15-2024	12-06-2024	12-13-2024	11-01-2024	11-08-2024	11-15-2024	12-06-2024	12-13-2024	11-01-2024	11-08-2024	11-15-2024	12-06-2024	12-13-2024	11-01-2024	11-08-2024	11-15-2024	12-06-2024	12-13-2024	11-01-2024	11-08-2024	11-15-2024	12-06-2024
1400	99.7343	100.944	98.9026	99.5954	100	99.5637	97.9199	96.7092		97.3343		97.9208	100.822	100.565	98.2233	92.8455	90.0177	92.1438	97.8691	86.5448	83.3443	82.8068	85.5376		82.8445		99.1803	89.6251	99.6153	90.7667		99.9993	99.9999	100.496	98.166		97.7309	98.9038		97.6908		101.135	101.646	100.727	98.7564		100.526	98.1348	101.55
700	99.9051	99.0559	99.4467	98.872	99.6452	93.9133	95.2719	95.3376		97.5121		103.97	100.275	100.564	97.8686	89.6111	83.2339	90.5657	87.4142	86.0205	83.362	80.5172	82.0747		80.4735		100.492	92.1404	100.773	87.338		100.001	99.9999	99.0042	99.501		94.712	96.4349		96.2675		98.8691	99.7274	100.243	98.2241		99.4737	99.6913	98.6457
350	96.7356	100.189	98.351	97.1742	98.4011	93.0386	96.0293	89.0254		95.7354		99.8119	98.9017	96.4514	98.0443	89.806	86.0856	85.5268	93.22	87.0693	82.335	79.2156	76.4194		77.3119		101.475	88.9977	100.772	87.6018		100.046	98.1924	97.0215	99.3331		91.2967	90.3935		94.488		96.2228	97.807	100.242	96.8009		97.0146	97.5139	96.606
175	99.0373	97.9754	97.5228	96.6923	99.1126	90.7443	85.0574	84.639		89.6915		102.457	98.9013	97.6593	97.8681	89.6111	85.4308	85.8503	87.4173	83.6422	79.7274	73.6508	75.4706		79.6747		100.491	89.6195	98.448	83.9099		94.9797	94.8357	91.5601	94.8279		84.8795	87.655		87.7289		97.3527	97.8039	96.6127	96.9787		99.8245	94.409	91.3837
87.5	93.7439	96.4042	95.609	93.3044	95.3765	74.157	75.6146	77.5015		82.0457		97.1657	96.4356	94.5157	95.9126	90.2165	82.8021	85.8538	76.9593	81.7908	68.0166	66.114	69.1878		65.9628		95.3609	87.4257	89.7375	88.6514		95.6926	95.8654	89.0739	96.8334		73.9154	80.8007		80.0924		95.4618	95.8805	95.1609	94.3126		93.497	93.7887	82.3681
43.75	84.5776	90.3543	91.489	83.3779	94.6651	59.1686	64.2551	62.4189		63.3711		95.6524	93.4145	82.6568	90.2212	89.414	79.2101	81.3889	82.1939	79.948	51.6772	52.6637	58.1695		51.4344		92.961	85.2214	85.0876	83.1044		86.3641	92.7645	85.6116	91.8243		53.8667	60.7561		60.3483		89.0421	93.146	92.4966	90.2236		92.4439	88.505	76.5594
21.875	67.3039	83.9181	86.2799	64.7494	87.5584	30.2507	23.8353	33.8686		35.283		88.469	81.8916	68.8672	81.1527	74.2839	75.6118	76.7124	65.9183	70.9796	34.922	28.1353	27.3624		30.868		90.6629	76.4194	74.0595	73.6151		82.055	88.3759	63.7737	85.1513		26.6645	32.4754		37.4036		86.0137	79.4269	86.934	80.977		86.471	83.2254	55.0574
10.9375	38.6942	68.4351	76.9554	47.0962	67.9909	15.4364	13.2138	5.21075		9.68019		81.2778	70.9293	48.058	61.0554	65.9893	48.4343	57.8504	47.9108	60.413	15.9726	20.2777	7.25674		15.8273		80.1871	69.8032	46.1753	59.0889		67.6984	69.5144	43.4204	68.1257		5.80105	11.349		13.7607		64.8417	62.6771	75.0685	57.3299		64.7772	73.9086	26.5818
5.46875	24.0606	46.4908	52.2537	19.9723	45.9565	0	0	1.48823		9.68019		63.1293	52.2842	23.8613	37.9628	43.0009	38.6054	53.1373	15.9926	40.361	2.63464	16.3308	0.938208		6.62078		60.5574	40.8775	29.3134	38.2434		39.7235	43.9076	28.5312	49.2889		0	0		0		40.2669	40.4606	70.2312	32.7939		27.4164	49.0312	11.1719
2.73438		10.9256	29.1889	1.60032	16.8177		0	0		0.592205		56.0761	18.2445	13.1959	16.0465		28.1353	20.4527	16.5225	23.6957		5.22728	0		0		54.6601	22.0167	29.3312	24.2791		28.2099	22.5176	0	14.5734		0	0		0		25.1358	21.4796	60.7971	5.95607		13.3475	28.527	0.441562
0	0	0	0	0	0	0	0	0		0		42.7093	14.4036	23.6109	3.1314	0	0	0	0	0	4.27073	0	0		0		55.9494	10.4006	25.8463	9.19292		0	0	0	0		0	0		0		10.0212	9.22847	57.4092	5.73007		0	0	0
[truncated: 11 more columns]
