# Supplementary material for: 4-Aminoquinolines block heme iron reactivity and interfere with artemisinin action
Source: eLife. 2026 Mar 23;14:RP108976. doi: 10.7554/eLife.108976 (PMC13008355; doi:10.7554/eLife.108976)
Supplement: Figure 2—source data 1. [file elife-108976-fig2-data1.zip › Figure 2- source data 1- RSA dose response assays/2025-03-07 RSA.xlsx]

## Sheet: CQ
No drug avg:	6.02589											No drug avg:	5.3608
Background:	0.110026
DHA	M343L					DHA	M343L + 10 uM CQ					DHA	M343L + 10 uM PPQ						DHA	MRA-1284					DHA	MRA-1284 + 10 uM CQ					DHA	MRA-1284 + 200 nM PPQ					DHA	MRA-1284 + 500 nM PPQ					DHA	MRA-1284 + 10 uM PPQ
nM	%P	%P - bkgnd	% inhibition	% survival		nM	%P	%P - bkgnd	% inhibition	% survival		nM	%P	%P - bkgnd	% inhibition	% survival			nM	%P	%P - bkgnd	% inhibition	% survival		nM	%P	%P - bkgnd	% inhibition	% survival		nM	%P	%P - bkgnd	% inhibition	% survival		nM	%P	%P - bkgnd	% inhibition	% survival		nM	%P	%P - bkgnd	% inhibition	% survival
1400	0.130052	0.020026	99.6677	0.332333		1400	0.40008	0.290054	95.1865	4.81347		1400	0.09	-0.020026	100.332	-0.332333			1400	0.88	0.769974	85.637	14.363		1400	1.16023	1.05021	80.4095	19.5905		1400	0.79	0.679974	87.3158	12.6842		1400	0.450045	0.340019	93.6573	6.34269		1400	0.860086	0.75006	86.0084	13.9916
700	0.170085	0.060059	99.0033	0.996684		700	0.410082	0.300056	95.0205	4.97945		700	0.2	0.089974	98.5069	1.49312			700	0.730073	0.620047	88.4337	11.5663		700	1.5003	1.39027	74.0659	25.9341		700	0.91	0.799974	85.0773	14.9227		700	0.55011	0.440084	91.7907	8.2093		700	1.0002	0.890174	83.3948	16.6052
350	0.150015	0.039989	99.3364	0.66362		350	0.580058	0.470032	92.1998	7.80021		350	0.220066	0.11004	98.1739	1.82612			350	1.0101	0.900075	83.2101	16.7899		350	1.51045	1.40043	73.8765	26.1235		350	0.970291	0.860265	83.9527	16.0473		350	0.56	0.449974	91.6062	8.39378		350	1.37	1.25997	76.4965	23.5035
175	0.340136	0.23011	96.1813	3.81869		175	0.970291	0.860265	85.7238	14.2762		175	0.130065	0.020039	99.6675	0.332549			175	1.08043	0.970406	81.8981	18.1019		175	1.9904	1.88037	64.9237	35.0763		175	0.910091	0.800065	85.0756	14.9244		175	0.80016	0.690134	87.1263	12.8737		175	1.47	1.35997	74.6311	25.3689
87.5	0.45027	0.340244	94.3536	5.64638		87.5	1.48044	1.37042	77.2578	22.7422		87.5	0.160064	0.050038	99.1696	0.830384			87.5	1.31	1.19997	77.6158	22.3842		87.5	2.42097	2.31094	56.8918	43.1082		87.5	1.15023	1.0402	80.5961	19.4039		87.5	1.12	1.00997	81.16	18.84		87.5	1.89019	1.78016	66.793	33.207
43.75	0.830415	0.720389	88.0451	11.9549		43.75	2.43049	2.32046	61.4918	38.5082		43.75	0.310093	0.200067	96.6799	3.32013			43.75	1.70017	1.59014	70.3376	29.6624		43.75	3.35034	3.24031	39.5555	60.4445		43.75	1.72103	1.61101	69.9484	30.0516		43.75	1.74035	1.63032	69.5881	30.4119		43.75	2.44024	2.33022	56.5323	43.4677
21.875	1.31	1.19997	80.0863	19.9137		21.875	4.0012	3.89117	35.4257	64.5743		21.875	0.370074	0.260048	95.6845	4.31552			21.875	2.43024	2.32022	56.7188	43.2812		21.875	4.77239	4.66236	13.0286	86.9714		21.875	2.74	2.62997	50.9406	49.0594		21.875	2.62	2.50997	53.1791	46.8209		21.875	2.85029	2.74026	48.8834	51.1166
10.9375	2.24	2.12997	64.6529	35.3471		10.9375	5.36107	5.25105	12.8585	87.1415		10.9375	0.34	0.229974	96.1836	3.81643			10.9375	3.5207	3.41068	36.3774	63.6226		10.9375	5.24157	5.13155	4.27647	95.7235		10.9375	3.21128	3.10126	42.1493	57.8507		10.9375	3.54035	3.43033	36.0109	63.9891		10.9375	2.75083	2.6408	50.7387	49.2613
5.46875	3.93079	3.82076	36.5942	63.4058		5.46875	5.9806	5.87057	2.57744	97.4226		5.46875	0.4002	0.290174	95.1845	4.81546			5.46875	4.54045	4.43043	17.3551	82.6449		5.46875	5	4.88997	8.78275	91.2172		5.46875	4.4918	4.38177	18.2627	81.7373		5.46875	3.73149	3.62147	32.4454	67.5546		5.46875	2.97059	2.86057	46.6392	53.3608
2.73438	5.16	5.04997	16.1953	83.8047		2.73438	6.16123	6.05121	-0.420197	100.42		2.73438	0.40004	0.290014	95.1872	4.8128			2.73438	5.17155	5.06153	5.58264	94.4174		2.73438	5.49055	5.38052	-0.367919	100.368		2.73438	4.55046	4.44043	17.1685	82.8315		2.73438	4.07041	3.96038	26.1233	73.8767		2.73438	2.67027	2.56024	52.2414	47.7586
0	6.31063	6.20061	-2.89948	102.899		0	6.0206	5.91058	1.91357	98.0864		0	0.20006	0.090034	98.5059	1.49412			0	5.57111	5.46109	-1.87078	101.871		0	5.11051	5.00049	6.72128	93.2787		0	5.05101	4.94098	7.83121	92.1688		0	4.38044	4.27041	20.34	79.66		0	3.05061	2.94058	45.1465	54.8535
0	5.96119	5.85117	2.89948	97.1005		0	5.61562	5.50559	8.63435	91.3657		0	0.24	0.129974	97.8431	2.15693			0	5.37054	5.26051	1.87078	98.1292		0	5.11	4.99997	6.73082	93.2692		0	4.3	4.18997	21.8405	78.1595		0	3.78151	3.67149	31.5123	68.4877		0	2.49	2.37997	55.6041	44.3959
Well Name	P1 #Events	P3 #Events	P%
A1	9996	13	0.130052
A2	9995	17	0.170085
A3	9999	15	0.150015
A4	9996	34	0.340136
A5	9994	45	0.45027
A6	9995	83	0.830415
A7	10000	131	1.31
A8	10000	224	2.24
A9	9998	393	3.93079
A10	10000	516	5.16
A11	9999	631	6.31063
A12	9998	596	5.96119
B1	9998	40	0.40008
B2	9998	41	0.410082
B3	9999	58	0.580058
B4	9997	97	0.970291
B5	9997	148	1.48044
B6	9998	243	2.43049
B7	9997	400	4.0012
B8	9998	536	5.36107
B9	9999	598	5.9806
B10	9998	616	6.16123
B11	9999	602	6.0206
B12	9990	561	5.61562
C1	10000	9	0.09
C2	10000	20	0.2
C3	9997	22	0.220066
C4	9995	13	0.130065
C5	9996	16	0.160064
C6	9997	31	0.310093
C7	9998	37	0.370074
C8	10000	34	0.34
C9	9995	40	0.4002
C10	9999	40	0.40004
C11	9997	20	0.20006
C12	10000	24	0.24
D1	10000	88	0.88
D2	9999	73	0.730073
D3	9999	101	1.0101
D4	9996	108	1.08043
D5	10000	131	1.31
D6	9999	170	1.70017
D7	9999	243	2.43024
D8	9998	352	3.5207
D9	9999	454	4.54045
D10	9997	517	5.17155
D11	9998	557	5.57111
D12	9999	537	5.37054
E1	9998	116	1.16023
E2	9998	150	1.5003
E3	9997	151	1.51045
E4	9998	199	1.9904
E5	9996	242	2.42097
E6	9999	335	3.35034
E7	9995	477	4.77239
E8	9997	524	5.24157
E9	10000	500	5
E10	9999	549	5.49055
E11	9999	511	5.11051
E12	10000	511	5.11
F1	10000	79	0.79
F2	10000	91	0.91
F3	9997	97	0.970291
F4	9999	91	0.910091
F5	9998	115	1.15023
F6	9994	172	1.72103
F7	10000	274	2.74
F8	9996	321	3.21128
F9	9996	449	4.4918
F10	9999	455	4.55046
F11	9998	505	5.05101
F12	10000	430	4.3
G1	9999	45	0.450045
G2	9998	55	0.55011
G3	10000	56	0.56
G4	9998	80	0.80016
G5	10000	112	1.12
G6	9998	174	1.74035
G7	10000	262	2.62
G8	9999	354	3.54035
G9	9996	373	3.73149
G10	9999	407	4.07041
G11	9999	438	4.38044
G12	9996	378	3.78151
H1	9999	86	0.860086
H2	9998	100	1.0002
H3	10000	137	1.37
H4	10000	147	1.47
H5	9999	189	1.89019
H6	9999	244	2.44024
H7	9999	285	2.85029
H8	9997	275	2.75083
H9	9998	297	2.97059
H10	9999	267	2.67027
H11	9998	305	3.05061
H12	10000	249	2.49

## Sheet: Sheet1
DHA (nM)	Dd2					Dd2 + 10 uM CQ					Dd2 + 200 nM PPQ					Dd2 K13R539T					Dd2 K13R539T + 10 uM CQ					Dd2 K13R539T + 200 nM PPQ					M343L					M343L + 10 uM CQ					M343L + 200 nM PPQ					Dd2 PfCRT33D7
	11-01-2024	11-08-2024	11-15-2024	12-06-2024	12-13-2024	11-01-2024	11-08-2024	11-15-2024	12-06-2024	12-13-2024	11-01-2024	11-08-2024	11-15-2024	12-06-2024	12-13-2024	11-01-2024	11-08-2024	11-15-2024	12-06-2024	12-13-2024	11-01-2024	11-08-2024	11-15-2024	12-06-2024	12-13-2024	11-01-2024	11-08-2024	11-15-2024	12-06-2024	12-13-2024	11-01-2024	11-08-2024	11-15-2024	12-06-2024	12-13-2024	11-01-2024	11-08-2024	11-15-2024	12-06-2024	12-13-2024	11-01-2024	11-08-2024	11-15-2024	12-06-2024	12-13-2024	11-01-2024	11-08-2024	11-15-2024	12-06-2024
1400	99.7343	100.944	98.9026	99.5954	100	99.5637	97.9199	96.7092		97.3343		97.9208	100.822	100.565	98.2233	92.8455	90.0177	92.1438	97.8691	86.5448	83.3443	82.8068	85.5376		82.8445		99.1803	89.6251	99.6153	90.7667		99.9993	99.9999	100.496	98.166		97.7309	98.9038		97.6908		101.135	101.646	100.727	98.7564		100.526	98.1348	101.55
700	99.9051	99.0559	99.4467	98.872	99.6452	93.9133	95.2719	95.3376		97.5121		103.97	100.275	100.564	97.8686	89.6111	83.2339	90.5657	87.4142	86.0205	83.362	80.5172	82.0747		80.4735		100.492	92.1404	100.773	87.338		100.001	99.9999	99.0042	99.501		94.712	96.4349		96.2675		98.8691	99.7274	100.243	98.2241		99.4737	99.6913	98.6457
350	96.7356	100.189	98.351	97.1742	98.4011	93.0386	96.0293	89.0254		95.7354		99.8119	98.9017	96.4514	98.0443	89.806	86.0856	85.5268	93.22	87.0693	82.335	79.2156	76.4194		77.3119		101.475	88.9977	100.772	87.6018		100.046	98.1924	97.0215	99.3331		91.2967	90.3935		94.488		96.2228	97.807	100.242	96.8009		97.0146	97.5139	96.606
175	99.0373	97.9754	97.5228	96.6923	99.1126	90.7443	85.0574	84.639		89.6915		102.457	98.9013	97.6593	97.8681	89.6111	85.4308	85.8503	87.4173	83.6422	79.7274	73.6508	75.4706		79.6747		100.491	89.6195	98.448	83.9099		94.9797	94.8357	91.5601	94.8279		84.8795	87.655		87.7289		97.3527	97.8039	96.6127	96.9787		99.8245	94.409	91.3837
87.5	93.7439	96.4042	95.609	93.3044	95.3765	74.157	75.6146	77.5015		82.0457		97.1657	96.4356	94.5157	95.9126	90.2165	82.8021	85.8538	76.9593	81.7908	68.0166	66.114	69.1878		65.9628		95.3609	87.4257	89.7375	88.6514		95.6926	95.8654	89.0739	96.8334		73.9154	80.8007		80.0924		95.4618	95.8805	95.1609	94.3126		93.497	93.7887	82.3681
43.75	84.5776	90.3543	91.489	83.3779	94.6651	59.1686	64.2551	62.4189		63.3711		95.6524	93.4145	82.6568	90.2212	89.414	79.2101	81.3889	82.1939	79.948	51.6772	52.6637	58.1695		51.4344		92.961	85.2214	85.0876	83.1044		86.3641	92.7645	85.6116	91.8243		53.8667	60.7561		60.3483		89.0421	93.146	92.4966	90.2236		92.4439	88.505	76.5594
21.875	67.3039	83.9181	86.2799	64.7494	87.5584	30.2507	23.8353	33.8686		35.283		88.469	81.8916	68.8672	81.1527	74.2839	75.6118	76.7124	65.9183	70.9796	34.922	28.1353	27.3624		30.868		90.6629	76.4194	74.0595	73.6151		82.055	88.3759	63.7737	85.1513		26.6645	32.4754		37.4036		86.0137	79.4269	86.934	80.977		86.471	83.2254	55.0574
10.9375	38.6942	68.4351	76.9554	47.0962	67.9909	15.4364	13.2138	5.21075		9.68019		81.2778	70.9293	48.058	61.0554	65.9893	48.4343	57.8504	47.9108	60.413	15.9726	20.2777	7.25674		15.8273		80.1871	69.8032	46.1753	59.0889		67.6984	69.5144	43.4204	68.1257		5.80105	11.349		13.7607		64.8417	62.6771	75.0685	57.3299		64.7772	73.9086	26.5818
5.46875	24.0606	46.4908	52.2537	19.9723	45.9565	0	0	1.48823		9.68019		63.1293	52.2842	23.8613	37.9628	43.0009	38.6054	53.1373	15.9926	40.361	2.63464	16.3308	0.938208		6.62078		60.5574	40.8775	29.3134	38.2434		39.7235	43.9076	28.5312	49.2889		0	0		0		40.2669	40.4606	70.2312	32.7939		27.4164	49.0312	11.1719
2.73438		10.9256	29.1889	1.60032	16.8177		0	0		0.592205		56.0761	18.2445	13.1959	16.0465		28.1353	20.4527	16.5225	23.6957		5.22728	0		0		54.6601	22.0167	29.3312	24.2791		28.2099	22.5176	0	14.5734		0	0		0		25.1358	21.4796	60.7971	5.95607		13.3475	28.527	0.441562
0	0	0	0	0	0	0	0	0		0		42.7093	14.4036	23.6109	3.1314	0	0	0	0	0	4.27073	0	0		0		55.9494	10.4006	25.8463	9.19292		0	0	0	0		0	0		0		10.0212	9.22847	57.4092	5.73007		0	0	0
[truncated: 11 more columns]
