# Supplementary material for: 4-Aminoquinolines block heme iron reactivity and interfere with artemisinin action
Source: eLife. 2026 Mar 23;14:RP108976. doi: 10.7554/eLife.108976 (PMC13008355; doi:10.7554/eLife.108976)
Supplement: Figure 2—source data 1. [file elife-108976-fig2-data1.zip › Figure 2- source data 1- RSA dose response assays/IC50 and RSA values.xlsx]

## Sheet: IC50 values
Dd2	Dd2 + 10 uM CQ	Dd2 + 200 nM PPQ	Dd2 K13R539T	Dd2 K13R539T + 10 uM CQ	Dd2 K13R539T + 200 nM PPQ	M343L	M343L + 10 uM CQ	M343L + 200 nM PPQ	Dd2 PfCRT33D7	Dd2 PfCRT3D7+ 200 nM PPQ	M343L + 500 nM PPQ	MRA-1284	MRA-1284 + 10 uM CQ	MRA-1284 + 200 nM PPQ	MRA-1284 + 500 nM PPQ
13.69	36.1		5.951	32.52
6.719	34.93	2.479	6.573	30.68	2.64	6.566	39.52	6.663	8.16	5.986
4.91	31.44	5.955	5.442	29.81	5.744	6.142	32.49	7.384	5.22	7.032
9.223		12.18	12.44		16.92	5.387		8.48	16.96	20.66
8.232	33.21	6.85	7.103	30.51	5.83	7.52	34.32	5.73	9.532	10.75
						7.923					6.221	16.33	72.38	14.78	12.39
						5.698					8.013	3.991	48.3	11.08	18.78
						2.579					8.093	8.221	33.35	14.67	20.66
						5.84						5.951	39	16.19	16.77
						5.562	28.92					11.77	48.27	17.25	28.44

## Sheet: RSA Values
Dd2	Dd2 + 10 uM CQ	Dd2 + 200 nM PPQ	Dd2 K13R539T	Dd2 K13R539T + 10 uM CQ	Dd2 K13R539T + 200 nM PPQ	M343L	M343L + 10 uM CQ	M343L + 200 nM PPQ	Dd2 PfCRT33D7	Dd2 PfCRT3D7+ 10 uM CQ	Dd2 PfCRT3D7+ 200 nM PPQ	M343L + 500 nM PPQ	MRA-1284	MRA-1284 + 10 uM CQ
0.0949447	6.08674		10.3889	16.638
0.944122	4.7281	0	16.7661	19.4828	0	0	5.28798	1.13093	0.526342	3.69199	0
0.553274	4.66239	0	9.43427	17.9253	7.85959	0.000112	3.5651	0.272575	0.308648	3.11026	1.86253
1.08203		0	12.5858		0	0.995757		0	1.3673	3.01293	1.64524
0.354812	2.48788	2.13143	13.9795	19.5265	12.662	0.49905	3.73246	1.77591	0.164009	0.815186	0.814713
						4.153						0	13.1967	26.7183
						1.27589						0	9.51118	21.6858
						0						0	16.9775	23.2686
						1.48118							4.17272	12.0918
						0.996684	4.97945						11.5663	25.9341
