# Supplementary material for: 4-Aminoquinolines block heme iron reactivity and interfere with artemisinin action
Source: eLife. 2026 Mar 23;14:RP108976. doi: 10.7554/eLife.108976 (PMC13008355; doi:10.7554/eLife.108976)
Supplement: Figure 3—source data 1. [file elife-108976-fig3-data1.zip › Figure 3- source data 1- Mean sum FIC50s for heat map/mean sum FIC50s.xlsx]

## Sheet: Sheet1
	3D7					Dd2 PfCRT3D7					Dd2					Dd2 PfCRTDd2					Dd2 K13R539T					Dd2 PfCRTM343L
CQ & DHA	1.55314	1.63818	1.84951			1.86732	1.85033	1.83723			2.17258	3.12152	2.01629			1.97522	2.44375	3.76064			2.78994	3.00319	2.88975
PPQ & DHA	1.59127	1.82523	1.70941			1.52213	1.52894	1.88063			1.57849	1.45556	1.88586			1.58424	1.58355	1.48111			1.88584	1.69989	1.70151			1.48638	1.69009	1.56094
MFQ & DHA	0.981367	0.931662	0.897293			1.03127	0.976179	0.984773			1.02821	1.08401	1.19757			1.50298	1.02628	1.05777			0.950269	0.956593	1.02777			1.1983	0.96553	1.19575
MFQ & PPQ											2.32463	2.3076	3.09812	2.98629	2.37333											2.25933	2.81584	2.26011
PPQ & OZ439											1.28612	1.57064	1.38722
FQ & OZ439											1.50995	1.47564	1.57096
CQ & MFQ											1.57016	1.63066	1.48235	2.19218
