# Supplementary material for: 4-Aminoquinolines block heme iron reactivity and interfere with artemisinin action
Source: eLife. 2026 Mar 23;14:RP108976. doi: 10.7554/eLife.108976 (PMC13008355; doi:10.7554/eLife.108976)
Supplement: Figure 3—source data 2. [file elife-108976-fig3-data2.zip]

Archive with 5 entries (4 files):
- Figure 3- source data 2- H-FluNox CQ PPQ and MFQ/
- Figure 3- source data 2- H-FluNox CQ PPQ and MFQ/2024-10-31 in solution 10 uM and phys.xlsx
- Figure 3- source data 2- H-FluNox CQ PPQ and MFQ/2024-11-07 CQ PPQ and MFQ.xlsx
- Figure 3- source data 2- H-FluNox CQ PPQ and MFQ/2024-11-13 CQ PPQ and MFQ.xlsx
- Figure 3- source data 2- H-FluNox CQ PPQ and MFQ/2025-01-16 PPQ and MFQ.xlsx
