# Supplementary material for: 4-Aminoquinolines block heme iron reactivity and interfere with artemisinin action
Source: eLife. 2026 Mar 23;14:RP108976. doi: 10.7554/eLife.108976 (PMC13008355; doi:10.7554/eLife.108976)
Supplement: Figure 3—source data 2. [file elife-108976-fig3-data2.zip › Figure 3- source data 2- H-FluNox CQ PPQ and MFQ/2024-10-31 in solution 10 uM and phys.xlsx]

## Sheet: Sheet1
Plate 1
Nothing	10 uM CQ	1 uM CQ	10 uM PPQ	500 nM PPQ	10 uM MFQ	5 uM MFQ			Nothing	Nothing	Nothing	10 uM CQ	10 uM CQ	10 uM CQ	1 uM CQ	1 uM CQ	1 uM CQ	10 uM PPQ	10 uM PPQ	10 uM PPQ	500 nM PPQ	500 nM PPQ	500 nM PPQ	10 uM MFQ	10 uM MFQ	10 uM MFQ	5 uM MFQ	5 uM MFQ	5 uM MFQ
2939088	2364089	2895706	2886590	3023135	2397348	2521060		1000	2939088	2938216	2940910	2364089	2588309	2636450	2895706	3034922	2971005	2886590	2814787	2831625	3023135	2961126	2887678	2397348	2478245	2511142	2521060	2624143	2640478
3087330	1848415	2902216	2913006	3000035	1891527	2081689		500	3087330	3049690	3065793	1848415	1854510	1978710	2902216	2906899	2920708	2913006	2913534	2897913	3000035	3018367	3008268	1891527	1958368	1941041	2081689	2174392	2358203
2913609	1286219	2286517	2455340	2718982	1437864	1534551		250	2913609	2932322	2860285	1286219	1345563	1458780	2286517	2387019	2356084	2455340	2479839	2471485	2718982	2670621	2712209	1437864	1520305	1524448	1534551	1643365	1589499
2357742	753238	1226336	1452197	2014656	828993	998980		125	2357742	2553584	2456254	753238	784353	842714	1226336	1295756	1304322	1452197	1647530	1725241	2014656	1918164	2007172	828993	941231	991310	998980	1154802	1223550
1591561	518125	831459	1062262	1154215	494072	630228		62.5	1591561	1704625	1721515	518125	505334	516154	831459	862357	836750	1062262	981788	1005641	1154215	1113361	1121120	494072	561631	584841	630228	705119	724525
1013947	310118	497989	691935	678912	285473	307936		31.25	1013947	1180368	1208492	310118	334583	331990	497989	524700	531174	691935	648514	643409	678912	694349	715844	285473	366356	373665	307936	357147	390965
533342	225255	313464	450159	461143	198785	199543		15.625	533342	622171	648451	225255	233300	239136	313464	353814	344311	450159	427579	430497	461143	494280	481581	198785	246942	248962	199543	245009	249836
356762	154709	199095	251792	287150	143730	156385		7.8125	356762	506441	479102	154709	171924	166320	199095	234182	222728	251792	311437	278056	287150	383382	331212	143730	180237	179668	156385	201541	189636
222191	126682	143866	167878	207313	108321	121937		3.90625	222191	368986	324202	126682	145460	141645	143866	186476	172753	167878	206367	190723	207313	265987	243882	108321	145690	133629	121937	158466	153795
153304	110956	126727	140264	136845	89569	101261		1.95312	153304	233099	242935	110956	119769	124743	126727	171125	154292	140264	172213	164789	136845	222290	184688	89569	109516	111923	101261	121197	127027
80505	66211	82256	78042	78998	58299	73644		0.976562	80505	79836	81630	66211	68131	67961	82256	85670	83081	78042	74605	80806	78998	79902	77460	58299	60423	60931	73644	74831	75436
81114	61493	80349	71242	77490	60511	63048		0	81114	79318	79475	61493	67789	64194	80349	84998	81365	71242	66802	67461	77490	81170	78397	60511	59707	62671	63048	63872	62594
Plate 2
Nothing	10 uM CQ	1 uM CQ	10 uM PPQ	500 nM PPQ	10 uM MFQ	5 uM MFQ
2938216	2588309	3034922	2814787	2961126	2478245	2624143
3049690	1854510	2906899	2913534	3018367	1958368	2174392
2932322	1345563	2387019	2479839	2670621	1520305	1643365
2553584	784353	1295756	1647530	1918164	941231	1154802
1704625	505334	862357	981788	1113361	561631	705119
1180368	334583	524700	648514	694349	366356	357147
622171	233300	353814	427579	494280	246942	245009
506441	171924	234182	311437	383382	180237	201541
368986	145460	186476	206367	265987	145690	158466
233099	119769	171125	172213	222290	109516	121197
79836	68131	85670	74605	79902	60423	74831
79318	67789	84998	66802	81170	59707	63872
Plate 3
Nothing	10 uM CQ	1 uM CQ	10 uM PPQ	500 nM PPQ	10 uM MFQ	5 uM MFQ
2940910	2636450	2971005	2831625	2887678	2511142	2640478
3065793	1978710	2920708	2897913	3008268	1941041	2358203
2860285	1458780	2356084	2471485	2712209	1524448	1589499
2456254	842714	1304322	1725241	2007172	991310	1223550
1721515	516154	836750	1005641	1121120	584841	724525
1208492	331990	531174	643409	715844	373665	390965
648451	239136	344311	430497	481581	248962	249836
479102	166320	222728	278056	331212	179668	189636
324202	141645	172753	190723	243882	133629	153795
242935	124743	154292	164789	184688	111923	127027
81630	67961	83081	80806	77460	60931	75436
79475	64194	81365	67461	78397	62671	62594
