# Supplementary material for: 4-Aminoquinolines block heme iron reactivity and interfere with artemisinin action
Source: eLife. 2026 Mar 23;14:RP108976. doi: 10.7554/eLife.108976 (PMC13008355; doi:10.7554/eLife.108976)
Supplement: Figure 3—source data 2. [file elife-108976-fig3-data2.zip › Figure 3- source data 2- H-FluNox CQ PPQ and MFQ/2024-11-07 CQ PPQ and MFQ.xlsx]

## Sheet: Sheet1
Plate 1															Nothing	Nothing	Nothing	10 uM CQ	10 uM CQ	10 uM CQ	1 uM CQ	1 uM CQ	1 uM CQ	10 uM PPQ	10 uM PPQ	10 uM PPQ	150 nM PPQ	150 nM PPQ	150 nM PPQ	10 uM MQ	10 uM MQ	10 uM MQ	150 nM MQ	150 nM MQ	150 nM MQ
2761422	2749420	2008763	1485118	932688	530592	369446	248039	180314	151377	133454	79871			1000	2761422	2795828	2807972	2317737	2304055	2128601	2919123	2868115	2811519	2808875	2769276	2709702	2898420	2885064	2878304	2139290	2110886	1981872	2824333	2773501	2737579
2317737	1540940	907884	573833	391556	261994	193703	147965	122891	116653	103260	71349			500	2749420	2611039	2700749	1540940	1344392	1315867	2349197	2162055	2199019	2205461	2285276	2248022	2626872	2571700	2652733	1344705	1469595	1361525	2583643	2503414	2509148
2919123	2349197	1273630	900870	561313	369881	247611	186397	156671	124102	117942	83193			250	2008763	2177466	2168847	907884	913000	871011	1273630	1454577	1432082	1594241	1530577	1512239	1812317	1889193	1934719	974783	1034225	976578	1674222	1711693	1795130
2808875	2205461	1594241	1023509	644365	398474	255958	174657	131306	117902	104900	68334			125	1485118	1511835	1495841	573833	569448	530180	900870	782732	789679	1023509	987708	961424	1258158	1299996	1320743	610477	627546	577419	1111870	1112049	1140270
2898420	2626872	1812317	1258158	837404	540404	357427	225301	196533	155734	140527	79748			62.5	932688	946069	968026	391556	374120	376861	561313	529713	556919	644365	632861	653713	837404	749524	813162	371862	378564	356208	697166	671369	715666
2139290	1344705	974783	610477	371862	258685	192997	144476	117411	105919	97759	78252			31.25	530592	586753	625913	261994	266249	261820	369881	351848	367843	398474	394082	398823	540404	481503	518300	258685	254635	244099	437549	387540	425947
2824333	2583643	1674222	1111870	697166	437549	336553	216431	159541	133664	139819	90399			15.625	369446	324726	353645	193703	195952	210184	247611	247743	259817	255958	247057	278359	357427	347156	372517	192997	182085	178178	336553	247758	282069
														7.8125	248039	247151	280393	147965	146615	157518	186397	171500	181853	174657	186124	192133	225301	245809	259259	144476	138471	133551	216431	194226	212690
														3.90625	180314	185019	198722	122891	127615	128120	156671	140109	149346	131306	142047	153496	196533	199105	207931	117411	122573	117196	159541	161992	167841
Plate 2														1.95312	151377	160793	167348	116653	122046	124984	124102	141401	144532	117902	122020	145472	155734	162517	187828	105919	103591	106614	133664	143936	156323
2795828	2611039	2177466	1511835	946069	586753	324726	247151	185019	160793	141181	81814			0.976562	133454	141181	132215	103260	99024	96843	117942	123193	120362	104900	118893	108869	140527	140126	138098	97759	89278	87102	139819	125344	119488
2304055	1344392	913000	569448	374120	266249	195952	146615	127615	122046	99024	67770			0	79871	81814	81258	71349	67770	69276	83193	80503	87562	68334	69426	77959	79748	90875	87139	78252	65727	65906	90399	82291	80632
2868115	2162055	1454577	782732	529713	351848	247743	171500	140109	141401	123193	80503
2769276	2285276	1530577	987708	632861	394082	247057	186124	142047	122020	118893	69426
2885064	2571700	1889193	1299996	749524	481503	347156	245809	199105	162517	140126	90875
2110886	1469595	1034225	627546	378564	254635	182085	138471	122573	103591	89278	65727
2773501	2503414	1711693	1112049	671369	387540	247758	194226	161992	143936	125344	82291
Plate 3
2807972	2700749	2168847	1495841	968026	625913	353645	280393	198722	167348	132215	81258
2128601	1315867	871011	530180	376861	261820	210184	157518	128120	124984	96843	69276
2811519	2199019	1432082	789679	556919	367843	259817	181853	149346	144532	120362	87562
2709702	2248022	1512239	961424	653713	398823	278359	192133	153496	145472	108869	77959
2878304	2652733	1934719	1320743	813162	518300	372517	259259	207931	187828	138098	87139
1981872	1361525	976578	577419	356208	244099	178178	133551	117196	106614	87102	65906
2737579	2509148	1795130	1140270	715666	425947	282069	212690	167841	156323	119488	80632
