# Supplementary material for: 4-Aminoquinolines block heme iron reactivity and interfere with artemisinin action
Source: eLife. 2026 Mar 23;14:RP108976. doi: 10.7554/eLife.108976 (PMC13008355; doi:10.7554/eLife.108976)
Supplement: Figure 3—source data 2. [file elife-108976-fig3-data2.zip › Figure 3- source data 2- H-FluNox CQ PPQ and MFQ/2024-11-13 CQ PPQ and MFQ.xlsx]

## Sheet: Sheet1
Plate 1
Nothing	10 uM CQ	1 uM CQ	10 uM PPQ	150 nM PPQ	10 uM MFQ	150 nM MFQ			Nothing	Nothing	Nothing	10 uM CQ	10 uM CQ	10 uM CQ	1 uM CQ	1 uM CQ	1 uM CQ	10 uM PPQ	10 uM PPQ	10 uM PPQ	150 nM PPQ	150 nM PPQ	150 nM PPQ	10 uM MFQ	10 uM MFQ	10 uM MFQ	150 nM MFQ	150 nM MFQ	150 nM MFQ
2837888	2638574	3028573	2855693	2909284	2372275	2848269			2837888	2881750	2873420	2638574	2417630	2556494	3028573	2981835	2929918	2855693	2849314	2873744	2909284	2989763	2996346	2372275	2214772	2411441	2848269	3001365	2813687
2827162	1534582	2523530	2512117	2779737	1564919	2717441			2827162	2961854	2823952	1534582	1650059	1541934	2523530	2588089	2521243	2512117	2480970	2580760	2779737	2804412	2860116	1564919	1522944	1659395	2717441	2821275	2785624
2242720	1081658	1615251	1709044	2011348	1111555	2008375			2242720	2440951	2205408	1081658	999020	1104027	1615251	1457000	1671673	1709044	1750873	1847143	2011348	1983607	2175380	1111555	1063776	1113201	2008375	1947144	2191718
1659560	666604	880318	1081787	1424014	704131	1334631			1659560	1751677	1761048	666604	648524	662689	880318	1015577	909410	1081787	1142176	1211736	1424014	1423960	1616960	704131	664263	722860	1334631	1288718	1456599
1020148	450020	625671	717230	851383	403805	822942			1020148	1200496	1084728	450020	439299	438876	625671	651190	645344	717230	731367	776563	851383	967933	930184	403805	413638	415054	822942	804058	871058
650898	305670	410255	444523	508749	278731	480856			650898	702663	677058	305670	277870	278412	410255	428359	430259	444523	453551	523800	508749	666718	583900	278731	261991	279840	480856	530120	545616
371721	227172	285397	296899	356247	200082	307824			371721	557663	413433	227172	213013	218269	285397	299395	292953	296899	338544	328938	356247	425783	384998	200082	208292	205826	307824	344455	339438
292453	161787	194712	218736	257755	164390	235888			292453	377203	327097	161787	171388	163647	194712	230396	206710	218736	226231	239269	257755	266777	290209	164390	156264	158976	235888	247680	244186
223285	153516	163839	153522	201174	128416	184756			223285	257007	216170	153516	138912	141059	163839	187826	160238	153522	179044	162268	201174	242118	219579	128416	121057	128066	184756	181313	195207
190613	131796	146942	144089	163369	107455	152567			190613	226142	188745	131796	129406	130489	146942	149262	153637	144089	155453	150235	163369	213371	155822	107455	117598	107937	152567	154701	159348
165909	102492	129621	126331	153870	85240	137546			165909	201872	146452	102492	114626	104223	129621	140246	133974	126331	142917	136502	153870	180315	147364	85240	102019	89201	137546	145294	135257
91501	72743	88627	71680	84897	63191	80219			91501	85522	89725	72743	69918	69071	88627	86345	87615	71680	76502	70505	84897	78454	85267	63191	72952	64788	80219	85507	77632
Plate 2
Nothing	10 uM CQ	1 uM CQ	10 uM PPQ	150 nM PPQ	10 uM MFQ	150 nM MFQ
2881750	2417630	2981835	2849314	2989763	2214772	3001365
2961854	1650059	2588089	2480970	2804412	1522944	2821275
2440951	999020	1457000	1750873	1983607	1063776	1947144
1751677	648524	1015577	1142176	1423960	664263	1288718
1200496	439299	651190	731367	967933	413638	804058
702663	277870	428359	453551	666718	261991	530120
557663	213013	299395	338544	425783	208292	344455
377203	171388	230396	226231	266777	156264	247680
257007	138912	187826	179044	242118	121057	181313
226142	129406	149262	155453	213371	117598	154701
201872	114626	140246	142917	180315	102019	145294
85522	69918	86345	76502	78454	72952	85507
Plate 3
Nothing	10 uM CQ	1 uM CQ	10 uM PPQ	150 nM PPQ	10 uM MFQ	150 nM MFQ
2873420	2556494	2929918	2873744	2996346	2411441	2813687
2823952	1541934	2521243	2580760	2860116	1659395	2785624
2205408	1104027	1671673	1847143	2175380	1113201	2191718
1761048	662689	909410	1211736	1616960	722860	1456599
1084728	438876	645344	776563	930184	415054	871058
677058	278412	430259	523800	583900	279840	545616
413433	218269	292953	328938	384998	205826	339438
327097	163647	206710	239269	290209	158976	244186
216170	141059	160238	162268	219579	128066	195207
188745	130489	153637	150235	155822	107937	159348
146452	104223	133974	136502	147364	89201	135257
89725	69071	87615	70505	85267	64788	77632
