# Supplementary material for: 4-Aminoquinolines block heme iron reactivity and interfere with artemisinin action
Source: eLife. 2026 Mar 23;14:RP108976. doi: 10.7554/eLife.108976 (PMC13008355; doi:10.7554/eLife.108976)
Supplement: Figure 3—source data 2. [file elife-108976-fig3-data2.zip › Figure 3- source data 2- H-FluNox CQ PPQ and MFQ/2025-01-16 PPQ and MFQ.xlsx]

## Sheet: Sheet1
Plate 1
Nothing	10 uM PPQ	150 nM PPQ	10 uM MFQ	150 nM MFQ				Nothing	Nothing	Nothing	10 uM PPQ	10 uM PPQ	10 uM PPQ	150 nM PPQ	150 nM PPQ	150 nM PPQ	10 uM MFQ	10 uM MFQ	10 uM MFQ	150 nM MFQ	150 nM MFQ	150 nM MFQ
2533594	2584264	2663052	1950509	2608616			500	2533594	2559868	2618222	2584264	2615635	2666456	2663052	2623207	2726200	1950509	1933085	1771534	2608616	2657914	2707629
2621586	2066739	2577967	1326528	2629638			250	2621586	2452211	2718733	2066739	2052088	2044690	2577967	2379550	2660808	1326528	1387991	1239978	2629638	2579592	2685758
1839767	1447863	1731005	999192	1885464			125	1839767	1918011	2003402	1447863	1307880	1399954	1731005	1762717	1695858	999192	944389	893844	1885464	1867054	1906197
1304044	925786	1321985	609524	1268657			62.5	1304044	1359588	1406780	925786	798517	908095	1321985	1078048	1303436	609524	594304	606178	1268657	1288065	1389747
942353	584239	925438	386126	861120			31.25	942353	944279	975068	584239	547848	558248	925438	820271	914849	386126	364110	387815	861120	752443	961345
567004	397937	586147	265787	561706			15.625	567004	608756	602138	397937	368626	387795	586147	632751	619166	265787	287140	267161	561706	471540	626390
469939	284915	431075	198469	369761			7.8125	469939	360083	487157	284915	249465	275803	431075	393850	437491	198469	202343	198924	369761	346870	449215
323576	193511	307489	155903	225570			3.90625	323576	301344	352672	193511	198825	201799	307489	254635	327530	155903	170151	164940	225570	263068	274724
220683	137913	216384	103177	206559			1.95312	220683	228989	255671	137913	162804	160937	216384	211204	268041	103177	132752	138428	206559	224657	258900
196670	135193	172084	102579	167200			0.976562	196670	190043	224099	135193	149645	148057	172084	190634	205341	102579	120229	120675	167200	178325	220082
171201	121608	173119	94285	152237			0.488281	171201	165746	203504	121608	111968	136985	173119	183470	195693	94285	106675	99558	152237	163502	202937
90706	71537	88510	76640	89012			0	90706	89226	90448	71537	73654	73628	88510	92141	91195	76640	66019	57970	89012	93279	85457
Plate 2
Nothing	10 uM PPQ	150 nM PPQ	10 uM MFQ	150 nM MFQ
2559868	2615635	2623207	1933085	2657914
2452211	2052088	2379550	1387991	2579592
1918011	1307880	1762717	944389	1867054
1359588	798517	1078048	594304	1288065
944279	547848	820271	364110	752443
608756	368626	632751	287140	471540
360083	249465	393850	202343	346870
301344	198825	254635	170151	263068
228989	162804	211204	132752	224657
190043	149645	190634	120229	178325
165746	111968	183470	106675	163502
89226	73654	92141	66019	93279
Plate 3
Nothing	10 uM PPQ	150 nM PPQ	10 uM MFQ	150 nM MFQ
2618222	2666456	2726200	1771534	2707629
2718733	2044690	2660808	1239978	2685758
2003402	1399954	1695858	893844	1906197
1406780	908095	1303436	606178	1389747
975068	558248	914849	387815	961345
602138	387795	619166	267161	626390
487157	275803	437491	198924	449215
352672	201799	327530	164940	274724
255671	160937	268041	138428	258900
224099	148057	205341	120675	220082
203504	136985	195693	99558	202937
90448	73628	91195	57970	85457
