# Supplementary material for: 4-Aminoquinolines block heme iron reactivity and interfere with artemisinin action
Source: eLife. 2026 Mar 23;14:RP108976. doi: 10.7554/eLife.108976 (PMC13008355; doi:10.7554/eLife.108976)
Supplement: Figure 3—source data 3. [file elife-108976-fig3-data3.zip › Figure 3- source data 3- Ac-H-FluNox CQ PPQ and MFQ/2024-11-07 CQ PPQ MFQ.xlsx]

## Sheet: Sheet1
P vs B	Treatment	Number	Area	Mean	IntDen			P vs B	Treatment	Number	Area	Mean	IntDen			Mean- bkd		Nothing	CQ	PPQ	MFQ
parasite	CQ parasite	1	2780	93.942	261160	261160		bkd	CQ bkd	2	2780	97.217	270263		CQ parasite	-3.275		26.865	-3.275	4.809	22.781
parasite	CQ parasite	3	4527	98.98	448083	270263		bkd	CQ bkd	4	4527	95.901	434146		CQ parasite	3.079		17.845	3.079	4.764	8.691
parasite	CQ parasite	5	2552	93.9	239632	448083		bkd	CQ bkd	6	2552	95.378	243405		CQ parasite	-1.478		21.911	-1.478	10.015	2.327
parasite	CQ parasite	7	1796	97.126	174439	434146		bkd	CQ bkd	8	1796	95.839	172126		CQ parasite	1.287		8.012	1.287	9.816	26.093
parasite	CQ parasite	9	2338	98.128	229423	239632		bkd	CQ bkd	10	2338	96.215	224951		CQ parasite	1.913		10.251	1.913	13.223	25.419
parasite	CQ parasite	11	2644	96.23	254432	243405		bkd	CQ bkd	12	2644	99.617	263387		CQ parasite	-3.387		11.417	-3.387	12.698	12.953
parasite	CQ parasite	13	2254	96.45	217399	174439		bkd	CQ bkd	14	2254	103.694	233727		CQ parasite	-7.244		23.528	-7.244	8.721	18.846
parasite	CQ parasite	15	4128	109.269	451061	172126		bkd	CQ bkd	16	4128	102.651	423742		CQ parasite	6.618		26.145	6.618	11.134	16.647
parasite	CQ parasite	17	5264	101.249	532976	229423		bkd	CQ bkd	18	5264	106.384	560006		CQ parasite	-5.135		17.598	-5.135	5.26	51.444
parasite	CQ parasite	19	4420	103.93	459370	224951		bkd	CQ bkd	20	4420	107.647	475798		CQ parasite	-3.717		13.156	-3.717	12.21	21.138
parasite	CQ parasite	21	2882	104.552	301319	254432		bkd	CQ bkd	22	2882	101.25	291802		CQ parasite	3.302		7.889	3.302	18.584	31.902
parasite	CQ parasite	23	2217	100.332	222435	263387		bkd	CQ bkd	24	2217	101.178	224311		CQ parasite	-0.846		9.416	-0.846	1.675	20.286
parasite	CQ parasite	25	5944	89.748	533464	217399		bkd	CQ bkd	26	5944	91.353	543000		CQ parasite	-1.605		15.627	-1.605	-1.898	23.989
parasite	CQ parasite	27	1664	92.6	154087	233727		bkd	CQ bkd	28	1664	93.725	155958		CQ parasite	-1.125		27.27	-1.125	7.549	22.265
parasite	CQ parasite	29	2791	89.264	249136	451061		bkd	CQ bkd	30	2791	94.705	264323		CQ parasite	-5.441		15.523	-5.441	9.263	15.498
parasite	CQ parasite	31	2896	99.227	287360	423742		bkd	CQ bkd	32	2896	102.453	296705		CQ parasite	-3.226		19.961	-3.226	5.567	19.733
parasite	CQ parasite	33	2292	99.425	227881	532976		bkd	CQ bkd	34	2292	102.028	233849		CQ parasite	-2.603		18.842	-2.603	16.889	22.314
parasite	CQ parasite	35	3796	93.651	355498	560006		bkd	CQ bkd	36	3796	94.619	359173		CQ parasite	-0.968		12.171	-0.968	4.357	14.329
parasite	CQ parasite	37	2952	94.411	278702	459370		bkd	CQ bkd	38	2952	96.065	283584		CQ parasite	-1.654		11.922	-1.654	9.233	21.591
parasite	CQ parasite	39	4964	100.67	499724	475798		bkd	CQ bkd	40	4964	96.703	480032		CQ parasite	3.967		23.814	3.967	12.834	18.416
parasite	MFQ parasite	41	3531	91.382	322669	301319		bkd	MFQ bkd	42	3531	68.601	242231		MFQ parasite	22.781		9.378		2.21	15.782
parasite	MFQ parasite	43	1556	79.087	123059	291802		bkd	MFQ bkd	44	1556	70.396	109536		MFQ parasite	8.691		17.07		0.586	40.551
parasite	MFQ parasite	45	1556	70.473	109656	222435		bkd	MFQ bkd	46	1556	68.146	106035		MFQ parasite	2.327		9.381
parasite	MFQ parasite	47	1700	134.548	228731	224311		bkd	MFQ bkd	48	1700	108.455	184373		MFQ parasite	26.093		7.696
parasite	MFQ parasite	49	1700	125.355	213104	533464		bkd	MFQ bkd	50	1700	99.936	169892		MFQ parasite	25.419		15.057
parasite	MFQ parasite	51	2259	128.636	290588	543000		bkd	MFQ bkd	52	2259	115.683	261328		MFQ parasite	12.953		10.621
parasite	MFQ parasite	53	2354	134.276	316086	154087		bkd	MFQ bkd	54	2354	115.43	271723		MFQ parasite	18.846		6.456
parasite	MFQ parasite	55	2284	109.138	249271	155958		bkd	MFQ bkd	56	2284	92.491	211249		MFQ parasite	16.647		15.422
parasite	MFQ parasite	57	3598	133.867	481653	249136		bkd	MFQ bkd	58	3598	82.423	296559		MFQ parasite	51.444		25.548
parasite	MFQ parasite	59	2398	102.935	246838	264323		bkd	MFQ bkd	60	2398	81.797	196149		MFQ parasite	21.138		5.527
parasite	MFQ parasite	61	3564	115.009	409892	287360		bkd	MFQ bkd	62	3564	83.107	296193		MFQ parasite	31.902		8.391
parasite	MFQ parasite	63	1333	102.062	136048	296705		bkd	MFQ bkd	64	1333	81.776	109008		MFQ parasite	20.286		6.396
parasite	MFQ parasite	65	1041	102.935	107155	227881		bkd	MFQ bkd	66	1041	78.946	82183		MFQ parasite	23.989		2.512
parasite	MFQ parasite	67	1088	101.878	110843	233849		bkd	MFQ bkd	68	1088	79.613	86619		MFQ parasite	22.265		13.51
parasite	MFQ parasite	69	1385	96.941	134263	355498		bkd	MFQ bkd	70	1385	81.443	112799		MFQ parasite	15.498		16.481
parasite	MFQ parasite	71	3401	100.572	342045	359173		bkd	MFQ bkd	72	3401	80.839	274935		MFQ parasite	19.733		15.309
parasite	MFQ parasite	73	3300	103.136	340350	278702		bkd	MFQ bkd	74	3300	80.822	266714		MFQ parasite	22.314
parasite	MFQ parasite	75	1220	93.595	114186	283584		bkd	MFQ bkd	76	1220	79.266	96705		MFQ parasite	14.329
parasite	MFQ parasite	77	1366	97.911	133746	499724		bkd	MFQ bkd	78	1366	76.32	104253		MFQ parasite	21.591
parasite	MFQ parasite	79	2378	84.156	200123	480032		bkd	MFQ bkd	80	2378	65.74	156329		MFQ parasite	18.416
parasite	MFQ parasite	81	2998	83.139	249250	322669		bkd	MFQ bkd	82	2998	67.357	201935		MFQ parasite	15.782
parasite	MFQ parasite	83	3445	128.163	441523	242231		bkd	MFQ bkd	84	3445	87.612	301822		MFQ parasite	40.551
parasite	Nothing parasite	85	4081	128.313	523645	123059		bkd	Nothing bkd	86	4081	101.448	414011		Nothing parasite	26.865
parasite	Nothing parasite	87	2840	118.814	337433	109536		bkd	Nothing bkd	88	2840	100.969	286752		Nothing parasite	17.845
parasite	Nothing parasite	89	5110	117.198	598884	109656		bkd	Nothing bkd	90	5110	95.287	486918		Nothing parasite	21.911
parasite	Nothing parasite	91	2672	106.85	285503	106035		bkd	Nothing bkd	92	2672	98.838	264094		Nothing parasite	8.012
parasite	Nothing parasite	93	1643	120.801	198476	228731		bkd	Nothing bkd	94	1643	110.55	181633		Nothing parasite	10.251
parasite	Nothing parasite	95	2940	125.795	369837	184373		bkd	Nothing bkd	96	2940	114.378	336271		Nothing parasite	11.417
parasite	Nothing parasite	97	2536	136.942	347284	213104		bkd	Nothing bkd	98	2536	113.414	287618		Nothing parasite	23.528
parasite	Nothing parasite	99	4013	136.256	546795	169892		bkd	Nothing bkd	100	4013	110.111	441876		Nothing parasite	26.145
parasite	Nothing parasite	101	3938	130.832	515217	290588		bkd	Nothing bkd	102	3938	113.234	445917		Nothing parasite	17.598
parasite	Nothing parasite	103	3749	126.685	474942	261328		bkd	Nothing bkd	104	3749	113.529	425619		Nothing parasite	13.156
parasite	Nothing parasite	105	2040	125.315	255642	316086		bkd	Nothing bkd	106	2040	117.426	239549		Nothing parasite	7.889
parasite	Nothing parasite	107	3630	123.78	449323	271723		bkd	Nothing bkd	108	3630	114.364	415140		Nothing parasite	9.416
parasite	Nothing parasite	109	3397	144.12	489575	249271		bkd	Nothing bkd	110	3397	128.493	436490		Nothing parasite	15.627
parasite	Nothing parasite	111	4112	158.149	650310	211249		bkd	Nothing bkd	112	4112	130.879	538174		Nothing parasite	27.27
parasite	Nothing parasite	113	1324	146.818	194387	481653		bkd	Nothing bkd	114	1324	131.295	173835		Nothing parasite	15.523
parasite	Nothing parasite	115	2551	143.218	365349	296559		bkd	Nothing bkd	116	2551	123.257	314428		Nothing parasite	19.961
parasite	Nothing parasite	117	5564	143.916	800751	246838		bkd	Nothing bkd	118	5564	125.074	695912		Nothing parasite	18.842
parasite	Nothing parasite	119	4804	136.453	655522	196149		bkd	Nothing bkd	120	4804	124.282	597053		Nothing parasite	12.171
parasite	Nothing parasite	121	2125	150.461	319729	409892		bkd	Nothing bkd	122	2125	138.539	294395		Nothing parasite	11.922
parasite	Nothing parasite	123	4263	159.614	680434	296193		bkd	Nothing bkd	124	4263	135.8	578915		Nothing parasite	23.814
parasite	Nothing parasite	125	2792	143.306	400111	136048		bkd	Nothing bkd	126	2792	133.928	373926		Nothing parasite	9.378
parasite	Nothing parasite	127	4024	154.75	622714	109008		bkd	Nothing bkd	128	4024	137.68	554026		Nothing parasite	17.07
parasite	Nothing parasite	129	3607	146.337	527836	107155		bkd	Nothing bkd	130	3607	136.956	493999		Nothing parasite	9.381
parasite	Nothing parasite	131	3819	143.329	547374	82183		bkd	Nothing bkd	132	3819	135.633	517984		Nothing parasite	7.696
parasite	Nothing parasite	133	4596	149.406	686672	110843		bkd	Nothing bkd	134	4596	134.349	617467		Nothing parasite	15.057
parasite	Nothing parasite	135	2114	129.328	273400	86619		bkd	Nothing bkd	136	2114	118.707	250946		Nothing parasite	10.621
parasite	Nothing parasite	137	3457	128.268	443422	134263		bkd	Nothing bkd	138	3457	121.812	421105		Nothing parasite	6.456
parasite	Nothing parasite	139	2513	134.572	338179	112799		bkd	Nothing bkd	140	2513	119.15	299425		Nothing parasite	15.422
parasite	Nothing parasite	141	1768	135.886	240247	342045		bkd	Nothing bkd	142	1768	110.338	195078		Nothing parasite	25.548
parasite	Nothing parasite	143	2658	119.582	317848	274935		bkd	Nothing bkd	144	2658	114.055	303158		Nothing parasite	5.527
parasite	Nothing parasite	145	3086	119.771	369612	340350		bkd	Nothing bkd	146	3086	111.38	343719		Nothing parasite	8.391
parasite	Nothing parasite	147	2390	134.267	320897	266714		bkd	Nothing bkd	148	2390	127.871	305612		Nothing parasite	6.396
parasite	Nothing parasite	149	1725	132.524	228604	114186		bkd	Nothing bkd	150	1725	130.012	224271		Nothing parasite	2.512
parasite	Nothing parasite	151	3073	140.444	431585	96705		bkd	Nothing bkd	152	3073	126.934	390069		Nothing parasite	13.51
parasite	Nothing parasite	153	3794	142.412	540313	133746		bkd	Nothing bkd	154	3794	125.931	477784		Nothing parasite	16.481
parasite	Nothing parasite	155	4120	145.15	598016	104253		bkd	Nothing bkd	156	4120	129.841	534943		Nothing parasite	15.309
parasite	PPQ parasite	157	1946	167.919	326771	200123		bkd	PPQ bkd	158	1946	163.11	317413		PPQ parasite	4.809
parasite	PPQ parasite	159	4340	170.474	739856	156329		bkd	PPQ bkd	160	4340	165.71	719182		PPQ parasite	4.764
parasite	PPQ parasite	161	2784	173.791	483834	249250		bkd	PPQ bkd	162	2784	163.776	455953		PPQ parasite	10.015
parasite	PPQ parasite	163	2582	159.48	411777	201935		bkd	PPQ bkd	164	2582	149.664	386433		PPQ parasite	9.816
parasite	PPQ parasite	165	3248	163.97	532574	441523		bkd	PPQ bkd	166	3248	150.747	489626		PPQ parasite	13.223
parasite	PPQ parasite	167	2830	134.528	380714	301822		bkd	PPQ bkd	168	2830	121.83	344779		PPQ parasite	12.698
parasite	PPQ parasite	169	2464	135.158	333030	523645		bkd	PPQ bkd	170	2464	126.437	311541		PPQ parasite	8.721
parasite	PPQ parasite	171	1957	148.489	290593	414011		bkd	PPQ bkd	172	1957	137.355	268804		PPQ parasite	11.134
parasite	PPQ parasite	173	2546	140.711	358250	337433		bkd	PPQ bkd	174	2546	135.451	344859		PPQ parasite	5.26
parasite	PPQ parasite	175	1756	141.864	249114	286752		bkd	PPQ bkd	176	1756	129.654	227673		PPQ parasite	12.21
parasite	PPQ parasite	177	2124	148.242	314867	598884		bkd	PPQ bkd	178	2124	129.658	275394		PPQ parasite	18.584
parasite	PPQ parasite	179	1782	130.921	233302	486918		bkd	PPQ bkd	180	1782	129.246	230316		PPQ parasite	1.675
parasite	PPQ parasite	181	2162	108.216	233963	285503		bkd	PPQ bkd	182	2162	110.114	238066		PPQ parasite	-1.898
parasite	PPQ parasite	183	3444	120.89	416345	264094		bkd	PPQ bkd	184	3444	113.341	390346		PPQ parasite	7.549
parasite	PPQ parasite	185	4343	118.952	516610	198476		bkd	PPQ bkd	186	4343	109.689	476379		PPQ parasite	9.263
parasite	PPQ parasite	187	1124	118.764	133491	181633		bkd	PPQ bkd	188	1124	113.197	127233		PPQ parasite	5.567
parasite	PPQ parasite	189	1867	126.531	236234	369837		bkd	PPQ bkd	190	1867	109.642	204702		PPQ parasite	16.889
parasite	PPQ parasite	191	2620	115.576	302808	336271		bkd	PPQ bkd	192	2620	111.219	291393		PPQ parasite	4.357
parasite	PPQ parasite	193	1751	134.964	236322	347284		bkd	PPQ bkd	194	1751	125.731	220155		PPQ parasite	9.233
parasite	PPQ parasite	195	2655	141.591	375924	287618		bkd	PPQ bkd	196	2655	128.757	341851		PPQ parasite	12.834
parasite	PPQ parasite	197	4036	126.817	511833	546795		bkd	PPQ bkd	198	4036	124.607	502914		PPQ parasite	2.21
parasite	PPQ parasite	199	6020	125.39	754845	441876		bkd	PPQ bkd	200	6020	124.804	751323		PPQ parasite	0.586
						515217
						445917
						474942
						425619
						255642
						239549
						449323
						415140
						489575
						436490
						650310
						538174
						194387
						173835
						365349
						314428
						800751
						695912
						655522
						597053
						319729
						294395
						680434
						578915
						400111
						373926
						622714
						554026
						527836
						493999
						547374
						517984
						686672
						617467
						273400
						250946
						443422
						421105
						338179
						299425
						240247
						195078
						317848
						303158
						369612
						343719
						320897
						305612
						228604
						224271
						431585
						390069
						540313
						477784
						598016
						534943
						326771
						317413
						739856
						719182
						483834
						455953
						411777
						386433
						532574
						489626
						380714
						344779
						333030
						311541
						290593
						268804
						358250
						344859
						249114
						227673
						314867
						275394
						233302
						230316
						233963
						238066
						416345
						390346
						516610
						476379
						133491
						127233
						236234
						204702
						302808
						291393
						236322
						220155
						375924
						341851
						511833
						502914
						754845
						751323
