# Supplementary material for: 4-Aminoquinolines block heme iron reactivity and interfere with artemisinin action
Source: eLife. 2026 Mar 23;14:RP108976. doi: 10.7554/eLife.108976 (PMC13008355; doi:10.7554/eLife.108976)
Supplement: Figure 3—source data 3. [file elife-108976-fig3-data3.zip › Figure 3- source data 3- Ac-H-FluNox CQ PPQ and MFQ/2024-11-21 CQ PPQ MFQ.xlsx]

## Sheet: Sheet1
Drug	Region	Number	Area	Mean	IntDen	Rel Int Den		Drug	Region	Number	Area	Mean	IntDen	Rel Int Den		Drug			Nothing	CQ	PPQ	MFQ
CQ	Parasite	1	2747	138.31	379938	379938		CQ	Bkd	2	2747	140.282	385354	385354		CQ	-1.972		12.093	-1.972	8.614	22.532
CQ	Parasite	3	4802	138.844	666731	666731		CQ	Bkd	4	4802	140.042	672484	672484		CQ	-1.198		28.82	-1.198	7.139	14.98
CQ	Parasite	5	2341	134.886	315768	315768		CQ	Bkd	6	2341	136.384	319274	319274		CQ	-1.498		17.727	-1.498	4.448	17.533
CQ	Parasite	7	5724	138.099	790481	790481		CQ	Bkd	8	5724	135.444	775284	775284		CQ	2.655		13.11	2.655	14.941	6.819
CQ	Parasite	9	5984	141.14	844583	844583		CQ	Bkd	10	5984	141.887	849049	849049		CQ	-0.747		15.752	-0.747	4.376	11.107
CQ	Parasite	11	5370	141.549	760116	760116		CQ	Bkd	12	5370	140.05	752070	752070		CQ	1.499		14.465	1.499	14.497	11.952
CQ	Parasite	13	4452	157.732	702221	702221		CQ	Bkd	14	4452	157.464	701028	701028		CQ	0.268		13.726	0.268	4.439	6.003
CQ	Parasite	15	3031	171.669	520330	520330		CQ	Bkd	16	3031	158.092	479178	479178		CQ	13.577		6.092	13.577	11.903	4.897
CQ	Parasite	17	3824	171.1	654286	654286		CQ	Bkd	18	3824	158.394	605700	605700		CQ	12.706		17.382	12.706	0.995	14.221
CQ	Parasite	19	4303	159.376	685795	685795		CQ	Bkd	20	4303	156.399	672986	672986		CQ	2.977		12.436	2.977	4.108	16.494
CQ	Parasite	21	4079	160.001	652646	652646		CQ	Bkd	22	4079	158.623	647022	647022		CQ	1.378		16.414	1.378	15.089	10.38
CQ	Parasite	23	4520	158.586	716808	716808		CQ	Bkd	24	4520	154.887	700090	700090		CQ	3.699		11.843	3.699	15.084	25.397
CQ	Parasite	25	4976	151.601	754368	754368		CQ	Bkd	26	4976	150.831	750537	750537		CQ	0.77		7.181	0.77	17.056	9.614
CQ	Parasite	27	4323	148.848	643468	643468		CQ	Bkd	28	4323	149.738	647319	647319		CQ	-0.89		7.001	-0.89	19.872	18.443
CQ	Parasite	29	3232	159.296	514846	514846		CQ	Bkd	30	3232	161.622	522363	522363		CQ	-2.326		7.257	-2.326	5.555	15.089
CQ	Parasite	31	4858	162.233	788129	788129		CQ	Bkd	32	4858	157.687	766044	766044		CQ	4.546		14.539	4.546	5.86	13.506
CQ	Parasite	33	4746	156.579	743123	743123		CQ	Bkd	34	4746	158.958	754413	754413		CQ	-2.379		20.366	-2.379	15.498	19.522
CQ	Parasite	35	5313	159.438	847096	847096		CQ	Bkd	36	5313	160.137	850808	850808		CQ	-0.699		20.193	-0.699	-0.092	13.201
CQ	Parasite	37	3434	160.201	550131	550131		CQ	Bkd	38	3434	159.569	547960	547960		CQ	0.632		22.037	0.632	11.96	16.526
CQ	Parasite	39	4243	169.912	720937	720937		CQ	Bkd	40	4243	158.319	671746	671746		CQ	11.593		11.615	11.593	4.989	10.772
CQ	Parasite	41	3348	172.133	576300	576300		CQ	Bkd	42	3348	163.582	547673	547673		CQ	8.551		15.173	8.551	19.081
CQ	Parasite	43	4217	164.359	693103	693103		CQ	Bkd	44	4217	166.777	703297	703297		CQ	-2.418		18.513	-2.418	7.867
CQ	Parasite	45	3755	168.058	631058	631058		CQ	Bkd	46	3755	167.861	630318	630318		CQ	0.197		16.922	0.197	15.589
MFQ	Parasite	47	3028	176.481	534383	534383		MFQ	Bkd	48	3028	153.949	466157	466157		MFQ	22.532		13.319		4.506
MFQ	Parasite	49	3658	172.611	631411	631411		MFQ	Bkd	50	3658	157.631	576614	576614		MFQ	14.98		15.269
MFQ	Parasite	51	1411	182.525	257543	257543		MFQ	Bkd	52	1411	164.992	232804	232804		MFQ	17.533		16.234
MFQ	Parasite	53	1677	171.829	288158	288158		MFQ	Bkd	54	1677	165.01	276721	276721		MFQ	6.819		11.164
MFQ	Parasite	55	3833	165.499	634357	634357		MFQ	Bkd	56	3833	154.392	591783	591783		MFQ	11.107		20.061
MFQ	Parasite	57	2750	173.318	476625	476625		MFQ	Bkd	58	2750	161.366	443756	443756		MFQ	11.952		40.378
MFQ	Parasite	59	949	155.89	147940	147940		MFQ	Bkd	60	949	149.887	142243	142243		MFQ	6.003		24.259
MFQ	Parasite	61	2067	156.576	323642	323642		MFQ	Bkd	62	2067	151.679	313521	313521		MFQ	4.897		35.964
MFQ	Parasite	63	2020	161.887	327011	327011		MFQ	Bkd	64	2020	147.666	298285	298285		MFQ	14.221		32.306
MFQ	Parasite	65	1553	161.874	251390	251390		MFQ	Bkd	66	1553	145.38	225775	225775		MFQ	16.494		43.922
MFQ	Parasite	67	1621	162.207	262938	262938		MFQ	Bkd	68	1621	151.827	246111	246111		MFQ	10.38		28.684
MFQ	Parasite	69	3289	179.608	590730	590730		MFQ	Bkd	70	3289	154.211	507201	507201		MFQ	25.397		16.872
MFQ	Parasite	71	2218	163.084	361721	361721		MFQ	Bkd	72	2218	153.47	340396	340396		MFQ	9.614
MFQ	Parasite	73	2394	173.769	416003	416003		MFQ	Bkd	74	2394	155.326	371850	371850		MFQ	18.443
MFQ	Parasite	75	2567	157.572	404488	404488		MFQ	Bkd	76	2567	142.483	365754	365754		MFQ	15.089
MFQ	Parasite	77	7014	155.122	1088027	1088027		MFQ	Bkd	78	7014	141.616	993297	993297		MFQ	13.506
MFQ	Parasite	79	3097	159.343	493486	493486		MFQ	Bkd	80	3097	139.821	433025	433025		MFQ	19.522
MFQ	Parasite	81	2359	183.002	431701	431701		MFQ	Bkd	82	2359	169.801	400560	400560		MFQ	13.201
MFQ	Parasite	83	3988	180.445	719616	719616		MFQ	Bkd	84	3988	163.919	653710	653710		MFQ	16.526
MFQ	Parasite	85	1199	173.88	208482	208482		MFQ	Bkd	86	1199	163.108	195567	195567		MFQ	10.772
Nothing	Parasite	87	3741	134.937	504801	504801		Nothing	Bkd	88	3741	122.844	459560	459560		Nothing	12.093
Nothing	Parasite	89	5706	150.003	855916	855916		Nothing	Bkd	90	5706	121.183	691468	691468		Nothing	28.82
Nothing	Parasite	91	4194	149.495	626980	626980		Nothing	Bkd	92	4194	131.768	552635	552635		Nothing	17.727
Nothing	Parasite	93	2924	143.995	421042	421042		Nothing	Bkd	94	2924	130.885	382708	382708		Nothing	13.11
Nothing	Parasite	95	4547	142.98	650132	650132		Nothing	Bkd	96	4547	127.228	578505	578505		Nothing	15.752
Nothing	Parasite	97	5935	146.647	870352	870352		Nothing	Bkd	98	5935	132.182	784502	784502		Nothing	14.465
Nothing	Parasite	99	2085	139.44	290732	290732		Nothing	Bkd	100	2085	125.714	262114	262114		Nothing	13.726
Nothing	Parasite	101	2656	131.616	349573	349573		Nothing	Bkd	102	2656	125.524	333393	333393		Nothing	6.092
Nothing	Parasite	103	2890	144.058	416327	416327		Nothing	Bkd	104	2890	126.676	366095	366095		Nothing	17.382
Nothing	Parasite	105	2467	133.364	329008	329008		Nothing	Bkd	106	2467	120.928	298330	298330		Nothing	12.436
Nothing	Parasite	107	2963	145.466	431016	431016		Nothing	Bkd	108	2963	129.052	382381	382381		Nothing	16.414
Nothing	Parasite	109	3641	148.01	538905	538905		Nothing	Bkd	110	3641	136.167	495783	495783		Nothing	11.843
Nothing	Parasite	111	2910	143.408	417316	417316		Nothing	Bkd	112	2910	136.227	396421	396421		Nothing	7.181
Nothing	Parasite	113	2169	146.365	317466	317466		Nothing	Bkd	114	2169	139.364	302281	302281		Nothing	7.001
Nothing	Parasite	115	2254	140.908	317607	317607		Nothing	Bkd	116	2254	133.651	301250	301250		Nothing	7.257
Nothing	Parasite	117	2625	155.481	408138	408138		Nothing	Bkd	118	2625	140.942	369973	369973		Nothing	14.539
Nothing	Parasite	119	2671	152.348	406922	406922		Nothing	Bkd	120	2671	131.982	352523	352523		Nothing	20.366
Nothing	Parasite	121	1945	151.253	294188	294188		Nothing	Bkd	122	1945	131.06	254911	254911		Nothing	20.193
Nothing	Parasite	123	3961	159.645	632355	632355		Nothing	Bkd	124	3961	137.608	545067	545067		Nothing	22.037
Nothing	Parasite	125	1062	153.02	162507	162507		Nothing	Bkd	126	1062	141.405	150172	150172		Nothing	11.615
Nothing	Parasite	127	4253	165.294	702994	702994		Nothing	Bkd	128	4253	150.121	638465	638465		Nothing	15.173
Nothing	Parasite	129	3532	165.397	584182	584182		Nothing	Bkd	130	3532	146.884	518793	518793		Nothing	18.513
Nothing	Parasite	131	1898	165.534	314184	314184		Nothing	Bkd	132	1898	148.612	282065	282065		Nothing	16.922
Nothing	Parasite	133	4307	147.054	633360	633360		Nothing	Bkd	134	4307	133.735	575997	575997		Nothing	13.319
Nothing	Parasite	135	2315	143.358	331873	331873		Nothing	Bkd	136	2315	128.089	296527	296527		Nothing	15.269
Nothing	Parasite	137	3494	163.667	571852	571852		Nothing	Bkd	138	3494	147.433	515132	515132		Nothing	16.234
Nothing	Parasite	139	2416	160.918	388777	388777		Nothing	Bkd	140	2416	149.754	361805	361805		Nothing	11.164
Nothing	Parasite	141	2621	163.911	429610	429610		Nothing	Bkd	142	2621	143.85	377030	377030		Nothing	20.061
Nothing	Parasite	143	3506	195.489	685383	685383		Nothing	Bkd	144	3506	155.111	543818	543818		Nothing	40.378
Nothing	Parasite	145	2749	176.913	486334	486334		Nothing	Bkd	146	2749	152.654	419645	419645		Nothing	24.259
Nothing	Parasite	147	4498	236.37	1063193	1063193		Nothing	Bkd	148	4498	200.406	901425	901425		Nothing	35.964
Nothing	Parasite	149	2385	228.96	546069	546069		Nothing	Bkd	150	2385	196.654	469020	469020		Nothing	32.306
Nothing	Parasite	151	2411	237.029	571476	571476		Nothing	Bkd	152	2411	193.107	465580	465580		Nothing	43.922
Nothing	Parasite	153	2139	229.955	491874	491874		Nothing	Bkd	154	2139	201.271	430518	430518		Nothing	28.684
Nothing	Parasite	155	4515	215.526	973101	973101		Nothing	Bkd	156	4515	198.654	896921	896921		Nothing	16.872
PPQ	Parasite	157	3462	173.668	601240	601240		PPQ	Bkd	158	3462	165.054	571417	571417		PPQ	8.614
PPQ	Parasite	159	1910	168.817	322440	322440		PPQ	Bkd	160	1910	161.678	308805	308805		PPQ	7.139
PPQ	Parasite	161	3169	167.229	529948	529948		PPQ	Bkd	162	3169	162.781	515854	515854		PPQ	4.448
PPQ	Parasite	163	2714	184.148	499778	499778		PPQ	Bkd	164	2714	169.207	459227	459227		PPQ	14.941
PPQ	Parasite	165	3336	173.503	578805	578805		PPQ	Bkd	166	3336	169.127	564208	564208		PPQ	4.376
PPQ	Parasite	167	4649	185.202	861005	861005		PPQ	Bkd	168	4649	170.705	793609	793609		PPQ	14.497
PPQ	Parasite	169	4968	171.226	850651	850651		PPQ	Bkd	170	4968	166.787	828600	828600		PPQ	4.439
PPQ	Parasite	171	2492	191.402	476974	476974		PPQ	Bkd	172	2492	179.499	447311	447311		PPQ	11.903
PPQ	Parasite	173	2730	182.659	498659	498659		PPQ	Bkd	174	2730	181.664	495942	495942		PPQ	0.995
PPQ	Parasite	175	4320	176.866	764061	764061		PPQ	Bkd	176	4320	172.758	746316	746316		PPQ	4.108
PPQ	Parasite	177	4933	184.021	907777	907777		PPQ	Bkd	178	4933	168.932	833340	833340		PPQ	15.089
PPQ	Parasite	179	3833	173.03	663223	663223		PPQ	Bkd	180	3833	157.946	605406	605406		PPQ	15.084
PPQ	Parasite	181	3350	173.539	581356	581356		PPQ	Bkd	182	3350	156.483	524219	524219		PPQ	17.056
PPQ	Parasite	183	3672	174.758	641711	641711		PPQ	Bkd	184	3672	154.886	568741	568741		PPQ	19.872
PPQ	Parasite	185	2915	171.412	499665	499665		PPQ	Bkd	186	2915	165.857	483473	483473		PPQ	5.555
PPQ	Parasite	187	4490	172.177	773074	773074		PPQ	Bkd	188	4490	166.317	746763	746763		PPQ	5.86
PPQ	Parasite	189	4994	185.204	924909	924909		PPQ	Bkd	190	4994	169.706	847513	847513		PPQ	15.498
PPQ	Parasite	191	3512	171.207	601278	601278		PPQ	Bkd	192	3512	171.299	601603	601603		PPQ	-0.092
PPQ	Parasite	193	3708	177.522	658252	658252		PPQ	Bkd	194	3708	165.562	613905	613905		PPQ	11.96
PPQ	Parasite	195	4494	172.511	775266	775266		PPQ	Bkd	196	4494	167.522	752842	752842		PPQ	4.989
PPQ	Parasite	197	3408	251.349	856597	856597		PPQ	Bkd	198	3408	232.268	791568	791568		PPQ	19.081
PPQ	Parasite	199	3176	249.383	792040	792040		PPQ	Bkd	200	3176	241.516	767055	767055		PPQ	7.867
PPQ	Parasite	201	2287	247.022	564939	564939		PPQ	Bkd	202	2287	231.433	529288	529288		PPQ	15.589
PPQ	Parasite	203	2238	242.774	543329	543329		PPQ	Bkd	204	2238	238.268	533243	533243		PPQ	4.506
CQ	Bkd	2	2747	140.282	385354	385354
CQ	Bkd	4	4802	140.042	672484	672484
CQ	Bkd	6	2341	136.384	319274	319274
CQ	Bkd	8	5724	135.444	775284	775284
CQ	Bkd	10	5984	141.887	849049	849049
CQ	Bkd	12	5370	140.05	752070	752070
CQ	Bkd	14	4452	157.464	701028	701028
CQ	Bkd	16	3031	158.092	479178	479178
CQ	Bkd	18	3824	158.394	605700	605700
CQ	Bkd	20	4303	156.399	672986	672986
CQ	Bkd	22	4079	158.623	647022	647022
CQ	Bkd	24	4520	154.887	700090	700090
CQ	Bkd	26	4976	150.831	750537	750537
CQ	Bkd	28	4323	149.738	647319	647319
CQ	Bkd	30	3232	161.622	522363	522363
CQ	Bkd	32	4858	157.687	766044	766044
CQ	Bkd	34	4746	158.958	754413	754413
CQ	Bkd	36	5313	160.137	850808	850808
CQ	Bkd	38	3434	159.569	547960	547960
CQ	Bkd	40	4243	158.319	671746	671746
CQ	Bkd	42	3348	163.582	547673	547673
CQ	Bkd	44	4217	166.777	703297	703297
CQ	Bkd	46	3755	167.861	630318	630318
MFQ	Bkd	48	3028	153.949	466157	466157
MFQ	Bkd	50	3658	157.631	576614	576614
MFQ	Bkd	52	1411	164.992	232804	232804
MFQ	Bkd	54	1677	165.01	276721	276721
MFQ	Bkd	56	3833	154.392	591783	591783
MFQ	Bkd	58	2750	161.366	443756	443756
MFQ	Bkd	60	949	149.887	142243	142243
MFQ	Bkd	62	2067	151.679	313521	313521
MFQ	Bkd	64	2020	147.666	298285	298285
MFQ	Bkd	66	1553	145.38	225775	225775
MFQ	Bkd	68	1621	151.827	246111	246111
MFQ	Bkd	70	3289	154.211	507201	507201
MFQ	Bkd	72	2218	153.47	340396	340396
MFQ	Bkd	74	2394	155.326	371850	371850
MFQ	Bkd	76	2567	142.483	365754	365754
MFQ	Bkd	78	7014	141.616	993297	993297
MFQ	Bkd	80	3097	139.821	433025	433025
MFQ	Bkd	82	2359	169.801	400560	400560
MFQ	Bkd	84	3988	163.919	653710	653710
MFQ	Bkd	86	1199	163.108	195567	195567
Nothing	Bkd	88	3741	122.844	459560	459560
Nothing	Bkd	90	5706	121.183	691468	691468
Nothing	Bkd	92	4194	131.768	552635	552635
Nothing	Bkd	94	2924	130.885	382708	382708
Nothing	Bkd	96	4547	127.228	578505	578505
Nothing	Bkd	98	5935	132.182	784502	784502
Nothing	Bkd	100	2085	125.714	262114	262114
Nothing	Bkd	102	2656	125.524	333393	333393
Nothing	Bkd	104	2890	126.676	366095	366095
Nothing	Bkd	106	2467	120.928	298330	298330
Nothing	Bkd	108	2963	129.052	382381	382381
Nothing	Bkd	110	3641	136.167	495783	495783
Nothing	Bkd	112	2910	136.227	396421	396421
Nothing	Bkd	114	2169	139.364	302281	302281
Nothing	Bkd	116	2254	133.651	301250	301250
Nothing	Bkd	118	2625	140.942	369973	369973
Nothing	Bkd	120	2671	131.982	352523	352523
Nothing	Bkd	122	1945	131.06	254911	254911
Nothing	Bkd	124	3961	137.608	545067	545067
Nothing	Bkd	126	1062	141.405	150172	150172
Nothing	Bkd	128	4253	150.121	638465	638465
Nothing	Bkd	130	3532	146.884	518793	518793
Nothing	Bkd	132	1898	148.612	282065	282065
Nothing	Bkd	134	4307	133.735	575997	575997
Nothing	Bkd	136	2315	128.089	296527	296527
Nothing	Bkd	138	3494	147.433	515132	515132
Nothing	Bkd	140	2416	149.754	361805	361805
Nothing	Bkd	142	2621	143.85	377030	377030
Nothing	Bkd	144	3506	155.111	543818	543818
Nothing	Bkd	146	2749	152.654	419645	419645
Nothing	Bkd	148	4498	200.406	901425	901425
Nothing	Bkd	150	2385	196.654	469020	469020
Nothing	Bkd	152	2411	193.107	465580	465580
Nothing	Bkd	154	2139	201.271	430518	430518
Nothing	Bkd	156	4515	198.654	896921	896921
PPQ	Bkd	158	3462	165.054	571417	571417
PPQ	Bkd	160	1910	161.678	308805	308805
PPQ	Bkd	162	3169	162.781	515854	515854
PPQ	Bkd	164	2714	169.207	459227	459227
PPQ	Bkd	166	3336	169.127	564208	564208
PPQ	Bkd	168	4649	170.705	793609	793609
PPQ	Bkd	170	4968	166.787	828600	828600
PPQ	Bkd	172	2492	179.499	447311	447311
PPQ	Bkd	174	2730	181.664	495942	495942
PPQ	Bkd	176	4320	172.758	746316	746316
PPQ	Bkd	178	4933	168.932	833340	833340
PPQ	Bkd	180	3833	157.946	605406	605406
PPQ	Bkd	182	3350	156.483	524219	524219
PPQ	Bkd	184	3672	154.886	568741	568741
PPQ	Bkd	186	2915	165.857	483473	483473
PPQ	Bkd	188	4490	166.317	746763	746763
PPQ	Bkd	190	4994	169.706	847513	847513
PPQ	Bkd	192	3512	171.299	601603	601603
PPQ	Bkd	194	3708	165.562	613905	613905
PPQ	Bkd	196	4494	167.522	752842	752842
PPQ	Bkd	198	3408	232.268	791568	791568
PPQ	Bkd	200	3176	241.516	767055	767055
PPQ	Bkd	202	2287	231.433	529288	529288
PPQ	Bkd	204	2238	238.268	533243	533243
