# Supplementary material for: 4-Aminoquinolines block heme iron reactivity and interfere with artemisinin action
Source: eLife. 2026 Mar 23;14:RP108976. doi: 10.7554/eLife.108976 (PMC13008355; doi:10.7554/eLife.108976)
Supplement: Figure 3—source data 3. [file elife-108976-fig3-data3.zip › Figure 3- source data 3- Ac-H-FluNox CQ PPQ and MFQ/2025-07-22 CQ PPQ MFQ.xlsx]

## Sheet: Sheet1
Treatment	Region	Number	Area	Mean	Int	RawIntDen		Treatment	Region	Number	Area	Mean		Parasite/bkd
10 uM CQ	Parasite	1	2084	90.721	189062	189062		10 uM CQ	Bkd	2	2084	88.75		1.971
10 uM CQ	Parasite	3	2309	91.603	184956	184956		10 uM CQ	Bkd	4	2309	89.917		1.686
10 uM CQ	Parasite	5	2802	92.281	211511	211511		10 uM CQ	Bkd	6	2802	87.497		4.784
10 uM CQ	Parasite	7	2838	92.434	207619	207619		10 uM CQ	Bkd	8	2838	89.656		2.778
10 uM CQ	Parasite	9	2644	90.785	258570	258570		10 uM CQ	Bkd	10	2644	88.709		2.076
10 uM CQ	Parasite	11	5840	88.28	245166	245166		10 uM CQ	Bkd	12	5840	88.343		-0.063
10 uM CQ	Parasite	13	3266	91.414	262329	262329		10 uM CQ	Bkd	14	3266	89.041		2.373
10 uM CQ	Parasite	15	3413	92.874	254444	254444		10 uM CQ	Bkd	16	3413	88.499		4.375
10 uM CQ	Parasite	17	3084	91.031	240036	240036		10 uM CQ	Bkd	18	3084	87.125		3.906
10 uM CQ	Parasite	19	4085	91.217	234546	234546		10 uM CQ	Bkd	20	4085	89.77		1.447
10 uM CQ	Parasite	21	1884	94.389	515558	515558		10 uM CQ	Bkd	22	1884	90.233		4.156
10 uM CQ	Parasite	23	1921	93.371	515922	515922		10 uM CQ	Bkd	24	1921	91.053		2.318
10 uM CQ	Parasite	25	2114	94.411	298559	298559		10 uM CQ	Bkd	26	2114	91.61		2.801
10 uM CQ	Parasite	27	2326	93.576	290807	290807		10 uM CQ	Bkd	28	2326	92.745		0.831
10 uM CQ	Parasite	29	1720	92.723	316980	316980		10 uM CQ	Bkd	30	1720	91.367		1.356
10 uM CQ	Parasite	31	3014	93.042	302047	302047		10 uM CQ	Bkd	32	3014	91.008		2.034
10 uM CQ	Parasite	33	3286	94.56	280740	280740		10 uM CQ	Bkd	34	3286	91.276		3.284
10 uM CQ	Parasite	35	5152	94.263	268694	268694		10 uM CQ	Bkd	36	5152	92.496		1.767
10 uM CQ	Parasite	37	2547	91.773	372622	372622		10 uM CQ	Bkd	38	2547	89.74		2.033
10 uM CQ	Parasite	39	2734	96.757	366709	366709		10 uM CQ	Bkd	40	2734	92.945		3.812
10 uM CQ	Parasite	41	2149	91.299	177828	177828		10 uM CQ	Bkd	42	2149	91.915		-0.616
10 uM CQ	Parasite	43	3026	93.449	169999	169999		10 uM CQ	Bkd	44	3026	90.085		3.364
10 uM CQ	Parasite	45	2126	93.743	179365	179365		10 uM CQ	Bkd	46	2126	93.718		0.025
10 uM CQ	Parasite	47	3012	94.155	174912	174912		10 uM CQ	Bkd	48	3012	93.134		1.021
10 uM CQ	Parasite	49	1988	94.518	199585	199585		10 uM CQ	Bkd	50	1988	94.189		0.329
10 uM CQ	Parasite	51	1150	97.364	193663	193663		10 uM CQ	Bkd	52	1150	94.533		2.831
10 uM CQ	Parasite	53	1787	96.01	217657	217657		10 uM CQ	Bkd	54	1787	95.488		0.522
10 uM CQ	Parasite	55	1666	96.043	215725	215725		10 uM CQ	Bkd	56	1666	94.468		1.575
10 uM CQ	Parasite	57	5136	99.511	159484	159484		10 uM CQ	Bkd	58	5136	95.802		3.709
10 uM CQ	Parasite	59	1678	99.051	157152	157152		10 uM CQ	Bkd	60	1678	96.765		2.286
10 uM CQ	Parasite	61	2661	98.211	280429	280429		10 uM CQ	Bkd	62	2661	95.964		2.247
10 uM CQ	Parasite	63	3222	97.246	274298	274298		10 uM CQ	Bkd	64	3222	95.9		1.346
10 uM CQ	Parasite	65	2162	100.156	310724	310724		10 uM CQ	Bkd	66	2162	100.702		-0.546
10 uM CQ	Parasite	67	2620	103.801	299934	299934		10 uM CQ	Bkd	68	2620	100.624		3.177
10 uM CQ	Parasite	69	3012	103.658	485642	485642		10 uM CQ	Bkd	70	3012	100.015		3.643
10 uM CQ	Parasite	71	7071	101.988	476537	476537		10 uM CQ	Bkd	72	7071	101.352		0.636
10 uM CQ	Parasite	73	3984	101.821	233746	233746		10 uM CQ	Bkd	74	3984	100.703		1.118
10 uM CQ	Parasite	75	3059	99.963	228568	228568		10 uM CQ	Bkd	76	3059	99.679		0.284
150 nM MFQ	Parasite	77	3330	79.878	264533	264533		150 nM MFQ	Bkd	78	3330	71.098		8.78
150 nM MFQ	Parasite	79	1262	80.316	254112	254112		150 nM MFQ	Bkd	80	1262	71.939		8.377
150 nM MFQ	Parasite	81	1751	80.809	196202	196202		150 nM MFQ	Bkd	82	1751	70.407		10.402
150 nM MFQ	Parasite	83	1992	76.526	197525	197525		150 nM MFQ	Bkd	84	1992	71.055		5.471
150 nM MFQ	Parasite	85	2228	75.466	282777	282777		150 nM MFQ	Bkd	86	2228	70.852		4.614
150 nM MFQ	Parasite	87	2356	77.255	272596	272596		150 nM MFQ	Bkd	88	2356	71.683		5.572
150 nM MFQ	Parasite	89	3238	78.391	199297	199297		150 nM MFQ	Bkd	90	3238	72.03		6.361
150 nM MFQ	Parasite	91	2122	80.075	199244	199244		150 nM MFQ	Bkd	92	2122	69.822		10.253
150 nM MFQ	Parasite	93	2181	77.586	283595	283595		150 nM MFQ	Bkd	94	2181	71.892		5.694
150 nM MFQ	Parasite	95	2820	79.762	280521	280521		150 nM MFQ	Bkd	96	2820	73.596		6.166
150 nM MFQ	Parasite	97	1228	79.334	187902	187902		150 nM MFQ	Bkd	98	1228	72.974		6.36
150 nM MFQ	Parasite	99	972	76.512	187248	187248		150 nM MFQ	Bkd	100	972	73.12		3.392
150 nM MFQ	Parasite	101	2488	82.372	111969	111969		150 nM MFQ	Bkd	102	2488	73.085		9.287
150 nM MFQ	Parasite	103	2034	81.081	108713	108713		150 nM MFQ	Bkd	104	2034	74.213		6.868
150 nM MFQ	Parasite	105	2436	79.23	171570	171570		150 nM MFQ	Bkd	106	2436	73.394		5.836
150 nM MFQ	Parasite	107	2354	87.229	170637	170637		150 nM MFQ	Bkd	108	2354	82.667		4.562
150 nM MFQ	Parasite	109	2420	89.575	160008	160008		150 nM MFQ	Bkd	110	2420	84.528		5.047
150 nM MFQ	Parasite	111	2464	95.862	157384	157384		150 nM MFQ	Bkd	112	2464	85.784		10.078
150 nM MFQ	Parasite	113	3144	83.304	511091	511091		150 nM MFQ	Bkd	114	3144	76.442		6.862
150 nM MFQ	Parasite	115	1353	83.798	492039	492039		150 nM MFQ	Bkd	116	1353	77.909		5.889
150 nM MFQ	Parasite	117	2475	83.304	166208	166208		150 nM MFQ	Bkd	118	2475	77.181		6.123
150 nM MFQ	Parasite	119	1882	82.64	162372	162372		150 nM MFQ	Bkd	120	1882	76.556		6.084
150 nM MFQ	Parasite	121	3603	83.213	261339	261339		150 nM MFQ	Bkd	122	3603	75.039		8.174
150 nM MFQ	Parasite	123	4036	81.143	255360	255360		150 nM MFQ	Bkd	124	4036	74.634		6.509
150 nM MFQ	Parasite	125	1305	79.921	313326	313326		150 nM MFQ	Bkd	126	1305	73.517		6.404
150 nM MFQ	Parasite	127	1422	83.611	308990	308990		150 nM MFQ	Bkd	128	1422	78.726		4.885
150 nM MFQ	Parasite	129	2278	84.227	216538	216538		150 nM MFQ	Bkd	130	2278	78.563		5.664
150 nM MFQ	Parasite	131	2088	82.292	217717	217717		150 nM MFQ	Bkd	132	2088	74.515		7.777
150 nM PPQ	Parasite	133	2220	77.351	271958	271958		150 nM PPQ	Bkd	134	2220	74.23		3.121
150 nM PPQ	Parasite	135	1553	76.486	263636	263636		150 nM PPQ	Bkd	136	1553	75.071		1.415
150 nM PPQ	Parasite	137	3892	75.71	312219	312219		150 nM PPQ	Bkd	138	3892	74.606		1.104
150 nM PPQ	Parasite	139	3259	81.687	301246	301246		150 nM PPQ	Bkd	140	3259	75.093		6.594
150 nM PPQ	Parasite	141	1844	78.622	721159	721159		150 nM PPQ	Bkd	142	1844	75.61		3.012
150 nM PPQ	Parasite	143	2575	81.602	716662	716662		150 nM PPQ	Bkd	144	2575	77.987		3.615
150 nM PPQ	Parasite	145	1755	83.038	405653	405653		150 nM PPQ	Bkd	146	1755	78.591		4.447
150 nM PPQ	Parasite	147	3634	78.858	401200	401200		150 nM PPQ	Bkd	148	3634	77.319		1.539
150 nM PPQ	Parasite	149	2084	79.458	305788	305788		150 nM PPQ	Bkd	150	2084	77.938		1.52
150 nM PPQ	Parasite	151	2244	79.433	304919	304919		150 nM PPQ	Bkd	152	2244	77.17		2.263
150 nM PPQ	Parasite	153	2004	80.716	265993	265993		150 nM PPQ	Bkd	154	2004	78.318		2.398
150 nM PPQ	Parasite	155	3278	79.283	236757	236757		150 nM PPQ	Bkd	156	3278	77.753		1.53
150 nM PPQ	Parasite	157	3594	82.896	101359	101359		150 nM PPQ	Bkd	158	3594	77.904		4.992
150 nM PPQ	Parasite	159	2718	88.265	90787	90787		150 nM PPQ	Bkd	160	2718	80.001		8.264
150 nM PPQ	Parasite	161	3056	83.223	141497	141497		150 nM PPQ	Bkd	162	3056	79.979		3.244
150 nM PPQ	Parasite	163	2266	81.611	123283	123283		150 nM PPQ	Bkd	164	2266	79.509		2.102
150 nM PPQ	Parasite	165	2584	81.298	152439	152439		150 nM PPQ	Bkd	166	2584	80.77		0.528
150 nM PPQ	Parasite	167	2635	84.366	141541	141541		150 nM PPQ	Bkd	168	2635	80.561		3.805
150 nM PPQ	Parasite	169	4686	86.687	168139	168139		150 nM PPQ	Bkd	170	4686	80.464		6.223
150 nM PPQ	Parasite	171	4474	86.358	157858	157858		150 nM PPQ	Bkd	172	4474	80.764		5.594
150 nM PPQ	Parasite	173	1898	83.573	182012	182012		150 nM PPQ	Bkd	174	1898	81.776		1.797
150 nM PPQ	Parasite	175	3982	86.899	168886	168886		150 nM PPQ	Bkd	176	3982	81.183		5.716
150 nM PPQ	Parasite	177	4156	83.491	253829	253829		150 nM PPQ	Bkd	178	4156	80.673		2.818
150 nM PPQ	Parasite	179	1771	87.088	233233	233233		150 nM PPQ	Bkd	180	1771	81.465		5.623
150 nM PPQ	Parasite	181	2440	86.135	169920	169920		150 nM PPQ	Bkd	182	2440	82.025		4.11
150 nM PPQ	Parasite	183	4013	89.632	148162	148162		150 nM PPQ	Bkd	184	4013	83.828		5.804
150 nM PPQ	Parasite	185	4484	86.006	169216	169216		150 nM PPQ	Bkd	186	4484	83.264		2.742
150 nM PPQ	Parasite	187	3355	87.849	156796	156796		150 nM PPQ	Bkd	188	3355	82.846		5.003
150 nM PPQ	Parasite	189	3902	85.555	224930	224930		150 nM PPQ	Bkd	190	3902	82.382		3.173
150 nM PPQ	Parasite	191	2494	86.444	207540	207540		150 nM PPQ	Bkd	192	2494	84.09		2.354
150 nM PPQ	Parasite	193	3251	91.433	97422	97422		150 nM PPQ	Bkd	194	3251	85.337		6.096
150 nM PPQ	Parasite	195	4499	91.043	89612	89612		150 nM PPQ	Bkd	196	4499	85.242		5.801
150 nM PPQ	Parasite	197	2780	88.16	74370	74370		150 nM PPQ	Bkd	198	2780	84.552		3.608
150 nM PPQ	Parasite	199	4424	86.517	71073	71073		150 nM PPQ	Bkd	200	4424	79.328		7.189
150 nM PPQ	Parasite	201	3610	85.549	204942	204942		150 nM PPQ	Bkd	202	3610	80.649		4.9
150 nM PPQ	Parasite	203	3314	82.89	181835	181835		150 nM PPQ	Bkd	204	3314	81.593		1.297
150 nM PPQ	Parasite	205	2836	83.222	164918	164918		150 nM PPQ	Bkd	206	2836	82.041		1.181
150 nM PPQ	Parasite	207	3530	88.642	150950	150950		150 nM PPQ	Bkd	208	3530	81.213		7.429
No drug	Parasite	209	1961	80.762	193005	193005		No drug	Bkd	210	1961	64.683		16.079
No drug	Parasite	211	1685	68.749	178789	178789		No drug	Bkd	212	1685	64.821		3.928
No drug	Parasite	213	2756	74.004	205338	205338		No drug	Bkd	214	2756	65.176		8.828
No drug	Parasite	215	1867	74.728	194599	194599		No drug	Bkd	216	1867	64.011		10.717
No drug	Parasite	217	1956	80.139	216771	216771		No drug	Bkd	218	1956	66.82		13.319
No drug	Parasite	219	1008	75.3	204557	204557		No drug	Bkd	220	1008	67.121		8.179
No drug	Parasite	221	3418	74.416	236205	236205		No drug	Bkd	222	3418	66.021		8.395
No drug	Parasite	223	2054	75.816	211371	211371		No drug	Bkd	224	2054	66.767		9.049
No drug	Parasite	225	3047	85.921	261909	261909		No drug	Bkd	226	3047	74.279		11.642
No drug	Parasite	227	1686	82.587	240333	240333		No drug	Bkd	228	1686	72.922		9.665
No drug	Parasite	229	2365	83.925	113379	113379		No drug	Bkd	230	2365	74.406		9.519
No drug	Parasite	231	1714	95.548	105411	105411		No drug	Bkd	232	1714	74.54		21.008
No drug	Parasite	233	1238	78.712	206177	206177		No drug	Bkd	234	1238	69.607		9.105
No drug	Parasite	235	1302	81.347	191022	191022		No drug	Bkd	236	1302	68.253		13.094
No drug	Parasite	237	1839	77.717	155529	155529		No drug	Bkd	238	1839	69.317		8.4
No drug	Parasite	239	1804	79.928	144078	144078		No drug	Bkd	240	1804	69.836		10.092
No drug	Parasite	241	2124	82.495	299816	299816		No drug	Bkd	242	2124	68.958		13.537
No drug	Parasite	243	2831	81.738	270367	270367		No drug	Bkd	244	2831	70.801		10.937
No drug	Parasite	245	1209	79.259	327495	327495		No drug	Bkd	246	1209	70.611		8.648
No drug	Parasite	247	1127	79.44	301221	301221		No drug	Bkd	248	1127	71.65		7.79
No drug	Parasite	249	2358	80.587	104297	104297		No drug	Bkd	250	2358	71.487		9.1
No drug	Parasite	251	1240	76.831	95940	95940		No drug	Bkd	252	1240	70.958		5.873
No drug	Parasite	253	1397	78.741	118895	118895		No drug	Bkd	254	1397	71.748		6.993
No drug	Parasite	255	2320	83.291	111949	111949		No drug	Bkd	256	2320	70.657		12.634
No drug	Parasite	257	1335	75.608	191869	191869		No drug	Bkd	258	1335	72.127		3.481
No drug	Parasite	259	2392	86.955	178967	178967		No drug	Bkd	260	2392	73.402		13.553
No drug	Parasite	261	1774	81.353	171826	171826		No drug	Bkd	262	1774	74.099		7.254
No drug	Parasite	263	1351	76.098	155588	155588		No drug	Bkd	264	1351	70.933		5.165
No drug	Parasite	265	1626	83.326	171720	171720		No drug	Bkd	266	1626	74.297		9.029
No drug	Parasite	267	1808	79.788	164790	164790		No drug	Bkd	268	1808	72.65		7.138
No drug	Parasite	269	2720	90.499	118783	118783		No drug	Bkd	270	2720	75.415		15.084
No drug	Parasite	271	1385	80.812	116585	116585		No drug	Bkd	272	1385	76.168		4.644
No drug	Parasite	273	3038	81.474	294665	294665		No drug	Bkd	274	3038	74.599		6.875
No drug	Parasite	275	1209	77.892	290368	290368		No drug	Bkd	276	1209	73.404		4.488
No drug	Parasite	277	2670	84.713	266217	266217		No drug	Bkd	278	2670	74.554		10.159
No drug	Parasite	279	1725	84.626	244729	244729		No drug	Bkd	280	1725	75.538		9.088
No drug	Parasite	281	2025	83.946	144979	144979		No drug	Bkd	282	2025	75.621		8.325
No drug	Parasite	283	3366	84.117	139424	139424		No drug	Bkd	284	3366	75.71		8.407
No drug	Parasite	285	2662	80.582	210124	210124		No drug	Bkd	286	2662	74.714		5.868
No drug	Parasite	287	2786	88.396	200817	200817		No drug	Bkd	288	2786	76.736		11.66
No drug	Parasite	289	1276	82.473	145732	145732		No drug	Bkd	290	1276	74.806		7.667
No drug	Parasite	291	2449	87.295	137927	137927		No drug	Bkd	292	2449	75.262		12.033
No drug	Parasite	293	2276	79.196	286571	286571		No drug	Bkd	294	2276	74.833		4.363
No drug	Parasite	295	2682	80.928	280978	280978		No drug	Bkd	296	2682	75.007		5.921
No drug	Parasite	297	3152	85	165591	165591		No drug	Bkd	298	3152	75.367		9.633
No drug	Parasite	299	2929	89.835	162422	162422		No drug	Bkd	300	2929	76.11		13.725
No drug	Parasite	301	1290	88.05	178247	178247		No drug	Bkd	302	1290	77.241		10.809
No drug	Parasite	303	2176	83.409	173169	173169		No drug	Bkd	304	2176	76.766		6.643
No drug	Parasite	305	3084	85.801	161755	161755		No drug	Bkd	306	3084	75.084		10.717
No drug	Parasite	307	2510	81.921	156949	156949		No drug	Bkd	308	2510	76.905		5.016
10 uM CQ	Bkd	2	2084	88.75	259889	259889
10 uM CQ	Bkd	4	2309	89.917	254874	254874
10 uM CQ	Bkd	6	2802	87.497	297929	297929
10 uM CQ	Bkd	8	2838	89.656	279986	279986
10 uM CQ	Bkd	10	2644	88.709	239904	239904
10 uM CQ	Bkd	12	5840	88.343	217442	217442
10 uM CQ	Bkd	14	3266	89.041	254329	254329
10 uM CQ	Bkd	16	3413	88.499	244417	244417
10 uM CQ	Bkd	18	3084	87.125	184931	184931
10 uM CQ	Bkd	20	4085	89.77	180167	180167
10 uM CQ	Bkd	22	1884	90.233	210075	210075
10 uM CQ	Bkd	24	1921	91.053	208709	208709
10 uM CQ	Bkd	26	2114	91.61	222305	222305
10 uM CQ	Bkd	28	2326	92.745	212278	212278
10 uM CQ	Bkd	30	1720	91.367	406213	406213
10 uM CQ	Bkd	32	3014	91.008	377053	377053
10 uM CQ	Bkd	34	3286	91.276	386365	386365
10 uM CQ	Bkd	36	5152	92.496	361337	361337
10 uM CQ	Bkd	38	2547	89.74	158622	158622
10 uM CQ	Bkd	40	2734	92.945	155210	155210
10 uM CQ	Bkd	42	2149	91.915	346032	346032
10 uM CQ	Bkd	44	3026	90.085	323272	323272
10 uM CQ	Bkd	46	2126	93.718	346990	346990
10 uM CQ	Bkd	48	3012	93.134	335278	335278
10 uM CQ	Bkd	50	1988	94.189	154232	154232
10 uM CQ	Bkd	52	1150	94.533	144274	144274
10 uM CQ	Bkd	54	1787	95.488	210170	210170
10 uM CQ	Bkd	56	1666	94.468	200140	200140
10 uM CQ	Bkd	58	5136	95.802	359693	359693
10 uM CQ	Bkd	60	1678	96.765	336402	336402
10 uM CQ	Bkd	62	2661	95.964	385649	385649
10 uM CQ	Bkd	64	3222	95.9	373357	373357
10 uM CQ	Bkd	66	2162	100.702	294733	294733
10 uM CQ	Bkd	68	2620	100.624	277950	277950
10 uM CQ	Bkd	70	3012	100.015	333835	333835
10 uM CQ	Bkd	72	7071	101.352	321454	321454
10 uM CQ	Bkd	74	3984	100.703	215591	215591
10 uM CQ	Bkd	76	3059	99.679	209721	209721
150 nM MFQ	Bkd	78	3330	71.098	297248	297248
150 nM MFQ	Bkd	80	1262	71.939	277431	277431
150 nM MFQ	Bkd	82	1751	70.407	409603	409603
150 nM MFQ	Bkd	84	1992	71.055	383502	383502
150 nM MFQ	Bkd	86	2228	70.852	245086	245086
150 nM MFQ	Bkd	88	2356	71.683	235054	235054
150 nM MFQ	Bkd	90	3238	72.03	382751	382751
150 nM MFQ	Bkd	92	2122	69.822	350949	350949
150 nM MFQ	Bkd	94	2181	71.892	308832	308832
150 nM MFQ	Bkd	96	2820	73.596	291143	291143
150 nM MFQ	Bkd	98	1228	72.974	274699	274699
150 nM MFQ	Bkd	100	972	73.12	270398	270398
150 nM MFQ	Bkd	102	2488	73.085	236017	236017
150 nM MFQ	Bkd	104	2034	74.213	232667	232667
150 nM MFQ	Bkd	106	2436	73.394	312906	312906
150 nM MFQ	Bkd	108	2354	82.667	286681	286681
150 nM MFQ	Bkd	110	2420	84.528	158375	158375
150 nM MFQ	Bkd	112	2464	85.784	126843	126843
150 nM MFQ	Bkd	114	3144	76.442	115842	115842
150 nM MFQ	Bkd	116	1353	77.909	109224	109224
150 nM MFQ	Bkd	118	2475	77.181	203956	203956
150 nM MFQ	Bkd	120	1882	76.556	179625	179625
150 nM MFQ	Bkd	122	3603	75.039	139518	139518
150 nM MFQ	Bkd	124	4036	74.634	119508	119508
150 nM MFQ	Bkd	126	1305	73.517	156752	156752
150 nM MFQ	Bkd	128	1422	78.726	130700	130700
150 nM MFQ	Bkd	130	2278	78.563	75902	75902
150 nM MFQ	Bkd	132	2088	74.515	67658	67658
150 nM PPQ	Bkd	134	2220	74.23	254353	254353
150 nM PPQ	Bkd	136	1553	75.071	225661	225661
150 nM PPQ	Bkd	138	3892	74.606	155726	155726
150 nM PPQ	Bkd	140	3259	75.093	137140	137140
150 nM PPQ	Bkd	142	1844	75.61	261801	261801
150 nM PPQ	Bkd	144	2575	77.987	226327	226327
150 nM PPQ	Bkd	146	1755	78.591	139241	139241
150 nM PPQ	Bkd	148	3634	77.319	122946	122946
150 nM PPQ	Bkd	150	2084	77.938	198482	198482
150 nM PPQ	Bkd	152	2244	77.17	175970	175970
150 nM PPQ	Bkd	154	2004	78.318	163769	163769
150 nM PPQ	Bkd	156	3278	77.753	127761	127761
150 nM PPQ	Bkd	158	3594	77.904	97446	97446
150 nM PPQ	Bkd	160	2718	80.001	86173	86173
150 nM PPQ	Bkd	162	3056	79.979	105914	105914
150 nM PPQ	Bkd	164	2266	79.509	88866	88866
150 nM PPQ	Bkd	166	2584	80.77	142922	142922
150 nM PPQ	Bkd	168	2635	80.561	127474	127474
150 nM PPQ	Bkd	170	4686	80.464	144190	144190
150 nM PPQ	Bkd	172	4474	80.764	125984	125984
150 nM PPQ	Bkd	174	1898	81.776	175220	175220
150 nM PPQ	Bkd	176	3982	81.183	146467	146467
150 nM PPQ	Bkd	178	4156	80.673	231399	231399
150 nM PPQ	Bkd	180	1771	81.465	200438	200438
150 nM PPQ	Bkd	182	2440	82.025	95824	95824
150 nM PPQ	Bkd	184	4013	83.828	85369	85369
150 nM PPQ	Bkd	186	4484	83.264	89529	89529
150 nM PPQ	Bkd	188	3355	82.846	80750	80750
150 nM PPQ	Bkd	190	3902	82.382	190023	190023
150 nM PPQ	Bkd	192	2494	84.09	168566	168566
150 nM PPQ	Bkd	194	3251	85.337	95270	95270
150 nM PPQ	Bkd	196	4499	85.242	87988	87988
150 nM PPQ	Bkd	198	2780	84.552	110001	110001
150 nM PPQ	Bkd	200	4424	79.328	100232	100232
150 nM PPQ	Bkd	202	3610	80.649	193234	193234
150 nM PPQ	Bkd	204	3314	81.593	163924	163924
150 nM PPQ	Bkd	206	2836	82.041	100937	100937
150 nM PPQ	Bkd	208	3530	81.213	96290	96290
No drug	Bkd	210	1961	64.683	207996	207996
No drug	Bkd	212	1685	64.821	175578	175578
No drug	Bkd	214	2756	65.176	144321	144321
No drug	Bkd	216	1867	64.011	131451	131451
No drug	Bkd	218	1956	66.82	102809	102809
No drug	Bkd	220	1008	67.121	95830	95830
No drug	Bkd	222	3418	66.021	135488	135488
No drug	Bkd	224	2054	66.767	120807	120807
No drug	Bkd	226	3047	74.279	144256	144256
No drug	Bkd	228	1686	72.922	131351	131351
No drug	Bkd	230	2365	74.406	246158	246158
No drug	Bkd	232	1714	74.54	205129	205129
No drug	Bkd	234	1238	69.607	111924	111924
No drug	Bkd	236	1302	68.253	105493	105493
No drug	Bkd	238	1839	69.317	247517	247517
No drug	Bkd	240	1804	69.836	226632	226632
No drug	Bkd	242	2124	68.958	94172	94172
No drug	Bkd	244	2831	70.801	88745	88745
No drug	Bkd	246	1209	70.611	226185	226185
No drug	Bkd	248	1127	71.65	199058	199058
No drug	Bkd	250	2358	71.487	145979	145979
No drug	Bkd	252	1240	70.958	130303	130303
No drug	Bkd	254	1397	71.748	169990	169990
No drug	Bkd	256	2320	70.657	153133	153133
No drug	Bkd	258	1335	72.127	283137	283137
No drug	Bkd	260	2392	73.402	254839	254839
No drug	Bkd	262	1774	74.099	214509	214509
No drug	Bkd	264	1351	70.933	198889	198889
No drug	Bkd	266	1626	74.297	246271	246271
No drug	Bkd	268	1808	72.65	213786	213786
No drug	Bkd	270	2720	75.415	105236	105236
No drug	Bkd	272	1385	76.168	95452	95452
No drug	Bkd	274	3038	74.599	213786	213786
No drug	Bkd	276	1209	73.404	184317	184317
No drug	Bkd	278	2670	74.554	180251	180251
No drug	Bkd	280	1725	75.538	170321	170321
No drug	Bkd	282	2025	75.621	217048	217048
No drug	Bkd	284	3366	75.71	201169	201169
No drug	Bkd	286	2662	74.714	267921	267921
No drug	Bkd	288	2786	76.736	237557	237557
No drug	Bkd	290	1276	74.806	263126	263126
No drug	Bkd	292	2449	75.262	222926	222926
No drug	Bkd	294	2276	74.833	113585	113585
No drug	Bkd	296	2682	75.007	99641	99641
No drug	Bkd	298	3152	75.367	181497	181497
No drug	Bkd	300	2929	76.11	167043	167043
No drug	Bkd	302	1290	77.241	264611	264611
No drug	Bkd	304	2176	76.766	231560	231560
No drug	Bkd	306	3084	75.084	205621	205621
No drug	Bkd	308	2510	76.905	193032	193032
