# Supplementary material for: 4-Aminoquinolines block heme iron reactivity and interfere with artemisinin action
Source: eLife. 2026 Mar 23;14:RP108976. doi: 10.7554/eLife.108976 (PMC13008355; doi:10.7554/eLife.108976)
Supplement: Figure 3—source data 4. [file elife-108976-fig3-data4.zip]

Archive with 5 entries (4 files):
- Figure 3- source data 4- Ac-H-FluNoc Dd2 PfCRT^Dd2 vs Dd2 PfCRT^3D7/
- Figure 3- source data 4- Ac-H-FluNoc Dd2 PfCRT^Dd2 vs Dd2 PfCRT^3D7/2025-07-15 D^Dd2 vs D^3D7.xlsx
- Figure 3- source data 4- Ac-H-FluNoc Dd2 PfCRT^Dd2 vs Dd2 PfCRT^3D7/2025-07-17 D^Dd2 vs D^3D7.xlsx
- Figure 3- source data 4- Ac-H-FluNoc Dd2 PfCRT^Dd2 vs Dd2 PfCRT^3D7/2025-07-223 D^Dd2 vs D^3D7.xlsx
- Figure 3- source data 4- Ac-H-FluNoc Dd2 PfCRT^Dd2 vs Dd2 PfCRT^3D7/2025-07-25 D^Dd2 vs D^3D7.xlsx
