# Supplementary material for: 4-Aminoquinolines block heme iron reactivity and interfere with artemisinin action
Source: eLife. 2026 Mar 23;14:RP108976. doi: 10.7554/eLife.108976 (PMC13008355; doi:10.7554/eLife.108976)
Supplement: Figure 3—source data 4. [file elife-108976-fig3-data4.zip › Figure 3- source data 4- Ac-H-FluNoc Dd2 PfCRT^Dd2 vs Dd2 PfCRT^3D7/2025-07-15 D^Dd2 vs D^3D7.xlsx]

## Sheet: Sheet1
Parasite	Drug	Region	Number	Area	Mean	Dens	IntDens		Parasite	Drug	Region	Number	Area	Mean		Parasite - Bkd
D^Dd2	No drug	Parasite	347	1851	92.952	174285	174285		D^Dd2	No drug	Bkd	348	1851	88.254		4.698
D^Dd2	No drug	Parasite	349	2550	95.902	178922	178922		D^Dd2	No drug	Bkd	350	2550	89.553		6.349
D^Dd2	No drug	Parasite	351	3712	107.02	262252	262252		D^Dd2	No drug	Bkd	352	3712	96.665		10.355
D^Dd2	No drug	Parasite	353	1806	98.506	253500	253500		D^Dd2	No drug	Bkd	354	1806	95.106		3.4
D^Dd2	No drug	Parasite	355	3056	102.652	214711	214711		D^Dd2	No drug	Bkd	356	3056	92.663		9.989
D^Dd2	No drug	Parasite	357	2939	101.105	218869	218869		D^Dd2	No drug	Bkd	358	2939	95.259		5.846
D^Dd2	No drug	Parasite	359	2816	103.431	204232	204232		D^Dd2	No drug	Bkd	360	2816	92.897		10.534
D^Dd2	No drug	Parasite	361	2036	106.444	222951	222951		D^Dd2	No drug	Bkd	362	2036	95.794		10.65
D^Dd2	No drug	Parasite	363	2211	101.5	198790	198790		D^Dd2	No drug	Bkd	364	2211	97.834		3.666
D^Dd2	No drug	Parasite	365	1644	106.788	183495	183495		D^Dd2	No drug	Bkd	366	1644	97.395		9.393
D^Dd2	No drug	Parasite	367	1532	104.651	202577	202577		D^Dd2	No drug	Bkd	368	1532	98.517		6.134
D^Dd2	No drug	Parasite	369	2866	107.081	196197	196197		D^Dd2	No drug	Bkd	370	2866	99.41		7.671
D^Dd2	No drug	Parasite	371	1684	107.159	176876	176876		D^Dd2	No drug	Bkd	372	1684	99.277		7.882
D^Dd2	No drug	Parasite	373	1040	105.148	174162	174162		D^Dd2	No drug	Bkd	374	1040	99.46		5.688
D^Dd2	No drug	Parasite	375	2272	109.469	104922	104922		D^Dd2	No drug	Bkd	376	2272	99.26		10.209
D^Dd2	No drug	Parasite	377	1931	109.41	106700	106700		D^Dd2	No drug	Bkd	378	1931	101.377		8.033
D^Dd2	No drug	Parasite	379	2877	104.636	260128	260128		D^Dd2	No drug	Bkd	380	2877	99.454		5.182
D^Dd2	No drug	Parasite	381	3681	106.322	251541	251541		D^Dd2	No drug	Bkd	382	3681	97.957		8.365
D^Dd2	No drug	Parasite	383	3019	102.12	314287	314287		D^Dd2	No drug	Bkd	384	3019	96.598		5.522
D^Dd2	No drug	Parasite	385	1417	103.186	297886	297886		D^Dd2	No drug	Bkd	386	1417	95.525		7.661
D^Dd2	No drug	Parasite	387	802	98.934	171476	171476		D^Dd2	No drug	Bkd	388	802	96.373		2.561
D^Dd2	No drug	Parasite	389	2252	102.73	169184	169184		D^Dd2	No drug	Bkd	390	2252	97.926		4.804
D^Dd2	No drug	Parasite	391	2594	101.557	241855	241855		D^Dd2	No drug	Bkd	392	2594	97.29		4.267
D^Dd2	No drug	Parasite	393	1683	105.587	265288	265288		D^Dd2	No drug	Bkd	394	1683	101.862		3.725
D^Dd2	No drug	Parasite	395	1410	105.589	298000	298000		D^Dd2	No drug	Bkd	396	1410	101.599		3.99
D^Dd2	No drug	Parasite	397	3052	105.834	308990	308990		D^Dd2	No drug	Bkd	398	3052	101.984		3.85
D^Dd2	No drug	Parasite	399	1824	112.44	336447	336447		D^Dd2	No drug	Bkd	400	1824	107.723		4.717
D^Dd2	No drug	Parasite	401	1475	110.373	314630	314630		D^Dd2	No drug	Bkd	402	1475	103.222		7.151
D^Dd2	No drug	Parasite	403	2536	112.264	184483	184483		D^Dd2	No drug	Bkd	404	2536	105.405		6.859
D^Dd2	No drug	Parasite	405	2318	118.044	185701	185701		D^Dd2	No drug	Bkd	406	2318	109.464		8.58
D^Dd2	No drug	Parasite	407	2002	112.234	462626	462626		D^Dd2	No drug	Bkd	408	2002	107.339		4.895
D^Dd2	No drug	Parasite	409	2450	116.733	482726	482726		D^Dd2	No drug	Bkd	410	2450	108.561		8.172
D^Dd2	No drug	Parasite	411	2770	122.705	371253	371253		D^Dd2	No drug	Bkd	412	2770	110.921		11.784
D^Dd2	No drug	Parasite	413	1406	114.642	363985	363985		D^Dd2	No drug	Bkd	414	1406	111.754		2.888
D^Dd2	No drug	Parasite	415	1729	150.083	222605	222605		D^Dd2	No drug	Bkd	416	1729	134.832		15.251
D^Dd2	No drug	Parasite	417	1804	149.038	233571	233571		D^Dd2	No drug	Bkd	418	1804	139.386		9.652
D^Dd2	No drug	Parasite	419	1802	149.398	225381	225381		D^Dd2	No drug	Bkd	420	1802	138.77		10.628
D^Dd2	No drug	Parasite	421	1835	147.276	237729	237729		D^Dd2	No drug	Bkd	422	1835	133.656		13.62
D^Dd2	No drug	Parasite	423	2937	150.022	221371	221371		D^Dd2	No drug	Bkd	424	2937	138.982		11.04
D^Dd2	No drug	Parasite	425	4081	145.012	223390	223390		D^Dd2	No drug	Bkd	426	4081	134.94		10.072
D^Dd2	No drug	Parasite	427	3403	149.139	189104	189104		D^Dd2	No drug	Bkd	428	3403	137.174		11.965
D^Dd2	No drug	Parasite	429	2077	142.526	191514	191514		D^Dd2	No drug	Bkd	430	2077	132.559		9.967
D^Dd2	No drug	Parasite	431	1861	137.624	238102	238102		D^Dd2	No drug	Bkd	432	1861	132.923		4.701
D^Dd2	No drug	Parasite	433	2082	136.224	235635	235635		D^Dd2	No drug	Bkd	434	2082	133.675		2.549
D^Dd2	No drug	Parasite	435	1166	137.662	208880	208880		D^Dd2	No drug	Bkd	436	1166	129.792		7.87
D^Dd2	No drug	Parasite	437	850	135.967	202310	202310		D^Dd2	No drug	Bkd	438	856	128.203		7.764
D^Dd2	No drug	Parasite	439	2888	153.258	213572	213572		D^Dd2	No drug	Bkd	440	2888	135.995		17.263
D^Dd2	No drug	Parasite	441	2809	143.55	215149	215149		D^Dd2	No drug	Bkd	442	2809	132.368		11.182
D^Dd2	No drug	Parasite	443	2454	143.048	124276	124276		D^Dd2	No drug	Bkd	444	2454	133.174		9.874
D^Dd2	No drug	Parasite	445	1298	140.113	108975	108975		D^Dd2	No drug	Bkd	446	1298	133.345		6.768
D^Dd2	150 nM	Parasite	281	4186	119.709	162024	162024		D^Dd2	150 nM	Bkd	282	4186	112.038		7.671
D^Dd2	150 nM	Parasite	283	1540	116.448	158214	158214		D^Dd2	150 nM	Bkd	284	1540	114.226		2.222
D^Dd2	150 nM	Parasite	285	1768	117.291	345065	345065		D^Dd2	150 nM	Bkd	286	1768	113.82		3.471
D^Dd2	150 nM	Parasite	287	2206	115.74	337951	337951		D^Dd2	150 nM	Bkd	288	2206	114.268		1.472
D^Dd2	150 nM	Parasite	289	1390	116.235	154807	154807		D^Dd2	150 nM	Bkd	290	1390	111.868		4.367
D^Dd2	150 nM	Parasite	291	2510	119.775	147946	147946		D^Dd2	150 nM	Bkd	292	2510	114.092		5.683
D^Dd2	150 nM	Parasite	293	1912	118.301	174530	174530		D^Dd2	150 nM	Bkd	294	1912	113.765		4.536
D^Dd2	150 nM	Parasite	295	1552	117.829	167911	167911		D^Dd2	150 nM	Bkd	296	1552	116.506		1.323
D^Dd2	150 nM	Parasite	297	3506	118.757	366440	366440		D^Dd2	150 nM	Bkd	298	3506	117.807		0.95
D^Dd2	150 nM	Parasite	299	3018	122.885	351989	351989		D^Dd2	150 nM	Bkd	300	3018	117.47		5.415
D^Dd2	150 nM	Parasite	301	2651	117.775	244107	244107		D^Dd2	150 nM	Bkd	302	2651	117.15		0.625
D^Dd2	150 nM	Parasite	303	2321	121.985	224659	224659		D^Dd2	150 nM	Bkd	304	2321	117.999		3.986
D^Dd2	150 nM	Parasite	305	4680	117.834	290019	290019		D^Dd2	150 nM	Bkd	306	4680	116.242		1.592
D^Dd2	150 nM	Parasite	307	3190	115.503	262535	262535		D^Dd2	150 nM	Bkd	308	3190	112.742		2.761
D^Dd2	150 nM	Parasite	309	3349	115.254	145085	145085		D^Dd2	150 nM	Bkd	310	3349	112.157		3.097
D^Dd2	150 nM	Parasite	311	1688	114.974	139911	139911		D^Dd2	150 nM	Bkd	312	1688	109.637		5.337
D^Dd2	150 nM	Parasite	313	1539	116.122	228672	228672		D^Dd2	150 nM	Bkd	314	1539	113.722		2.4
D^Dd2	150 nM	Parasite	315	3279	112.81	223129	223129		D^Dd2	150 nM	Bkd	316	3279	111.832		0.978
D^Dd2	150 nM	Parasite	317	2705	109.877	270759	270759		D^Dd2	150 nM	Bkd	318	2705	107.052		2.825
D^Dd2	150 nM	Parasite	319	3204	111.045	260328	260328		D^Dd2	150 nM	Bkd	320	3204	109.442		1.603
D^Dd2	150 nM	Parasite	321	3857	114.001	359375	359375		D^Dd2	150 nM	Bkd	322	3857	106.179		7.822
D^Dd2	150 nM	Parasite	323	2265	106.468	337530	337530		D^Dd2	150 nM	Bkd	324	2265	104.985		1.483
D^Dd2	150 nM	Parasite	325	3220	110.665	282605	282605		D^Dd2	150 nM	Bkd	326	3220	106.985		3.68
D^Dd2	150 nM	Parasite	327	2086	110.055	277217	277217		D^Dd2	150 nM	Bkd	328	2086	106.349		3.706
D^Dd2	150 nM	Parasite	329	3320	107.758	173055	173055		D^Dd2	150 nM	Bkd	330	3320	103.829		3.929
D^Dd2	150 nM	Parasite	331	1977	121.942	174579	174579		D^Dd2	150 nM	Bkd	332	1977	118.633		3.309
D^Dd2	150 nM	Parasite	333	3618	132.095	298155	298155		D^Dd2	150 nM	Bkd	334	3618	124.81		7.285
D^Dd2	150 nM	Parasite	335	1724	135.09	280806	280806		D^Dd2	150 nM	Bkd	336	1724	128.654		6.436
D^Dd2	150 nM	Parasite	337	3617	136.561	330556	330556		D^Dd2	150 nM	Bkd	338	3617	126.712		9.849
D^Dd2	150 nM	Parasite	339	1685	145.541	307309	307309		D^Dd2	150 nM	Bkd	340	1685	141.052		4.489
D^Dd2	150 nM	Parasite	341	4434	146.372	182433	182433		D^Dd2	150 nM	Bkd	342	4434	141.149		5.223
D^Dd2	150 nM	Parasite	343	2524	142.003	190923	190923		D^Dd2	150 nM	Bkd	344	2524	141.487		0.516
D^Dd2	150 nM	Parasite	345	2255	142.073	347722	347722		D^Dd2	150 nM	Bkd	346	2255	138.241		3.832
D^Dd2	10 uM	Parasite	225	3156	79.568	343362	343362		D^Dd2	10 uM	Bkd	226	3156	78.366		1.202
D^Dd2	10 uM	Parasite	227	2023	84.193	220006	220006		D^Dd2	10 uM	Bkd	228	2023	80.21		3.983
D^Dd2	10 uM	Parasite	229	4346	87.996	209220	209220		D^Dd2	10 uM	Bkd	230	4346	87.936		0.06
D^Dd2	10 uM	Parasite	231	2792	88.317	262473	262473		D^Dd2	10 uM	Bkd	232	2792	85.863		2.454
D^Dd2	10 uM	Parasite	233	2010	87.607	250524	250524		D^Dd2	10 uM	Bkd	234	2010	87.562		0.045
D^Dd2	10 uM	Parasite	235	3735	87.862	339209	339209		D^Dd2	10 uM	Bkd	236	3735	87.291		0.571
D^Dd2	10 uM	Parasite	237	4576	87.436	320861	320861		D^Dd2	10 uM	Bkd	238	4576	86.772		0.664
D^Dd2	10 uM	Parasite	239	3600	88.627	379370	379370		D^Dd2	10 uM	Bkd	240	3600	88.705		-0.078
D^Dd2	10 uM	Parasite	241	2477	89.895	377044	377044		D^Dd2	10 uM	Bkd	242	2477	90.111		-0.216
D^Dd2	10 uM	Parasite	243	1556	90.028	362946	362946		D^Dd2	10 uM	Bkd	244	1556	87.772		2.256
D^Dd2	10 uM	Parasite	245	2152	88.099	360530	360530		D^Dd2	10 uM	Bkd	246	2152	87.066		1.033
D^Dd2	10 uM	Parasite	247	2510	92.634	168801	168801		D^Dd2	10 uM	Bkd	248	2510	89.7		2.934
D^Dd2	10 uM	Parasite	249	4490	92.039	157341	157341		D^Dd2	10 uM	Bkd	250	4490	91.579		0.46
D^Dd2	10 uM	Parasite	251	2490	92.68	155788	155788		D^Dd2	10 uM	Bkd	252	2490	90.613		2.067
D^Dd2	10 uM	Parasite	253	4424	94.157	151664	151664		D^Dd2	10 uM	Bkd	254	4424	91.032		3.125
D^Dd2	10 uM	Parasite	255	3686	89.61	227690	227690		D^Dd2	10 uM	Bkd	256	3686	89.282		0.328
D^Dd2	10 uM	Parasite	257	1954	90.382	220739	220739		D^Dd2	10 uM	Bkd	258	1954	89.556		0.826
D^Dd2	10 uM	Parasite	259	2756	93.918	279083	279083		D^Dd2	10 uM	Bkd	260	2756	93.946		-0.028
D^Dd2	10 uM	Parasite	261	5038	97.705	274287	274287		D^Dd2	10 uM	Bkd	262	5038	95.287		2.418
D^Dd2	10 uM	Parasite	263	2752	94.994	161248	161248		D^Dd2	10 uM	Bkd	264	2752	93.824		1.17
D^Dd2	10 uM	Parasite	265	1812	93.333	154017	154017		D^Dd2	10 uM	Bkd	266	1812	93.206		0.127
D^Dd2	10 uM	Parasite	267	1785	99.759	168497	168497		D^Dd2	10 uM	Bkd	268	1785	98.558		1.201
D^Dd2	10 uM	Parasite	269	1806	98.531	170335	170335		D^Dd2	10 uM	Bkd	270	1806	96.697		1.834
D^Dd2	10 uM	Parasite	271	2114	98.196	199117	199117		D^Dd2	10 uM	Bkd	272	2114	98.982		-0.786
D^Dd2	10 uM	Parasite	273	5420	102.878	192342	192342		D^Dd2	10 uM	Bkd	274	5420	97.423		5.455
D^Dd2	10 uM	Parasite	275	1994	96.696	586351	586351		D^Dd2	10 uM	Bkd	276	1994	97.284		-0.588
D^Dd2	10 uM	Parasite	277	1541	99.325	599301	599301		D^Dd2	10 uM	Bkd	278	1541	97.91		1.415
D^Dd2	10 uM	Parasite	279	2213	98.439	193864	193864		D^Dd2	10 uM	Bkd	280	2213	97.865		0.574
D^3D7	No drug	Parasite	155	1958	96.525	194965	194965		D^3D7	No drug	Bkd	156	1958	93.499		3.026
D^3D7	No drug	Parasite	157	2592	97.206	439112	439112		D^3D7	No drug	Bkd	158	2592	93.334		3.872
D^3D7	No drug	Parasite	159	2191	97.795	422481	422481		D^3D7	No drug	Bkd	160	2191	93.5		4.295
D^3D7	No drug	Parasite	161	1538	96.635	401188	401188		D^3D7	No drug	Bkd	162	1538	90.776		5.859
D^3D7	No drug	Parasite	163	1083	96.131	365761	365761		D^3D7	No drug	Bkd	164	1083	90.394		5.737
D^3D7	No drug	Parasite	165	1424	95.97	229818	229818		D^3D7	No drug	Bkd	166	1424	91.807		4.163
D^3D7	No drug	Parasite	167	1862	97.651	213276	213276		D^3D7	No drug	Bkd	168	1862	94.058		3.593
D^3D7	No drug	Parasite	169	2856	103.905	277559	277559		D^3D7	No drug	Bkd	170	2856	91.818		12.087
D^3D7	No drug	Parasite	171	2127	93.691	286344	286344		D^3D7	No drug	Bkd	172	2127	87.556		6.135
D^3D7	No drug	Parasite	173	1305	96.863	169772	169772		D^3D7	No drug	Bkd	174	1305	92.457		4.406
D^3D7	No drug	Parasite	175	3354	95.147	167664	167664		D^3D7	No drug	Bkd	176	3354	89.7		5.447
D^3D7	No drug	Parasite	177	1684	93.002	232225	232225		D^3D7	No drug	Bkd	178	1684	88.774		4.228
D^3D7	No drug	Parasite	179	1686	100.945	229595	229595		D^3D7	No drug	Bkd	180	1686	91.278		9.667
D^3D7	No drug	Parasite	181	1500	94.675	518495	518495		D^3D7	No drug	Bkd	182	1500	85.949		8.726
D^3D7	No drug	Parasite	183	1311	97.055	495269	495269		D^3D7	No drug	Bkd	184	1311	92.291		4.764
D^3D7	No drug	Parasite	185	2152	95.734	314454	314454		D^3D7	No drug	Bkd	186	2152	89.416		6.318
D^3D7	No drug	Parasite	187	1550	95.906	298150	298150		D^3D7	No drug	Bkd	188	1550	90.519		5.387
D^3D7	No drug	Parasite	189	1970	95.725	193978	193978		D^3D7	No drug	Bkd	190	1970	89.936		5.789
D^3D7	No drug	Parasite	191	844	93.389	192922	192922		D^3D7	No drug	Bkd	192	844	88.793		4.596
D^3D7	No drug	Parasite	193	1570	96.473	312458	312458		D^3D7	No drug	Bkd	194	1570	90.911		5.562
D^3D7	No drug	Parasite	195	1454	95.487	311925	311925		D^3D7	No drug	Bkd	196	1454	89.052		6.435
D^3D7	No drug	Parasite	197	1646	93.43	249786	249786		D^3D7	No drug	Bkd	198	1646	91.15		2.28
D^3D7	No drug	Parasite	199	2658	98.341	243260	243260		D^3D7	No drug	Bkd	200	2658	90.492		7.849
D^3D7	No drug	Parasite	201	1704	93.295	219706	219706		D^3D7	No drug	Bkd	202	1704	89.668		3.627
D^3D7	No drug	Parasite	203	3024	95.874	216699	216699		D^3D7	No drug	Bkd	204	3024	86.682		9.192
D^3D7	No drug	Parasite	205	1625	92.238	180054	180054		D^3D7	No drug	Bkd	206	1625	84.012		8.226
D^3D7	No drug	Parasite	207	2556	94.511	176607	176607		D^3D7	No drug	Bkd	208	2556	81.281		13.23
D^3D7	No drug	Parasite	209	1301	91.475	139579	139579		D^3D7	No drug	Bkd	210	1301	84.858		6.617
D^3D7	No drug	Parasite	211	1234	92.194	135693	135693		D^3D7	No drug	Bkd	212	1234	89.063		3.131
D^3D7	No drug	Parasite	213	1276	97.335	478716	478716		D^3D7	No drug	Bkd	214	1276	91.947		5.388
D^3D7	No drug	Parasite	215	1308	95.33	424848	424848		D^3D7	No drug	Bkd	216	1308	90.724		4.606
D^3D7	No drug	Parasite	217	1722	95.192	130876	130876		D^3D7	No drug	Bkd	218	1722	90.534		4.658
D^3D7	No drug	Parasite	219	1286	93.056	127059	127059		D^3D7	No drug	Bkd	220	1286	89.478		3.578
D^3D7	No drug	Parasite	221	1426	102.633	469571	469571		D^3D7	No drug	Bkd	222	1426	94.948		7.685
D^3D7	No drug	Parasite	223	2310	107.578	435313	435313		D^3D7	No drug	Bkd	224	2310	100.068		7.51
D^3D7	150 nM	Parasite	65	1157	125.398	358695	358695		D^3D7	150 nM	Bkd	66	1157	120.926		4.472
D^3D7	150 nM	Parasite	67	1767	129.413	332470	332470		D^3D7	150 nM	Bkd	68	1767	126.276		3.137
D^3D7	150 nM	Parasite	69	2095	129.241	466927	466927		D^3D7	150 nM	Bkd	70	2095	124.262		4.979
D^3D7	150 nM	Parasite	71	2701	133.053	441739	441739		D^3D7	150 nM	Bkd	72	2701	124.965		8.088
D^3D7	150 nM	Parasite	73	2243	125.994	383527	383527		D^3D7	150 nM	Bkd	74	2243	123.592		2.402
D^3D7	150 nM	Parasite	75	1436	120.512	371117	371117		D^3D7	150 nM	Bkd	76	1436	121.573		-1.061
D^3D7	150 nM	Parasite	77	2364	126.123	210629	210629		D^3D7	150 nM	Bkd	78	2364	118.784		7.339
D^3D7	150 nM	Parasite	79	2561	129.073	205610	205610		D^3D7	150 nM	Bkd	80	2561	119.996		9.077
D^3D7	150 nM	Parasite	81	1556	117.245	188996	188996		D^3D7	150 nM	Bkd	82	1556	122.701		-5.456
D^3D7	150 nM	Parasite	83	2754	126.261	183072	183072		D^3D7	150 nM	Bkd	84	2754	124.678		1.583
D^3D7	150 nM	Parasite	85	1748	125.862	251959	251959		D^3D7	150 nM	Bkd	86	1748	119.691		6.171
D^3D7	150 nM	Parasite	87	1968	133.37	241921	241921		D^3D7	150 nM	Bkd	88	1968	127.299		6.071
D^3D7	150 nM	Parasite	89	2474	137.11	214269	214269		D^3D7	150 nM	Bkd	90	2474	129.693		7.417
D^3D7	150 nM	Parasite	91	2911	130.323	204858	204858		D^3D7	150 nM	Bkd	92	2911	129.524		0.799
D^3D7	150 nM	Parasite	93	2828	128.34	148624	148624		D^3D7	150 nM	Bkd	94	2828	127.486		0.854
D^3D7	150 nM	Parasite	95	1305	129.349	139614	139614		D^3D7	150 nM	Bkd	96	1305	120.568		8.781
D^3D7	150 nM	Parasite	97	1198	130.04	104110	104110		D^3D7	150 nM	Bkd	98	1198	126.598		3.442
D^3D7	150 nM	Parasite	99	1726	131.918	97897	97897		D^3D7	150 nM	Bkd	100	1726	127.89		4.028
D^3D7	150 nM	Parasite	101	2128	131.148	136661	136661		D^3D7	150 nM	Bkd	102	2128	128.894		2.254
D^3D7	150 nM	Parasite	103	1242	129.829	130733	130733		D^3D7	150 nM	Bkd	104	1242	124.007		5.822
D^3D7	150 nM	Parasite	105	1344	125.37	181827	181827		D^3D7	150 nM	Bkd	106	1344	126.737		-1.367
D^3D7	150 nM	Parasite	107	1505	132.304	175136	175136		D^3D7	150 nM	Bkd	108	1505	127.802		4.502
D^3D7	150 nM	Parasite	109	4872	120.351	296754	296754		D^3D7	150 nM	Bkd	110	4872	123.009		-2.658
D^3D7	150 nM	Parasite	111	1555	124.671	262232	262232		D^3D7	150 nM	Bkd	112	1555	125.379		-0.708
D^3D7	150 nM	Parasite	113	3500	125.461	199281	199281		D^3D7	150 nM	Bkd	114	3500	120.709		4.752
D^3D7	150 nM	Parasite	115	2934	136.738	186232	186232		D^3D7	150 nM	Bkd	116	2934	124.663		12.075
D^3D7	150 nM	Parasite	117	1694	135.666	126406	126406		D^3D7	150 nM	Bkd	118	1694	125.901		9.765
D^3D7	150 nM	Parasite	119	2292	121.099	120656	120656		D^3D7	150 nM	Bkd	120	2292	124.932		-3.833
D^3D7	150 nM	Parasite	121	1369	124.012	319124	319124		D^3D7	150 nM	Bkd	122	1369	122.472		1.54
D^3D7	150 nM	Parasite	123	1847	125.731	300854	300854		D^3D7	150 nM	Bkd	124	1847	124.307		1.424
D^3D7	150 nM	Parasite	125	3932	131.865	156616	156616		D^3D7	150 nM	Bkd	126	3932	125.959		5.906
D^3D7	150 nM	Parasite	127	2367	132.849	149496	149496		D^3D7	150 nM	Bkd	128	2367	125.961		6.888
D^3D7	150 nM	Parasite	129	1543	125.715	170194	170194		D^3D7	150 nM	Bkd	130	1543	125.03		0.685
D^3D7	150 nM	Parasite	131	2549	122.581	153894	153894		D^3D7	150 nM	Bkd	132	2549	122.372		0.209
D^3D7	150 nM	Parasite	133	1991	125.458	142013	142013		D^3D7	150 nM	Bkd	134	1991	122.18		3.278
D^3D7	150 nM	Parasite	135	1750	125.546	128923	128923		D^3D7	150 nM	Bkd	136	1750	123.828		1.718
D^3D7	150 nM	Parasite	137	1448	124.347	127239	127239		D^3D7	150 nM	Bkd	138	1448	121.966		2.381
D^3D7	150 nM	Parasite	139	1108	125.974	120994	120994		D^3D7	150 nM	Bkd	140	1108	122.467		3.507
D^3D7	150 nM	Parasite	141	3443	139.04	206019	206019		D^3D7	150 nM	Bkd	142	3443	123.395		15.645
D^3D7	150 nM	Parasite	143	1030	127.064	192424	192424		D^3D7	150 nM	Bkd	144	1030	123.358		3.706
D^3D7	150 nM	Parasite	145	3516	133.553	148655	148655		D^3D7	150 nM	Bkd	146	3516	123.809		9.744
D^3D7	150 nM	Parasite	147	2686	133.542	140304	140304		D^3D7	150 nM	Bkd	148	2686	123.779		9.763
D^3D7	150 nM	Parasite	149	3521	132.612	188578	188578		D^3D7	150 nM	Bkd	150	3521	125.458		7.154
D^3D7	150 nM	Parasite	151	2844	134.855	177173	177173		D^3D7	150 nM	Bkd	152	2844	130.491		4.364
D^3D7	150 nM	Parasite	153	1630	129.22	78820	78820		D^3D7	150 nM	Bkd	154	1630	126.141		3.079
D^3D7	10 uM	Parasite	1	1679	103.803	74941	74941		D^3D7	10 uM	Bkd	2	1679	106.565		-2.762
D^3D7	10 uM	Parasite	3	2290	114.521	151463	151463		D^3D7	10 uM	Bkd	4	2290	110.699		3.822
D^3D7	10 uM	Parasite	5	1970	108.99	142731	142731		D^3D7	10 uM	Bkd	6	1970	111.101		-2.111
D^3D7	10 uM	Parasite	7	2160	94.552	138838	138838		D^3D7	10 uM	Bkd	8	2160	103.218		-8.666
D^3D7	10 uM	Parasite	9	1751	113.529	129482	129482		D^3D7	10 uM	Bkd	10	1751	104.794		8.735
D^3D7	10 uM	Parasite	11	1884	107.525	153786	153786		D^3D7	10 uM	Bkd	12	1884	104.139		3.386
D^3D7	10 uM	Parasite	13	1650	107.198	150033	150033		D^3D7	10 uM	Bkd	14	1650	105.553		1.645
D^3D7	10 uM	Parasite	15	1016	103.27	261390	261390		D^3D7	10 uM	Bkd	16	1016	105.02		-1.75
D^3D7	10 uM	Parasite	17	2280	114.091	240529	240529		D^3D7	10 uM	Bkd	18	2280	110.325		3.766
D^3D7	10 uM	Parasite	19	2708	116.059	158974	158974		D^3D7	10 uM	Bkd	20	2708	110.002		6.057
D^3D7	10 uM	Parasite	21	1548	110.773	152795	152795		D^3D7	10 uM	Bkd	22	1548	109.292		1.481
D^3D7	10 uM	Parasite	23	2174	111.249	289923	289923		D^3D7	10 uM	Bkd	24	2174	122.028		-10.779
D^3D7	10 uM	Parasite	25	2576	115.683	262126	262126		D^3D7	10 uM	Bkd	26	2576	119.95		-4.267
D^3D7	10 uM	Parasite	27	2716	123.876	149886	149886		D^3D7	10 uM	Bkd	28	2716	115.843		8.033
D^3D7	10 uM	Parasite	29	1618	114.019	136519	136519		D^3D7	10 uM	Bkd	30	1618	114.772		-0.753
D^3D7	10 uM	Parasite	31	4102	112.781	241570	241570		D^3D7	10 uM	Bkd	32	4102	117.681		-4.9
D^3D7	10 uM	Parasite	33	3120	118.991	207755	207755		D^3D7	10 uM	Bkd	34	3120	116.662		2.329
D^3D7	10 uM	Parasite	35	1945	114.45	119009	119009		D^3D7	10 uM	Bkd	36	1945	120.088		-5.638
D^3D7	10 uM	Parasite	37	1962	114.873	110400	110400		D^3D7	10 uM	Bkd	38	1962	121.167		-6.294
D^3D7	10 uM	Parasite	39	1880	117.751	113767	113767		D^3D7	10 uM	Bkd	40	1880	118.824		-1.073
D^3D7	10 uM	Parasite	41	1635	115.66	109904	109904		D^3D7	10 uM	Bkd	42	1635	117.134		-1.474
D^3D7	10 uM	Parasite	43	2064	115.359	124200	124200		D^3D7	10 uM	Bkd	44	2064	114.164		1.195
D^3D7	10 uM	Parasite	45	1702	122.726	117324	117324		D^3D7	10 uM	Bkd	46	1702	118.866		3.86
D^3D7	10 uM	Parasite	47	1813	117.8	124691	124691		D^3D7	10 uM	Bkd	48	1813	118.67		-0.87
D^3D7	10 uM	Parasite	49	1000	124.276	118667	118667		D^3D7	10 uM	Bkd	50	1000	108.975		15.301
D^3D7	10 uM	Parasite	51	1328	122.006	163920	163920		D^3D7	10 uM	Bkd	52	1328	119.137		2.869
D^3D7	10 uM	Parasite	53	2889	119.441	155899	155899		D^3D7	10 uM	Bkd	54	2889	116.979		2.462
D^3D7	10 uM	Parasite	55	1257	123.156	119670	119670		D^3D7	10 uM	Bkd	56	1257	117.698		5.458
D^3D7	10 uM	Parasite	57	1522	114.671	115069	115069		D^3D7	10 uM	Bkd	58	1522	110.323		4.348
D^3D7	10 uM	Parasite	59	3138	116.775	146355	146355		D^3D7	10 uM	Bkd	60	3138	112.17		4.605
D^3D7	10 uM	Parasite	61	2073	117.755	135396	135396		D^3D7	10 uM	Bkd	62	2073	108.374		9.381
D^3D7	10 uM	Parasite	63	2405	120.59	248505	248505		D^3D7	10 uM	Bkd	64	2405	109.162		11.428
D^Dd2	No drug	Bkd	348	1851	88.254	231158	231158
D^Dd2	No drug	Bkd	350	2550	89.553	251118	251118
D^Dd2	No drug	Bkd	352	3712	96.665	247323	247323
D^Dd2	No drug	Bkd	354	1806	95.106	170323	170323
D^Dd2	No drug	Bkd	356	3056	92.663	162264	162264
D^Dd2	No drug	Bkd	358	2939	95.259	382430	382430
D^Dd2	No drug	Bkd	360	2816	92.897	382170	382170
D^Dd2	No drug	Bkd	362	2036	95.794	246580	246580
D^Dd2	No drug	Bkd	364	2211	97.834	239729	239729
D^Dd2	No drug	Bkd	366	1644	97.395	176090	176090
D^Dd2	No drug	Bkd	368	1532	98.517	175999	175999
D^Dd2	No drug	Bkd	370	2866	99.41	328166	328166
D^Dd2	No drug	Bkd	372	1684	99.277	326033	326033
D^Dd2	No drug	Bkd	374	1040	99.46	400105	400105
D^Dd2	No drug	Bkd	376	2272	99.26	397069	397069
D^Dd2	No drug	Bkd	378	1931	101.377	319059	319059
D^Dd2	No drug	Bkd	380	2877	99.454	319339	319339
D^Dd2	No drug	Bkd	382	3681	97.957	222670	222670
D^Dd2	No drug	Bkd	384	3019	96.598	223204	223204
D^Dd2	No drug	Bkd	386	1417	95.525	140084	140084
D^Dd2	No drug	Bkd	388	802	96.373	136574	136574
D^Dd2	No drug	Bkd	390	2252	97.926	189588	189588
D^Dd2	No drug	Bkd	392	2594	97.29	187365	187365
D^Dd2	No drug	Bkd	394	1683	101.862	232512	232512
D^Dd2	No drug	Bkd	396	1410	101.599	225148	225148
D^Dd2	No drug	Bkd	398	3052	101.984	413253	413253
D^Dd2	No drug	Bkd	400	1824	107.723	411189	411189
D^Dd2	No drug	Bkd	402	1475	103.222	230772	230772
D^Dd2	No drug	Bkd	404	2536	105.405	225627	225627
D^Dd2	No drug	Bkd	406	2318	109.464	416552	416552
D^Dd2	No drug	Bkd	408	2002	107.339	402727	402727
D^Dd2	No drug	Bkd	410	2450	108.561	330301	330301
D^Dd2	No drug	Bkd	412	2770	110.921	329095	329095
D^Dd2	No drug	Bkd	414	1406	111.754	176606	176606
D^Dd2	No drug	Bkd	416	1729	134.832	174992	174992
D^Dd2	No drug	Bkd	418	1804	139.386	258839	258839
D^Dd2	No drug	Bkd	420	1802	138.77	258914	258914
D^Dd2	No drug	Bkd	422	1835	133.656	492237	492237
D^Dd2	No drug	Bkd	424	2937	138.982	480054	480054
D^Dd2	No drug	Bkd	426	4081	134.94	261424	261424
D^Dd2	No drug	Bkd	428	3403	137.174	258203	258203
D^Dd2	No drug	Bkd	430	2077	132.559	169120	169120
D^Dd2	No drug	Bkd	432	1861	132.923	168889	168889
D^Dd2	No drug	Bkd	434	2082	133.675	178070	178070
D^Dd2	No drug	Bkd	436	1166	129.792	175926	175926
D^Dd2	No drug	Bkd	438	856	128.203	177947	177947
D^Dd2	No drug	Bkd	440	2888	135.995	174635	174635
D^Dd2	No drug	Bkd	442	2809	132.368	207587	207587
D^Dd2	No drug	Bkd	444	2454	133.174	209248	209248
D^Dd2	No drug	Bkd	446	1298	133.345	557598	557598
D^Dd2	150 nM	Bkd	282	4186	112.038	528032	528032
D^Dd2	150 nM	Bkd	284	1540	114.226	192812	192812
D^Dd2	150 nM	Bkd	286	1768	113.82	193984	193984
D^Dd2	150 nM	Bkd	288	2206	114.268	153060	153060
D^Dd2	150 nM	Bkd	290	1390	111.868	150880	150880
D^Dd2	150 nM	Bkd	292	2510	114.092	217846	217846
D^Dd2	150 nM	Bkd	294	1912	113.765	216575	216575
D^Dd2	150 nM	Bkd	296	1552	116.506	501102	501102
D^Dd2	150 nM	Bkd	298	3506	117.807	468992	468992
D^Dd2	150 nM	Bkd	300	3018	117.47	179330	179330
D^Dd2	150 nM	Bkd	302	2651	117.15	175908	175908
D^Dd2	150 nM	Bkd	304	2321	117.999	207371	207371
D^Dd2	150 nM	Bkd	306	4680	116.242	201234	201234
D^Dd2	150 nM	Bkd	308	3190	112.742	255322	255322
D^Dd2	150 nM	Bkd	310	3349	112.157	252076	252076
D^Dd2	150 nM	Bkd	312	1688	109.637	161567	161567
D^Dd2	150 nM	Bkd	314	1539	113.722	155497	155497
D^Dd2	150 nM	Bkd	316	3279	111.832	300636	300636
D^Dd2	150 nM	Bkd	318	2705	107.052	286371	286371
D^Dd2	150 nM	Bkd	320	3204	109.442	226191	226191
D^Dd2	150 nM	Bkd	322	3857	106.179	217519	217519
D^Dd2	150 nM	Bkd	324	2265	104.985	182870	182870
D^Dd2	150 nM	Bkd	326	3220	106.985	180818	180818
D^Dd2	150 nM	Bkd	328	2086	106.349	416362	416362
D^Dd2	150 nM	Bkd	330	3320	103.829	413032	413032
D^Dd2	150 nM	Bkd	332	1977	118.633	370867	370867
D^Dd2	150 nM	Bkd	334	3618	124.81	354525	354525
D^Dd2	150 nM	Bkd	336	1724	128.654	312221	312221
D^Dd2	150 nM	Bkd	338	3617	126.712	310565	310565
D^Dd2	150 nM	Bkd	340	1685	141.052	283127	283127
D^Dd2	150 nM	Bkd	342	4434	141.149	273875	273875
D^Dd2	150 nM	Bkd	344	2524	141.487	551461	551461
D^Dd2	150 nM	Bkd	346	2255	138.241	544013	544013
D^Dd2	10 uM	Bkd	226	3156	78.366	368454	368454
D^Dd2	10 uM	Bkd	228	2023	80.21	359648	359648
D^Dd2	10 uM	Bkd	230	4346	87.936	385985	385985
D^Dd2	10 uM	Bkd	232	2792	85.863	375614	375614
D^Dd2	10 uM	Bkd	234	2010	87.562	194076	194076
D^Dd2	10 uM	Bkd	236	3735	87.291	185068	185068
D^Dd2	10 uM	Bkd	238	4576	86.772	178712	178712
D^Dd2	10 uM	Bkd	240	3600	88.705	175018	175018
D^Dd2	10 uM	Bkd	242	2477	90.111	369903	369903
D^Dd2	10 uM	Bkd	244	1556	87.772	366696	366696
D^Dd2	10 uM	Bkd	246	2152	87.066	297217	297217
D^Dd2	10 uM	Bkd	248	2510	89.7	289577	289577
D^Dd2	10 uM	Bkd	250	4490	91.579	355787	355787
D^Dd2	10 uM	Bkd	252	2490	90.613	350651	350651
D^Dd2	10 uM	Bkd	254	4424	91.032	439703	439703
D^Dd2	10 uM	Bkd	256	3686	89.282	409531	409531
D^Dd2	10 uM	Bkd	258	1954	89.556	241151	241151
D^Dd2	10 uM	Bkd	260	2756	93.946	237791	237791
D^Dd2	10 uM	Bkd	262	5038	95.287	356341	356341
D^Dd2	10 uM	Bkd	264	2752	93.824	344493	344493
D^Dd2	10 uM	Bkd	266	1812	93.206	229574	229574
D^Dd2	10 uM	Bkd	268	1785	98.558	221844	221844
D^Dd2	10 uM	Bkd	270	1806	96.697	357758	357758
D^Dd2	10 uM	Bkd	272	2114	98.982	344712	344712
D^Dd2	10 uM	Bkd	274	5420	97.423	241080	241080
D^Dd2	10 uM	Bkd	276	1994	97.284	234538	234538
D^Dd2	10 uM	Bkd	278	1541	97.91	477919	477919
D^Dd2	10 uM	Bkd	280	2213	97.865	451563	451563
D^3D7	No drug	Bkd	156	1958	93.499	232895	232895
D^3D7	No drug	Bkd	158	2592	93.334	221799	221799
D^3D7	No drug	Bkd	160	2191	93.5	493941	493941
D^3D7	No drug	Bkd	162	1538	90.776	458316	458316
D^3D7	No drug	Bkd	164	1083	90.394	245236	245236
D^3D7	No drug	Bkd	166	1424	91.807	237672	237672
D^3D7	No drug	Bkd	168	1862	94.058	649015	649015
D^3D7	No drug	Bkd	170	2856	91.818	625856	625856
D^3D7	No drug	Bkd	172	2127	87.556	358415	358415
D^3D7	No drug	Bkd	174	1305	92.457	357114	357114
D^3D7	No drug	Bkd	176	3354	89.7	320375	320375
D^3D7	No drug	Bkd	178	1684	88.774	311733	311733
D^3D7	No drug	Bkd	180	1686	91.278	172055	172055
D^3D7	No drug	Bkd	182	1500	85.949	163359	163359
D^3D7	No drug	Bkd	184	1311	92.291	244551	244551
D^3D7	No drug	Bkd	186	2152	89.416	228359	228359
D^3D7	No drug	Bkd	188	1550	90.519	397260	397260
D^3D7	No drug	Bkd	190	1970	89.936	358820	358820
D^3D7	No drug	Bkd	192	844	88.793	177902	177902
D^3D7	No drug	Bkd	194	1570	90.911	171761	171761
D^3D7	No drug	Bkd	196	1454	89.052	313704	313704
D^3D7	No drug	Bkd	198	1646	91.15	283177	283177
D^3D7	No drug	Bkd	200	2658	90.492	297148	297148
D^3D7	No drug	Bkd	202	1704	89.668	279967	279967
D^3D7	No drug	Bkd	204	3024	86.682	291262	291262
D^3D7	No drug	Bkd	206	1625	84.012	261598	261598
D^3D7	No drug	Bkd	208	2556	81.281	216721	216721
D^3D7	No drug	Bkd	210	1301	84.858	195036	195036
D^3D7	No drug	Bkd	212	1234	89.063	224416	224416
D^3D7	No drug	Bkd	214	1276	91.947	216310	216310
D^3D7	No drug	Bkd	216	1308	90.724	175560	175560
D^3D7	No drug	Bkd	218	1722	90.534	160117	160117
D^3D7	No drug	Bkd	220	1286	89.478	160325	160325
D^3D7	No drug	Bkd	222	1426	94.948	150928	150928
D^3D7	No drug	Bkd	224	2310	100.068	306893	306893
D^3D7	150 nM	Bkd	66	1157	120.926	284908	284908
D^3D7	150 nM	Bkd	68	1767	126.276	180456	180456
D^3D7	150 nM	Bkd	70	2095	124.262	167183	167183
D^3D7	150 nM	Bkd	72	2701	124.965	109354	109354
D^3D7	150 nM	Bkd	74	2243	123.592	103438	103438
D^3D7	150 nM	Bkd	76	1436	121.573	248713	248713
D^3D7	150 nM	Bkd	78	2364	118.784	225519	225519
D^3D7	150 nM	Bkd	80	2561	119.996	211270	211270
D^3D7	150 nM	Bkd	82	1556	122.701	195759	195759
D^3D7	150 nM	Bkd	84	2754	124.678	301038	301038
D^3D7	150 nM	Bkd	86	1748	119.691	286129	286129
D^3D7	150 nM	Bkd	88	1968	127.299	391371	391371
D^3D7	150 nM	Bkd	90	2474	129.693	360578	360578
D^3D7	150 nM	Bkd	92	2911	129.524	308301	308301
D^3D7	150 nM	Bkd	94	2828	127.486	291630	291630
D^3D7	150 nM	Bkd	96	1305	120.568	146215	146215
D^3D7	150 nM	Bkd	98	1198	126.598	135359	135359
D^3D7	150 nM	Bkd	100	1726	127.89	79345	79345
D^3D7	150 nM	Bkd	102	2128	128.894	77291	77291
D^3D7	150 nM	Bkd	104	1242	124.007	231349	231349
D^3D7	150 nM	Bkd	106	1344	126.737	220530	220530
D^3D7	150 nM	Bkd	108	1505	127.802	263440	263440
D^3D7	150 nM	Bkd	110	4872	123.009	252369	252369
D^3D7	150 nM	Bkd	112	1555	125.379	177703	177703
D^3D7	150 nM	Bkd	114	3500	120.709	171434	171434
D^3D7	150 nM	Bkd	116	2934	124.663	148880	148880
D^3D7	150 nM	Bkd	118	1694	125.901	143254	143254
D^3D7	150 nM	Bkd	120	2292	124.932	323005	323005
D^3D7	150 nM	Bkd	122	1369	122.472	311256	311256
D^3D7	150 nM	Bkd	124	1847	124.307	205090	205090
D^3D7	150 nM	Bkd	126	3932	125.959	196486	196486
D^3D7	150 nM	Bkd	128	2367	125.961	162800	162800
D^3D7	150 nM	Bkd	130	1543	125.03	152253	152253
D^3D7	150 nM	Bkd	132	2549	122.372	284702	284702
D^3D7	150 nM	Bkd	134	1991	122.18	267308	267308
D^3D7	150 nM	Bkd	136	1750	123.828	273627	273627
D^3D7	150 nM	Bkd	138	1448	121.966	253737	253737
D^3D7	150 nM	Bkd	140	1108	122.467	224692	224692
D^3D7	150 nM	Bkd	142	3443	123.395	214892	214892
D^3D7	150 nM	Bkd	144	1030	123.358	285995	285995
D^3D7	150 nM	Bkd	146	3516	123.809	265974	265974
D^3D7	150 nM	Bkd	148	2686	123.779	339892	339892
D^3D7	150 nM	Bkd	150	3521	125.458	307251	307251
D^3D7	150 nM	Bkd	152	2844	130.491	161186	161186
D^3D7	150 nM	Bkd	154	1630	126.141	157126	157126
D^3D7	10 uM	Bkd	2	1679	106.565	259494	259494
D^3D7	10 uM	Bkd	4	2290	110.699	233125	233125
D^3D7	10 uM	Bkd	6	1970	111.101	268865	268865
D^3D7	10 uM	Bkd	8	2160	103.218	251453	251453
D^3D7	10 uM	Bkd	10	1751	104.794	269216	269216
D^3D7	10 uM	Bkd	12	1884	104.139	250064	250064
D^3D7	10 uM	Bkd	14	1650	105.553	270251	270251
D^3D7	10 uM	Bkd	16	1016	105.02	245258	245258
D^3D7	10 uM	Bkd	18	2280	110.325	440615	440615
D^3D7	10 uM	Bkd	20	2708	110.002	408191	408191
D^3D7	10 uM	Bkd	22	1548	109.292	591792	591792
D^3D7	10 uM	Bkd	24	2174	122.028	550692	550692
D^3D7	10 uM	Bkd	26	2576	119.95	507519	507519
D^3D7	10 uM	Bkd	28	2716	115.843	466802	466802
D^3D7	10 uM	Bkd	30	1618	114.772	296026	296026
D^3D7	10 uM	Bkd	32	4102	117.681	275326	275326
D^3D7	10 uM	Bkd	34	3120	116.662	256118	256118
D^3D7	10 uM	Bkd	36	1945	120.088	247369	247369
D^3D7	10 uM	Bkd	38	1962	121.167	283619	283619
D^3D7	10 uM	Bkd	40	1880	118.824	278311	278311
D^3D7	10 uM	Bkd	42	1635	117.134	160514	160514
D^3D7	10 uM	Bkd	44	2064	114.164	151338	151338
D^3D7	10 uM	Bkd	46	1702	118.866	115572	115572
D^3D7	10 uM	Bkd	48	1813	118.67	109742	109742
D^3D7	10 uM	Bkd	50	1000	108.975	442608	442608
D^3D7	10 uM	Bkd	52	1328	119.137	392755	392755
D^3D7	10 uM	Bkd	54	2889	116.979	403233	403233
D^3D7	10 uM	Bkd	56	1257	117.698	371822	371822
D^3D7	10 uM	Bkd	58	1522	110.323	351041	351041
D^3D7	10 uM	Bkd	60	3138	112.17	326808	326808
D^3D7	10 uM	Bkd	62	2073	108.374	181867	181867
D^3D7	10 uM	Bkd	64	2405	109.162	173082	173082
