# Supplementary material for: 4-Aminoquinolines block heme iron reactivity and interfere with artemisinin action
Source: eLife. 2026 Mar 23;14:RP108976. doi: 10.7554/eLife.108976 (PMC13008355; doi:10.7554/eLife.108976)
Supplement: Figure 3—source data 4. [file elife-108976-fig3-data4.zip › Figure 3- source data 4- Ac-H-FluNoc Dd2 PfCRT^Dd2 vs Dd2 PfCRT^3D7/2025-07-17 D^Dd2 vs D^3D7.xlsx]

## Sheet: Sheet1
Parasite	Treatment	Region	Number	Area	Mean	IntDen	Rel IntDen		Parasite	Treatment	Region	Number	Area	Mean		Parasite-bkd
D^Dd2	No CQ	Parasite	303	2100	87.565	183886	183886		D^Dd2	No CQ	Bkd	304	2100	82.202		5.363
D^Dd2	No CQ	Parasite	305	2710	89.487	242509	242509		D^Dd2	No CQ	Bkd	306	2710	83.263		6.224
D^Dd2	No CQ	Parasite	307	3384	92.606	313379	313379		D^Dd2	No CQ	Bkd	308	3384	83.581		9.025
D^Dd2	No CQ	Parasite	309	2037	85.981	175144	175144		D^Dd2	No CQ	Bkd	310	2037	84.154		1.827
D^Dd2	No CQ	Parasite	311	3542	91.436	323868	323868		D^Dd2	No CQ	Bkd	312	3542	84.05		7.386
D^Dd2	No CQ	Parasite	313	942	87.282	82220	82220		D^Dd2	No CQ	Bkd	314	942	84.616		2.666
D^Dd2	No CQ	Parasite	315	1581	86.663	137014	137014		D^Dd2	No CQ	Bkd	316	1581	82.769		3.894
D^Dd2	No CQ	Parasite	317	1315	85.927	112994	112994		D^Dd2	No CQ	Bkd	318	1315	81.831		4.096
D^Dd2	No CQ	Parasite	319	2031	93.477	189851	189851		D^Dd2	No CQ	Bkd	320	2031	90.94		2.537
D^Dd2	No CQ	Parasite	321	2463	99.624	245375	245375		D^Dd2	No CQ	Bkd	322	2463	91.223		8.401
D^Dd2	No CQ	Parasite	323	2823	99.676	281384	281384		D^Dd2	No CQ	Bkd	324	2823	91.209		8.467
D^Dd2	No CQ	Parasite	325	3266	104.867	342497	342497		D^Dd2	No CQ	Bkd	326	3266	93.83		11.037
D^Dd2	No CQ	Parasite	327	3218	99.554	320366	320366		D^Dd2	No CQ	Bkd	328	3218	91.3		8.254
D^Dd2	No CQ	Parasite	329	1225	94.348	115576	115576		D^Dd2	No CQ	Bkd	330	1225	92.308		2.04
D^Dd2	No CQ	Parasite	331	1978	93.441	184826	184826		D^Dd2	No CQ	Bkd	332	1978	89.089		4.352
D^Dd2	No CQ	Parasite	333	1602	98.911	158456	158456		D^Dd2	No CQ	Bkd	334	1602	94.378		4.533
D^Dd2	No CQ	Parasite	335	1854	99.135	183797	183797		D^Dd2	No CQ	Bkd	336	1854	93.874		5.261
D^Dd2	No CQ	Parasite	337	1276	96.078	122595	122595		D^Dd2	No CQ	Bkd	338	1276	92.025		4.053
D^Dd2	No CQ	Parasite	339	2959	97.478	288438	288438		D^Dd2	No CQ	Bkd	340	2959	90.42		7.058
D^Dd2	No CQ	Parasite	341	2553	95.73	244398	244398		D^Dd2	No CQ	Bkd	342	2553	88.243		7.487
D^Dd2	No CQ	Parasite	343	1748	97.19	169888	169888		D^Dd2	No CQ	Bkd	344	1748	89.102		8.088
D^Dd2	No CQ	Parasite	345	3564	88.433	315176	315176		D^Dd2	No CQ	Bkd	346	3564	81.801		6.632
D^Dd2	No CQ	Parasite	347	1394	87.494	121967	121967		D^Dd2	No CQ	Bkd	348	1394	84.393		3.101
D^Dd2	No CQ	Parasite	349	1055	89.006	93901	93901		D^Dd2	No CQ	Bkd	350	1055	82.245		6.761
D^Dd2	No CQ	Parasite	351	2842	90.6	257486	257486		D^Dd2	No CQ	Bkd	352	2842	87.243		3.357
D^Dd2	No CQ	Parasite	353	1756	93.696	164531	164531		D^Dd2	No CQ	Bkd	354	1756	87.027		6.669
D^Dd2	No CQ	Parasite	355	3037	96.707	293699	293699		D^Dd2	No CQ	Bkd	356	3037	85.922		10.785
D^Dd2	No CQ	Parasite	357	2790	88.236	246178	246178		D^Dd2	No CQ	Bkd	358	2790	81.668		6.568
D^Dd2	No CQ	Parasite	359	2848	89.552	255045	255045		D^Dd2	No CQ	Bkd	360	2848	82.676		6.876
D^Dd2	No CQ	Parasite	361	1110	88.373	98094	98094		D^Dd2	No CQ	Bkd	362	1110	85.969		2.404
D^Dd2	No CQ	Parasite	363	1908	89.873	171477	171477		D^Dd2	No CQ	Bkd	364	1908	77.886		11.987
D^Dd2	No CQ	Parasite	365	1620	84.806	137385	137385		D^Dd2	No CQ	Bkd	366	1620	79		5.806
D^Dd2	No CQ	Parasite	367	2025	89.248	180727	180727		D^Dd2	No CQ	Bkd	368	2025	79.4		9.848
D^Dd2	No CQ	Parasite	369	2224	86.795	193032	193032		D^Dd2	No CQ	Bkd	370	2224	79.659		7.136
D^Dd2	150 nM CQ	Parasite	247	2351	86.561	203505	203505		D^Dd2	150 nM CQ	Bkd	248	2351	85.057		1.504
D^Dd2	150 nM CQ	Parasite	249	3216	89.777	288723	288723		D^Dd2	150 nM CQ	Bkd	250	3216	86.458		3.319
D^Dd2	150 nM CQ	Parasite	251	3168	93.152	295105	295105		D^Dd2	150 nM CQ	Bkd	252	3168	87.124		6.028
D^Dd2	150 nM CQ	Parasite	253	2872	86.238	247676	247676		D^Dd2	150 nM CQ	Bkd	254	2872	84.974		1.264
D^Dd2	150 nM CQ	Parasite	255	1907	87.668	167183	167183		D^Dd2	150 nM CQ	Bkd	256	1907	84.551		3.117
D^Dd2	150 nM CQ	Parasite	257	1791	86.935	155700	155700		D^Dd2	150 nM CQ	Bkd	258	1791	84.969		1.966
D^Dd2	150 nM CQ	Parasite	259	2171	86.928	188721	188721		D^Dd2	150 nM CQ	Bkd	260	2171	83.871		3.057
D^Dd2	150 nM CQ	Parasite	261	2440	90.812	221582	221582		D^Dd2	150 nM CQ	Bkd	262	2440	86.784		4.028
D^Dd2	150 nM CQ	Parasite	263	3505	87.768	307628	307628		D^Dd2	150 nM CQ	Bkd	264	3505	86.298		1.47
D^Dd2	150 nM CQ	Parasite	265	3004	87.98	264291	264291		D^Dd2	150 nM CQ	Bkd	266	3004	86.208		1.772
D^Dd2	150 nM CQ	Parasite	267	4130	87.283	360477	360477		D^Dd2	150 nM CQ	Bkd	268	4130	85.759		1.524
D^Dd2	150 nM CQ	Parasite	269	5289	90.669	479548	479548		D^Dd2	150 nM CQ	Bkd	270	5289	87.607		3.062
D^Dd2	150 nM CQ	Parasite	271	1891	87.65	165747	165747		D^Dd2	150 nM CQ	Bkd	272	1891	87.531		0.119
D^Dd2	150 nM CQ	Parasite	273	1648	91.539	150857	150857		D^Dd2	150 nM CQ	Bkd	274	1648	87.083		4.456
D^Dd2	150 nM CQ	Parasite	275	2869	89.825	257708	257708		D^Dd2	150 nM CQ	Bkd	276	2869	88.002		1.823
D^Dd2	150 nM CQ	Parasite	277	3142	87.872	276093	276093		D^Dd2	150 nM CQ	Bkd	278	3142	87.357		0.515
D^Dd2	150 nM CQ	Parasite	279	2527	96.744	244471	244471		D^Dd2	150 nM CQ	Bkd	280	2527	87.102		9.642
D^Dd2	150 nM CQ	Parasite	281	1054	87.296	92010	92010		D^Dd2	150 nM CQ	Bkd	282	1054	84.492		2.804
D^Dd2	150 nM CQ	Parasite	283	4327	84.761	366761	366761		D^Dd2	150 nM CQ	Bkd	284	4327	84.026		0.735
D^Dd2	150 nM CQ	Parasite	285	2358	83.892	197818	197818		D^Dd2	150 nM CQ	Bkd	286	2358	83.394		0.498
D^Dd2	150 nM CQ	Parasite	287	2443	87.515	213798	213798		D^Dd2	150 nM CQ	Bkd	288	2443	86.907		0.608
D^Dd2	150 nM CQ	Parasite	289	1398	91.145	127421	127421		D^Dd2	150 nM CQ	Bkd	290	1398	88.175		2.97
D^Dd2	150 nM CQ	Parasite	291	1215	91.309	110940	110940		D^Dd2	150 nM CQ	Bkd	292	1215	86.561		4.748
D^Dd2	150 nM CQ	Parasite	293	1199	86.25	103414	103414		D^Dd2	150 nM CQ	Bkd	294	1199	84.778		1.472
D^Dd2	150 nM CQ	Parasite	295	2499	85.454	213550	213550		D^Dd2	150 nM CQ	Bkd	296	2499	84.731		0.723
D^Dd2	150 nM CQ	Parasite	297	2494	86.889	216701	216701		D^Dd2	150 nM CQ	Bkd	298	2494	86.477		0.412
D^Dd2	150 nM CQ	Parasite	299	1752	88.012	154197	154197		D^Dd2	150 nM CQ	Bkd	300	1752	86.25		1.762
D^Dd2	150 nM CQ	Parasite	301	1420	88.213	125263	125263		D^Dd2	150 nM CQ	Bkd	302	1420	84.291		3.922
D^Dd2	10 uM CQ	Parasite	189	2012	79.972	160904	160904		D^Dd2	10 uM CQ	Bkd	190	2012	75.242		4.73
D^Dd2	10 uM CQ	Parasite	191	3972	76.442	303629	303629		D^Dd2	10 uM CQ	Bkd	192	3972	75.838		0.604
D^Dd2	10 uM CQ	Parasite	193	3942	74.514	293735	293735		D^Dd2	10 uM CQ	Bkd	194	3942	74.139		0.375
D^Dd2	10 uM CQ	Parasite	195	2729	76.088	207645	207645		D^Dd2	10 uM CQ	Bkd	196	2729	76.029		0.059
D^Dd2	10 uM CQ	Parasite	197	3112	81.884	254822	254822		D^Dd2	10 uM CQ	Bkd	198	3112	76.149		5.735
D^Dd2	10 uM CQ	Parasite	199	1432	76.765	109927	109927		D^Dd2	10 uM CQ	Bkd	200	1432	77.396		-0.631
D^Dd2	10 uM CQ	Parasite	201	1025	79.675	81667	81667		D^Dd2	10 uM CQ	Bkd	202	1025	78.87		0.805
D^Dd2	10 uM CQ	Parasite	203	1770	78.376	138726	138726		D^Dd2	10 uM CQ	Bkd	204	1770	77.187		1.189
D^Dd2	10 uM CQ	Parasite	205	1708	79.477	135747	135747		D^Dd2	10 uM CQ	Bkd	206	1708	78.2		1.277
D^Dd2	10 uM CQ	Parasite	207	2279	78.822	179635	179635		D^Dd2	10 uM CQ	Bkd	208	2279	79.064		-0.242
D^Dd2	10 uM CQ	Parasite	209	2684	78.604	210974	210974		D^Dd2	10 uM CQ	Bkd	210	2684	78.317		0.287
D^Dd2	10 uM CQ	Parasite	211	2957	83.107	245746	245746		D^Dd2	10 uM CQ	Bkd	212	2957	79.575		3.532
D^Dd2	10 uM CQ	Parasite	213	5215	82.089	428096	428096		D^Dd2	10 uM CQ	Bkd	214	5215	81.177		0.912
D^Dd2	10 uM CQ	Parasite	215	1708	79.951	136557	136557		D^Dd2	10 uM CQ	Bkd	216	1708	80.88		-0.929
D^Dd2	10 uM CQ	Parasite	217	2715	83.834	227609	227609		D^Dd2	10 uM CQ	Bkd	218	2715	82.139		1.695
D^Dd2	10 uM CQ	Parasite	219	1455	83.085	120888	120888		D^Dd2	10 uM CQ	Bkd	220	1455	82.227		0.858
D^Dd2	10 uM CQ	Parasite	221	4051	81.571	330444	330444		D^Dd2	10 uM CQ	Bkd	222	4051	81.042		0.529
D^Dd2	10 uM CQ	Parasite	223	2688	82.877	222773	222773		D^Dd2	10 uM CQ	Bkd	224	2688	82.589		0.288
D^Dd2	10 uM CQ	Parasite	225	1640	80.8	132512	132512		D^Dd2	10 uM CQ	Bkd	226	1640	81.842		-1.042
D^Dd2	10 uM CQ	Parasite	227	2000	79.892	159785	159785		D^Dd2	10 uM CQ	Bkd	228	2000	80.917		-1.025
D^Dd2	10 uM CQ	Parasite	229	3419	83.004	283792	283792		D^Dd2	10 uM CQ	Bkd	230	3419	82.319		0.685
D^Dd2	10 uM CQ	Parasite	231	2966	87.245	258770	258770		D^Dd2	10 uM CQ	Bkd	232	2966	84.613		2.632
D^Dd2	10 uM CQ	Parasite	233	2630	85.324	224402	224402		D^Dd2	10 uM CQ	Bkd	234	2630	84.787		0.537
D^Dd2	10 uM CQ	Parasite	235	2932	83.786	245660	245660		D^Dd2	10 uM CQ	Bkd	236	2932	82.358		1.428
D^Dd2	10 uM CQ	Parasite	237	1570	83.836	131622	131622		D^Dd2	10 uM CQ	Bkd	238	1570	82.143		1.693
D^Dd2	10 uM CQ	Parasite	239	2691	83.71	225264	225264		D^Dd2	10 uM CQ	Bkd	240	2691	83.142		0.568
D^Dd2	10 uM CQ	Parasite	241	2027	83.888	170041	170041		D^Dd2	10 uM CQ	Bkd	242	2027	82.416		1.472
D^Dd2	10 uM CQ	Parasite	243	2779	83.579	232265	232265		D^Dd2	10 uM CQ	Bkd	244	2779	82.887		0.692
D^Dd2	10 uM CQ	Parasite	245	1730	82.089	142014	142014		D^Dd2	10 uM CQ	Bkd	246	1730	82.979		-0.89
D^3D7	No CQ	Parasite	121	1966	70.546	138694	138694		D^3D7	No CQ	Bkd	122	1966	67.365		3.181
D^3D7	No CQ	Parasite	123	1425	71.047	101242	101242		D^3D7	No CQ	Bkd	124	1425	66.388		4.659
D^3D7	No CQ	Parasite	125	1573	69.125	108734	108734		D^3D7	No CQ	Bkd	126	1573	64.702		4.423
D^3D7	No CQ	Parasite	127	1722	73.153	125969	125969		D^3D7	No CQ	Bkd	128	1722	68.336		4.817
D^3D7	No CQ	Parasite	129	1498	72.103	108011	108011		D^3D7	No CQ	Bkd	130	1498	68.796		3.307
D^3D7	No CQ	Parasite	131	1026	72.184	74061	74061		D^3D7	No CQ	Bkd	132	1026	66.99		5.194
D^3D7	No CQ	Parasite	133	1591	80.445	127988	127988		D^3D7	No CQ	Bkd	134	1591	74.732		5.713
D^3D7	No CQ	Parasite	135	1729	78.314	135405	135405		D^3D7	No CQ	Bkd	136	1729	74.828		3.486
D^3D7	No CQ	Parasite	137	3795	81.904	310825	310825		D^3D7	No CQ	Bkd	138	3795	73.69		8.214
D^3D7	No CQ	Parasite	139	1065	77.866	82927	82927		D^3D7	No CQ	Bkd	140	1065	73.612		4.254
D^3D7	No CQ	Parasite	141	1760	78.289	137789	137789		D^3D7	No CQ	Bkd	142	1760	73.965		4.324
D^3D7	No CQ	Parasite	143	1663	90.069	149784	149784		D^3D7	No CQ	Bkd	144	1663	80.815		9.254
D^3D7	No CQ	Parasite	145	3088	79.57	245712	245712		D^3D7	No CQ	Bkd	146	3088	70.89		8.68
D^3D7	No CQ	Parasite	147	2034	75.535	153639	153639		D^3D7	No CQ	Bkd	148	2034	71.389		4.146
D^3D7	No CQ	Parasite	149	750	76.855	57641	57641		D^3D7	No CQ	Bkd	150	750	72.117		4.738
D^3D7	No CQ	Parasite	151	852	77.264	65829	65829		D^3D7	No CQ	Bkd	152	852	72.306		4.958
D^3D7	No CQ	Parasite	153	1686	79.755	134467	134467		D^3D7	No CQ	Bkd	154	1686	70.517		9.238
D^3D7	No CQ	Parasite	155	2555	77.736	198616	198616		D^3D7	No CQ	Bkd	156	2555	72.138		5.598
D^3D7	No CQ	Parasite	157	1836	86.474	158767	158767		D^3D7	No CQ	Bkd	158	1836	81.231		5.243
D^3D7	No CQ	Parasite	159	3660	89.779	328591	328591		D^3D7	No CQ	Bkd	160	3479	84.788		4.991
D^3D7	No CQ	Parasite	161	1963	91.79	180183	180183		D^3D7	No CQ	Bkd	162	1963	88.021		3.769
D^3D7	No CQ	Parasite	163	2917	94.095	274475	274475		D^3D7	No CQ	Bkd	164	2917	84.529		9.566
D^3D7	No CQ	Parasite	165	1378	90.801	125124	125124		D^3D7	No CQ	Bkd	166	1378	87.188		3.613
D^3D7	No CQ	Parasite	167	2502	90.512	226462	226462		D^3D7	No CQ	Bkd	168	2502	86.753		3.759
D^3D7	No CQ	Parasite	169	2562	93.202	238784	238784		D^3D7	No CQ	Bkd	170	2562	88.762		4.44
D^3D7	No CQ	Parasite	171	1050	95.193	99953	99953		D^3D7	No CQ	Bkd	172	1050	88.63		6.563
D^3D7	No CQ	Parasite	173	1178	94.012	110746	110746		D^3D7	No CQ	Bkd	174	1178	88.536		5.476
D^3D7	No CQ	Parasite	175	1342	94.634	126999	126999		D^3D7	No CQ	Bkd	176	1342	90.633		4.001
D^3D7	No CQ	Parasite	177	1933	98.9	191173	191173		D^3D7	No CQ	Bkd	178	1933	90.079		8.821
D^3D7	No CQ	Parasite	179	1357	98.126	133157	133157		D^3D7	No CQ	Bkd	180	1357	87.944		10.182
D^3D7	No CQ	Parasite	181	3208	95.764	307210	307210		D^3D7	No CQ	Bkd	182	3208	87.452		8.312
D^3D7	No CQ	Parasite	183	1801	92.948	167399	167399		D^3D7	No CQ	Bkd	184	1801	86.828		6.12
D^3D7	No CQ	Parasite	185	2086	90.207	188171	188171		D^3D7	No CQ	Bkd	186	2086	83.339		6.868
D^3D7	No CQ	Parasite	187	2886	92.557	267119	267119		D^3D7	No CQ	Bkd	188	2886	85.562		6.995
D^3D7	150 nM CQ	Parasite	53	2374	81.364	193157	193157		D^3D7	150 nM CQ	Bkd	54	2374	76.596		4.768
D^3D7	150 nM CQ	Parasite	55	1758	79.105	139066	139066		D^3D7	150 nM CQ	Bkd	56	1758	74.828		4.277
D^3D7	150 nM CQ	Parasite	57	1798	75.431	135625	135625		D^3D7	150 nM CQ	Bkd	58	1798	76.709		-1.278
D^3D7	150 nM CQ	Parasite	59	3464	82.712	286513	286513		D^3D7	150 nM CQ	Bkd	60	3464	77.277		5.435
D^3D7	150 nM CQ	Parasite	61	2427	82.933	201279	201279		D^3D7	150 nM CQ	Bkd	62	2427	76.017		6.916
D^3D7	150 nM CQ	Parasite	63	2555	83.391	213064	213064		D^3D7	150 nM CQ	Bkd	64	2555	76.161		7.23
D^3D7	150 nM CQ	Parasite	65	2924	79.015	231039	231039		D^3D7	150 nM CQ	Bkd	66	2924	75.359		3.656
D^3D7	150 nM CQ	Parasite	67	3380	78.705	266023	266023		D^3D7	150 nM CQ	Bkd	68	3380	77.888		0.817
D^3D7	150 nM CQ	Parasite	69	2802	80.883	226635	226635		D^3D7	150 nM CQ	Bkd	70	2802	77.718		3.165
D^3D7	150 nM CQ	Parasite	71	1794	79.168	142027	142027		D^3D7	150 nM CQ	Bkd	72	1794	78.562		0.606
D^3D7	150 nM CQ	Parasite	73	4413	86.783	382972	382972		D^3D7	150 nM CQ	Bkd	74	4413	78.679		8.104
D^3D7	150 nM CQ	Parasite	75	2205	81.457	179613	179613		D^3D7	150 nM CQ	Bkd	76	2205	77.986		3.471
D^3D7	150 nM CQ	Parasite	77	3014	81.93	246936	246936		D^3D7	150 nM CQ	Bkd	78	3014	76.22		5.71
D^3D7	150 nM CQ	Parasite	79	954	80.423	76724	76724		D^3D7	150 nM CQ	Bkd	80	954	78.423		2
D^3D7	150 nM CQ	Parasite	81	1672	80.597	134759	134759		D^3D7	150 nM CQ	Bkd	82	1672	78.685		1.912
D^3D7	150 nM CQ	Parasite	83	4614	83.979	387477	387477		D^3D7	150 nM CQ	Bkd	84	4614	77.969		6.01
D^3D7	150 nM CQ	Parasite	85	1758	81.495	143269	143269		D^3D7	150 nM CQ	Bkd	86	1758	76.651		4.844
D^3D7	150 nM CQ	Parasite	87	1658	81.229	134677	134677		D^3D7	150 nM CQ	Bkd	88	1658	76.887		4.342
D^3D7	150 nM CQ	Parasite	89	1570	80.248	125990	125990		D^3D7	150 nM CQ	Bkd	90	1570	75.931		4.317
D^3D7	150 nM CQ	Parasite	91	1738	79.607	138357	138357		D^3D7	150 nM CQ	Bkd	92	1738	76.937		2.67
D^3D7	150 nM CQ	Parasite	93	2158	82.944	178993	178993		D^3D7	150 nM CQ	Bkd	94	2158	80.139		2.805
D^3D7	150 nM CQ	Parasite	95	3362	86.737	291610	291610		D^3D7	150 nM CQ	Bkd	96	3362	80.473		6.264
D^3D7	150 nM CQ	Parasite	97	2553	87.837	224249	224249		D^3D7	150 nM CQ	Bkd	98	2553	81.842		5.995
D^3D7	150 nM CQ	Parasite	99	2770	82.606	228819	228819		D^3D7	150 nM CQ	Bkd	100	2770	80.277		2.329
D^3D7	150 nM CQ	Parasite	101	3537	83.29	294595	294595		D^3D7	150 nM CQ	Bkd	102	3537	80.453		2.837
D^3D7	150 nM CQ	Parasite	103	2449	80.4	196900	196900		D^3D7	150 nM CQ	Bkd	104	2449	79.425		0.975
D^3D7	150 nM CQ	Parasite	105	2100	83.95	176294	176294		D^3D7	150 nM CQ	Bkd	106	2100	80.018		3.932
D^3D7	150 nM CQ	Parasite	107	3350	81.826	274117	274117		D^3D7	150 nM CQ	Bkd	108	3350	78.557		3.269
D^3D7	150 nM CQ	Parasite	109	2336	73.916	172668	172668		D^3D7	150 nM CQ	Bkd	110	2336	71.906		2.01
D^3D7	150 nM CQ	Parasite	111	2170	76.186	165324	165324		D^3D7	150 nM CQ	Bkd	112	2170	72.149		4.037
D^3D7	150 nM CQ	Parasite	113	4168	76.285	317954	317954		D^3D7	150 nM CQ	Bkd	114	4168	71.813		4.472
D^3D7	150 nM CQ	Parasite	115	4294	73.753	316694	316694		D^3D7	150 nM CQ	Bkd	116	4294	70.356		3.397
D^3D7	150 nM CQ	Parasite	117	2157	74.657	161036	161036		D^3D7	150 nM CQ	Bkd	118	2157	70.922		3.735
D^3D7	150 nM CQ	Parasite	119	3212	71.874	230860	230860		D^3D7	150 nM CQ	Bkd	120	3212	70.454		1.42
D^3D7	10 uM CQ	Parasite	1	1158	67.702	78399	78399		D^3D7	10 uM CQ	Bkd	2	1158	65.815		1.887
D^3D7	10 uM CQ	Parasite	3	2092	68.322	142930	142930		D^3D7	10 uM CQ	Bkd	4	2092	65.906		2.416
D^3D7	10 uM CQ	Parasite	5	3210	72.126	231523	231523		D^3D7	10 uM CQ	Bkd	6	3210	67.281		4.845
D^3D7	10 uM CQ	Parasite	7	2093	70.51	147578	147578		D^3D7	10 uM CQ	Bkd	8	2093	67.818		2.692
D^3D7	10 uM CQ	Parasite	9	3169	69.155	219151	219151		D^3D7	10 uM CQ	Bkd	10	3169	67.488		1.667
D^3D7	10 uM CQ	Parasite	11	1782	72.659	129479	129479		D^3D7	10 uM CQ	Bkd	12	1782	68.258		4.401
D^3D7	10 uM CQ	Parasite	13	2153	71.93	154865	154865		D^3D7	10 uM CQ	Bkd	14	2153	67.448		4.482
D^3D7	10 uM CQ	Parasite	15	3294	74.522	245474	245474		D^3D7	10 uM CQ	Bkd	16	3294	69.561		4.961
D^3D7	10 uM CQ	Parasite	17	2284	74.933	171148	171148		D^3D7	10 uM CQ	Bkd	18	2284	70.523		4.41
D^3D7	10 uM CQ	Parasite	19	1994	74.783	149117	149117		D^3D7	10 uM CQ	Bkd	20	1994	68.844		5.939
D^3D7	10 uM CQ	Parasite	21	2636	74.167	195504	195504		D^3D7	10 uM CQ	Bkd	22	2636	69.465		4.702
D^3D7	10 uM CQ	Parasite	23	2554	72.058	184036	184036		D^3D7	10 uM CQ	Bkd	24	2554	70.724		1.334
D^3D7	10 uM CQ	Parasite	25	2508	73.419	184135	184135		D^3D7	10 uM CQ	Bkd	26	2508	69.997		3.422
D^3D7	10 uM CQ	Parasite	27	1342	72.484	97274	97274		D^3D7	10 uM CQ	Bkd	28	1342	69.539		2.945
D^3D7	10 uM CQ	Parasite	29	2554	72.711	185705	185705		D^3D7	10 uM CQ	Bkd	30	2554	70.181		2.53
D^3D7	10 uM CQ	Parasite	31	3697	76.268	281961	281961		D^3D7	10 uM CQ	Bkd	32	3697	69.628		6.64
D^3D7	10 uM CQ	Parasite	33	3140	70.331	220838	220838		D^3D7	10 uM CQ	Bkd	34	3140	69.824		0.507
D^3D7	10 uM CQ	Parasite	35	3337	73.336	244721	244721		D^3D7	10 uM CQ	Bkd	36	3337	69.955		3.381
D^3D7	10 uM CQ	Parasite	37	1611	71.52	115219	115219		D^3D7	10 uM CQ	Bkd	38	1611	69.528		1.992
D^3D7	10 uM CQ	Parasite	39	2765	75.826	209659	209659		D^3D7	10 uM CQ	Bkd	40	2765	70.838		4.988
D^3D7	10 uM CQ	Parasite	41	2585	74.096	191539	191539		D^3D7	10 uM CQ	Bkd	42	2585	70.867		3.229
D^3D7	10 uM CQ	Parasite	43	3822	72.971	278896	278896		D^3D7	10 uM CQ	Bkd	44	3822	70.34		2.631
D^3D7	10 uM CQ	Parasite	45	2790	79.825	222711	222711		D^3D7	10 uM CQ	Bkd	46	2790	71.333		8.492
D^3D7	10 uM CQ	Parasite	47	2748	76.59	210468	210468		D^3D7	10 uM CQ	Bkd	48	2748	72.604		3.986
D^3D7	10 uM CQ	Parasite	49	2762	74.871	206794	206794		D^3D7	10 uM CQ	Bkd	50	2762	72.337		2.534
D^3D7	10 uM CQ	Parasite	51	1570	70.78	111125	111125		D^3D7	10 uM CQ	Bkd	52	1570	70.243		0.537
D^Dd2	No CQ	Bkd	304	2100	82.202	172625	172625
D^Dd2	No CQ	Bkd	306	2710	83.263	225643	225643
D^Dd2	No CQ	Bkd	308	3384	83.581	282839	282839
D^Dd2	No CQ	Bkd	310	2037	84.154	171422	171422
D^Dd2	No CQ	Bkd	312	3542	84.05	297704	297704
D^Dd2	No CQ	Bkd	314	942	84.616	79708	79708
D^Dd2	No CQ	Bkd	316	1581	82.769	130858	130858
D^Dd2	No CQ	Bkd	318	1315	81.831	107608	107608
D^Dd2	No CQ	Bkd	320	2031	90.94	184700	184700
D^Dd2	No CQ	Bkd	322	2463	91.223	224683	224683
D^Dd2	No CQ	Bkd	324	2823	91.209	257484	257484
D^Dd2	No CQ	Bkd	326	3266	93.83	306449	306449
D^Dd2	No CQ	Bkd	328	3218	91.3	293805	293805
D^Dd2	No CQ	Bkd	330	1225	92.308	113077	113077
D^Dd2	No CQ	Bkd	332	1978	89.089	176218	176218
D^Dd2	No CQ	Bkd	334	1602	94.378	151194	151194
D^Dd2	No CQ	Bkd	336	1854	93.874	174043	174043
D^Dd2	No CQ	Bkd	338	1276	92.025	117424	117424
D^Dd2	No CQ	Bkd	340	2959	90.42	267553	267553
D^Dd2	No CQ	Bkd	342	2553	88.243	225285	225285
D^Dd2	No CQ	Bkd	344	1748	89.102	155751	155751
D^Dd2	No CQ	Bkd	346	3564	81.801	291538	291538
D^Dd2	No CQ	Bkd	348	1394	84.393	117644	117644
D^Dd2	No CQ	Bkd	350	1055	82.245	86768	86768
D^Dd2	No CQ	Bkd	352	2842	87.243	247945	247945
D^Dd2	No CQ	Bkd	354	1756	87.027	152819	152819
D^Dd2	No CQ	Bkd	356	3037	85.922	260945	260945
D^Dd2	No CQ	Bkd	358	2790	81.668	227854	227854
D^Dd2	No CQ	Bkd	360	2848	82.676	235462	235462
D^Dd2	No CQ	Bkd	362	1110	85.969	95426	95426
D^Dd2	No CQ	Bkd	364	1908	77.886	148606	148606
D^Dd2	No CQ	Bkd	366	1620	79	127980	127980
D^Dd2	No CQ	Bkd	368	2025	79.4	160784	160784
D^Dd2	No CQ	Bkd	370	2224	79.659	177161	177161
D^Dd2	150 nM CQ	Bkd	248	2351	85.057	199970	199970
D^Dd2	150 nM CQ	Bkd	250	3216	86.458	278050	278050
D^Dd2	150 nM CQ	Bkd	252	3168	87.124	276010	276010
D^Dd2	150 nM CQ	Bkd	254	2872	84.974	244044	244044
D^Dd2	150 nM CQ	Bkd	256	1907	84.551	161239	161239
D^Dd2	150 nM CQ	Bkd	258	1791	84.969	152180	152180
D^Dd2	150 nM CQ	Bkd	260	2171	83.871	182084	182084
D^Dd2	150 nM CQ	Bkd	262	2440	86.784	211754	211754
D^Dd2	150 nM CQ	Bkd	264	3505	86.298	302476	302476
D^Dd2	150 nM CQ	Bkd	266	3004	86.208	258970	258970
D^Dd2	150 nM CQ	Bkd	268	4130	85.759	354186	354186
D^Dd2	150 nM CQ	Bkd	270	5289	87.607	463356	463356
D^Dd2	150 nM CQ	Bkd	272	1891	87.531	165522	165522
D^Dd2	150 nM CQ	Bkd	274	1648	87.083	143513	143513
D^Dd2	150 nM CQ	Bkd	276	2869	88.002	252479	252479
D^Dd2	150 nM CQ	Bkd	278	3142	87.357	274476	274476
D^Dd2	150 nM CQ	Bkd	280	2527	87.102	220108	220108
D^Dd2	150 nM CQ	Bkd	282	1054	84.492	89055	89055
D^Dd2	150 nM CQ	Bkd	284	4327	84.026	363581	363581
D^Dd2	150 nM CQ	Bkd	286	2358	83.394	196644	196644
D^Dd2	150 nM CQ	Bkd	288	2443	86.907	212315	212315
D^Dd2	150 nM CQ	Bkd	290	1398	88.175	123268	123268
D^Dd2	150 nM CQ	Bkd	292	1215	86.561	105172	105172
D^Dd2	150 nM CQ	Bkd	294	1199	84.778	101649	101649
D^Dd2	150 nM CQ	Bkd	296	2499	84.731	211744	211744
D^Dd2	150 nM CQ	Bkd	298	2494	86.477	215674	215674
D^Dd2	150 nM CQ	Bkd	300	1752	86.25	151110	151110
D^Dd2	150 nM CQ	Bkd	302	1420	84.291	119693	119693
D^Dd2	10 uM CQ	Bkd	190	2012	75.242	151387	151387
D^Dd2	10 uM CQ	Bkd	192	3972	75.838	301228	301228
D^Dd2	10 uM CQ	Bkd	194	3942	74.139	292257	292257
D^Dd2	10 uM CQ	Bkd	196	2729	76.029	207484	207484
D^Dd2	10 uM CQ	Bkd	198	3112	76.149	236975	236975
D^Dd2	10 uM CQ	Bkd	200	1432	77.396	110831	110831
D^Dd2	10 uM CQ	Bkd	202	1025	78.87	80842	80842
D^Dd2	10 uM CQ	Bkd	204	1770	77.187	136621	136621
D^Dd2	10 uM CQ	Bkd	206	1708	78.2	133565	133565
D^Dd2	10 uM CQ	Bkd	208	2279	79.064	180186	180186
D^Dd2	10 uM CQ	Bkd	210	2684	78.317	210204	210204
D^Dd2	10 uM CQ	Bkd	212	2957	79.575	235304	235304
D^Dd2	10 uM CQ	Bkd	214	5215	81.177	423338	423338
D^Dd2	10 uM CQ	Bkd	216	1708	80.88	138143	138143
D^Dd2	10 uM CQ	Bkd	218	2715	82.139	223008	223008
D^Dd2	10 uM CQ	Bkd	220	1455	82.227	119641	119641
D^Dd2	10 uM CQ	Bkd	222	4051	81.042	328301	328301
D^Dd2	10 uM CQ	Bkd	224	2688	82.589	221998	221998
D^Dd2	10 uM CQ	Bkd	226	1640	81.842	134221	134221
D^Dd2	10 uM CQ	Bkd	228	2000	80.917	161834	161834
D^Dd2	10 uM CQ	Bkd	230	3419	82.319	281450	281450
D^Dd2	10 uM CQ	Bkd	232	2966	84.613	250962	250962
D^Dd2	10 uM CQ	Bkd	234	2630	84.787	222991	222991
D^Dd2	10 uM CQ	Bkd	236	2932	82.358	241473	241473
D^Dd2	10 uM CQ	Bkd	238	1570	82.143	128964	128964
D^Dd2	10 uM CQ	Bkd	240	2691	83.142	223736	223736
D^Dd2	10 uM CQ	Bkd	242	2027	82.416	167057	167057
D^Dd2	10 uM CQ	Bkd	244	2779	82.887	230343	230343
D^Dd2	10 uM CQ	Bkd	246	1730	82.979	143554	143554
D^3D7	No CQ	Bkd	122	1966	67.365	132439	132439
D^3D7	No CQ	Bkd	124	1425	66.388	94603	94603
D^3D7	No CQ	Bkd	126	1573	64.702	101777	101777
D^3D7	No CQ	Bkd	128	1722	68.336	117675	117675
D^3D7	No CQ	Bkd	130	1498	68.796	103057	103057
D^3D7	No CQ	Bkd	132	1026	66.99	68732	68732
D^3D7	No CQ	Bkd	134	1591	74.732	118898	118898
D^3D7	No CQ	Bkd	136	1729	74.828	129377	129377
D^3D7	No CQ	Bkd	138	3795	73.69	279652	279652
D^3D7	No CQ	Bkd	140	1065	73.612	78397	78397
D^3D7	No CQ	Bkd	142	1760	73.965	130178	130178
D^3D7	No CQ	Bkd	144	1663	80.815	134396	134396
D^3D7	No CQ	Bkd	146	3088	70.89	218908	218908
D^3D7	No CQ	Bkd	148	2034	71.389	145205	145205
D^3D7	No CQ	Bkd	150	750	72.117	54088	54088
D^3D7	No CQ	Bkd	152	852	72.306	61605	61605
D^3D7	No CQ	Bkd	154	1686	70.517	118892	118892
D^3D7	No CQ	Bkd	156	2555	72.138	184313	184313
D^3D7	No CQ	Bkd	158	1836	81.231	149141	149141
D^3D7	No CQ	Bkd	160	3479	84.788	294977	294977
D^3D7	No CQ	Bkd	162	1963	88.021	172785	172785
D^3D7	No CQ	Bkd	164	2917	84.529	246572	246572
D^3D7	No CQ	Bkd	166	1378	87.188	120145	120145
D^3D7	No CQ	Bkd	168	2502	86.753	217055	217055
D^3D7	No CQ	Bkd	170	2562	88.762	227407	227407
D^3D7	No CQ	Bkd	172	1050	88.63	93062	93062
D^3D7	No CQ	Bkd	174	1178	88.536	104295	104295
D^3D7	No CQ	Bkd	176	1342	90.633	121630	121630
D^3D7	No CQ	Bkd	178	1933	90.079	174122	174122
D^3D7	No CQ	Bkd	180	1357	87.944	119340	119340
D^3D7	No CQ	Bkd	182	3208	87.452	280545	280545
D^3D7	No CQ	Bkd	184	1801	86.828	156378	156378
D^3D7	No CQ	Bkd	186	2086	83.339	173845	173845
D^3D7	No CQ	Bkd	188	2886	85.562	246933	246933
D^3D7	150 nM CQ	Bkd	54	2374	76.596	181838	181838
D^3D7	150 nM CQ	Bkd	56	1758	74.828	131547	131547
D^3D7	150 nM CQ	Bkd	58	1798	76.709	137923	137923
D^3D7	150 nM CQ	Bkd	60	3464	77.277	267688	267688
D^3D7	150 nM CQ	Bkd	62	2427	76.017	184494	184494
D^3D7	150 nM CQ	Bkd	64	2555	76.161	194591	194591
D^3D7	150 nM CQ	Bkd	66	2924	75.359	220350	220350
D^3D7	150 nM CQ	Bkd	68	3380	77.888	263261	263261
D^3D7	150 nM CQ	Bkd	70	2802	77.718	217767	217767
D^3D7	150 nM CQ	Bkd	72	1794	78.562	140941	140941
D^3D7	150 nM CQ	Bkd	74	4413	78.679	347210	347210
D^3D7	150 nM CQ	Bkd	76	2205	77.986	171960	171960
D^3D7	150 nM CQ	Bkd	78	3014	76.22	229727	229727
D^3D7	150 nM CQ	Bkd	80	954	78.423	74816	74816
D^3D7	150 nM CQ	Bkd	82	1672	78.685	131562	131562
D^3D7	150 nM CQ	Bkd	84	4614	77.969	359749	359749
D^3D7	150 nM CQ	Bkd	86	1758	76.651	134752	134752
D^3D7	150 nM CQ	Bkd	88	1658	76.887	127479	127479
D^3D7	150 nM CQ	Bkd	90	1570	75.931	119212	119212
D^3D7	150 nM CQ	Bkd	92	1738	76.937	133716	133716
D^3D7	150 nM CQ	Bkd	94	2158	80.139	172940	172940
D^3D7	150 nM CQ	Bkd	96	3362	80.473	270551	270551
D^3D7	150 nM CQ	Bkd	98	2553	81.842	208942	208942
D^3D7	150 nM CQ	Bkd	100	2770	80.277	222367	222367
D^3D7	150 nM CQ	Bkd	102	3537	80.453	284561	284561
D^3D7	150 nM CQ	Bkd	104	2449	79.425	194511	194511
D^3D7	150 nM CQ	Bkd	106	2100	80.018	168038	168038
D^3D7	150 nM CQ	Bkd	108	3350	78.557	263167	263167
D^3D7	150 nM CQ	Bkd	110	2336	71.906	167972	167972
D^3D7	150 nM CQ	Bkd	112	2170	72.149	156564	156564
D^3D7	150 nM CQ	Bkd	114	4168	71.813	299318	299318
D^3D7	150 nM CQ	Bkd	116	4294	70.356	302110	302110
D^3D7	150 nM CQ	Bkd	118	2157	70.922	152979	152979
D^3D7	150 nM CQ	Bkd	120	3212	70.454	226299	226299
D^3D7	10 uM CQ	Bkd	2	1158	65.815	76214	76214
D^3D7	10 uM CQ	Bkd	4	2092	65.906	137875	137875
D^3D7	10 uM CQ	Bkd	6	3210	67.281	215971	215971
D^3D7	10 uM CQ	Bkd	8	2093	67.818	141943	141943
D^3D7	10 uM CQ	Bkd	10	3169	67.488	213869	213869
D^3D7	10 uM CQ	Bkd	12	1782	68.258	121635	121635
D^3D7	10 uM CQ	Bkd	14	2153	67.448	145215	145215
D^3D7	10 uM CQ	Bkd	16	3294	69.561	229134	229134
D^3D7	10 uM CQ	Bkd	18	2284	70.523	161074	161074
D^3D7	10 uM CQ	Bkd	20	1994	68.844	137274	137274
D^3D7	10 uM CQ	Bkd	22	2636	69.465	183109	183109
D^3D7	10 uM CQ	Bkd	24	2554	70.724	180629	180629
D^3D7	10 uM CQ	Bkd	26	2508	69.997	175553	175553
D^3D7	10 uM CQ	Bkd	28	1342	69.539	93321	93321
D^3D7	10 uM CQ	Bkd	30	2554	70.181	179242	179242
D^3D7	10 uM CQ	Bkd	32	3697	69.628	257416	257416
D^3D7	10 uM CQ	Bkd	34	3140	69.824	219246	219246
D^3D7	10 uM CQ	Bkd	36	3337	69.955	233440	233440
D^3D7	10 uM CQ	Bkd	38	1611	69.528	112010	112010
D^3D7	10 uM CQ	Bkd	40	2765	70.838	195867	195867
D^3D7	10 uM CQ	Bkd	42	2585	70.867	183192	183192
D^3D7	10 uM CQ	Bkd	44	3822	70.34	268838	268838
D^3D7	10 uM CQ	Bkd	46	2790	71.333	199018	199018
D^3D7	10 uM CQ	Bkd	48	2748	72.604	199516	199516
D^3D7	10 uM CQ	Bkd	50	2762	72.337	199794	199794
D^3D7	10 uM CQ	Bkd	52	1570	70.243	110282	110282
