# Supplementary material for: 4-Aminoquinolines block heme iron reactivity and interfere with artemisinin action
Source: eLife. 2026 Mar 23;14:RP108976. doi: 10.7554/eLife.108976 (PMC13008355; doi:10.7554/eLife.108976)
Supplement: Figure 3—source data 4. [file elife-108976-fig3-data4.zip › Figure 3- source data 4- Ac-H-FluNoc Dd2 PfCRT^Dd2 vs Dd2 PfCRT^3D7/2025-07-223 D^Dd2 vs D^3D7.xlsx]

## Sheet: Sheet1
Parasite	Treatment	Region	Number	Area	Mean	Int	RawIntDen		Parasite	Treatment	Region	Number	Area	Mean		Parasite/bkd
D^Dd2	No drug	Parasite	361	4562	86.32	393794	393794		D^Dd2	No drug	Bkd	362	4562	76.531		9.789
D^Dd2	No drug	Parasite	363	2908	86.127	250457	250457		D^Dd2	No drug	Bkd	364	2908	75.084		11.043
D^Dd2	No drug	Parasite	365	2357	85.595	201748	201748		D^Dd2	No drug	Bkd	366	2357	76.015		9.58
D^Dd2	No drug	Parasite	367	1819	80.58	146575	146575		D^Dd2	No drug	Bkd	368	1819	74.88		5.7
D^Dd2	No drug	Parasite	369	2395	84.382	202094	202094		D^Dd2	No drug	Bkd	370	2395	76.181		8.201
D^Dd2	No drug	Parasite	371	3483	91.746	319553	319553		D^Dd2	No drug	Bkd	372	3483	76.267		15.479
D^Dd2	No drug	Parasite	373	3762	84.44	317663	317663		D^Dd2	No drug	Bkd	374	3762	75.474		8.966
D^Dd2	No drug	Parasite	375	1628	82.523	134348	134348		D^Dd2	No drug	Bkd	376	1628	76.195		6.328
D^Dd2	No drug	Parasite	377	1617	82.948	134127	134127		D^Dd2	No drug	Bkd	378	1617	74.288		8.66
D^Dd2	No drug	Parasite	379	2395	83.73	200534	200534		D^Dd2	No drug	Bkd	380	2395	76.471		7.259
D^Dd2	No drug	Parasite	381	2302	85.224	196185	196185		D^Dd2	No drug	Bkd	382	2302	77.601		7.623
D^Dd2	No drug	Parasite	383	2868	91.068	261182	261182		D^Dd2	No drug	Bkd	384	2868	79.969		11.099
D^Dd2	No drug	Parasite	385	1135	91.893	104298	104298		D^Dd2	No drug	Bkd	386	1135	79.308		12.585
D^Dd2	No drug	Parasite	387	2131	91.481	194947	194947		D^Dd2	No drug	Bkd	388	2131	79.409		12.072
D^Dd2	No drug	Parasite	389	1827	94.357	172391	172391		D^Dd2	No drug	Bkd	390	1827	82.367		11.99
D^Dd2	No drug	Parasite	391	2083	85.22	177514	177514		D^Dd2	No drug	Bkd	392	2083	78.477		6.743
D^Dd2	No drug	Parasite	393	2940	87.036	255887	255887		D^Dd2	No drug	Bkd	394	2940	79.152		7.884
D^Dd2	No drug	Parasite	395	2034	91.259	185620	185620		D^Dd2	No drug	Bkd	396	2034	77.763		13.496
D^Dd2	No drug	Parasite	397	1896	87.624	166136	166136		D^Dd2	No drug	Bkd	398	1896	79.97		7.654
D^Dd2	No drug	Parasite	399	2991	91.255	272945	272945		D^Dd2	No drug	Bkd	400	2991	80.456		10.799
D^Dd2	No drug	Parasite	401	1528	90.495	138276	138276		D^Dd2	No drug	Bkd	402	1528	81.361		9.134
D^Dd2	No drug	Parasite	403	2153	88.971	191554	191554		D^Dd2	No drug	Bkd	404	2153	81.818		7.153
D^Dd2	No drug	Parasite	405	1999	87.219	174351	174351		D^Dd2	No drug	Bkd	406	1999	81.505		5.714
D^Dd2	No drug	Parasite	407	3194	88.075	281310	281310		D^Dd2	No drug	Bkd	408	3194	79.456		8.619
D^Dd2	No drug	Parasite	409	1239	97.066	120265	120265		D^Dd2	No drug	Bkd	410	1239	82.019		15.047
D^Dd2	No drug	Parasite	411	3708	94.941	352041	352041		D^Dd2	No drug	Bkd	412	3708	81.607		13.334
D^Dd2	No drug	Parasite	413	1319	92.002	121351	121351		D^Dd2	No drug	Bkd	414	1319	84.339		7.663
D^Dd2	No drug	Parasite	415	1812	92.991	168499	168499		D^Dd2	No drug	Bkd	416	1812	80.283		12.708
D^Dd2	No drug	Parasite	417	2530	88.143	223002	223002		D^Dd2	No drug	Bkd	418	2530	83.094		5.049
D^Dd2	No drug	Parasite	419	1999	93.264	186434	186434		D^Dd2	No drug	Bkd	420	1999	84.079		9.185
D^Dd2	No drug	Parasite	421	1506	91.265	137445	137445		D^Dd2	No drug	Bkd	422	1506	84.956		6.309
D^Dd2	No drug	Parasite	423	1207	94.471	114026	114026		D^Dd2	No drug	Bkd	424	1207	84.116		10.355
D^Dd2	No drug	Parasite	425	3789	92.88	351922	351922		D^Dd2	No drug	Bkd	426	3789	84.12		8.76
D^Dd2	No drug	Parasite	427	2479	90.102	223364	223364		D^Dd2	No drug	Bkd	428	2479	83.976		6.126
D^Dd2	No drug	Parasite	429	2263	90.807	205496	205496		D^Dd2	No drug	Bkd	430	2263	83.239		7.568
D^Dd2	No drug	Parasite	431	2470	89.498	221059	221059		D^Dd2	No drug	Bkd	432	2470	83.482		6.016
D^Dd2	No drug	Parasite	433	2125	93.416	198509	198509		D^Dd2	No drug	Bkd	434	2125	85.157		8.259
D^Dd2	No drug	Parasite	435	2092	92.405	193312	193312		D^Dd2	No drug	Bkd	436	2092	86.708		5.697
D^Dd2	No drug	Parasite	437	1847	87.299	161242	161242		D^Dd2	No drug	Bkd	438	1847	84.174		3.125
D^Dd2	No drug	Parasite	439	5445	95.248	518625	518625		D^Dd2	No drug	Bkd	440	5445	89.601		5.647
D^Dd2	No drug	Parasite	441	3382	96.998	328046	328046		D^Dd2	No drug	Bkd	442	3382	86.824		10.174
D^Dd2	No drug	Parasite	443	2936	97.933	287532	287532		D^Dd2	No drug	Bkd	444	2936	86.921		11.012
D^Dd2	No drug	Parasite	445	2284	95.728	218642	218642		D^Dd2	No drug	Bkd	446	2284	84.897		10.831
D^Dd2	No drug	Parasite	447	1357	101.371	137560	137560		D^Dd2	No drug	Bkd	448	1357	92.471		8.9
D^Dd2	No drug	Parasite	449	3572	100.734	359822	359822		D^Dd2	No drug	Bkd	450	3572	87.321		13.413
D^Dd2	No drug	Parasite	451	2541	90.216	229238	229238		D^Dd2	No drug	Bkd	452	2541	82.108		8.108
D^Dd2	No drug	Parasite	453	1996	88.991	177626	177626		D^Dd2	No drug	Bkd	454	1996	82.458		6.533
D^Dd2	No drug	Parasite	455	2956	89.751	265305	265305		D^Dd2	No drug	Bkd	456	2956	82.89		6.861
D^Dd2	No drug	Parasite	457	2934	95.579	280428	280428		D^Dd2	No drug	Bkd	458	2934	82.313		13.266
D^Dd2	150 nM	Parasite	311	2549	105.249	268279	268279		D^Dd2	150 nM	Bkd	312	2549	100.026		5.223
D^Dd2	150 nM	Parasite	313	4034	107.17	432325	432325		D^Dd2	150 nM	Bkd	314	4034	100.434		6.736
D^Dd2	150 nM	Parasite	315	4121	108.841	448535	448535		D^Dd2	150 nM	Bkd	316	4121	101.054		7.787
D^Dd2	150 nM	Parasite	317	2730	106.215	289966	289966		D^Dd2	150 nM	Bkd	318	2730	101.663		4.552
D^Dd2	150 nM	Parasite	319	2078	106.99	222325	222325		D^Dd2	150 nM	Bkd	320	2078	103.971		3.019
D^Dd2	150 nM	Parasite	321	1604	108.079	173359	173359		D^Dd2	150 nM	Bkd	322	1604	102.42		5.659
D^Dd2	150 nM	Parasite	323	2044	104.953	214524	214524		D^Dd2	150 nM	Bkd	324	2044	102.183		2.77
D^Dd2	150 nM	Parasite	325	1552	105.36	163519	163519		D^Dd2	150 nM	Bkd	326	1552	103.558		1.802
D^Dd2	150 nM	Parasite	327	2829	106.503	301297	301297		D^Dd2	150 nM	Bkd	328	2829	100.942		5.561
D^Dd2	150 nM	Parasite	329	3561	112.863	401906	401906		D^Dd2	150 nM	Bkd	330	3561	103.874		8.989
D^Dd2	150 nM	Parasite	331	2318	104.164	241451	241451		D^Dd2	150 nM	Bkd	332	2318	99.703		4.461
D^Dd2	150 nM	Parasite	333	2539	104.071	264235	264235		D^Dd2	150 nM	Bkd	334	2539	101.445		2.626
D^Dd2	150 nM	Parasite	335	2333	105.281	245621	245621		D^Dd2	150 nM	Bkd	336	2333	99.869		5.412
D^Dd2	150 nM	Parasite	337	4419	105.432	465903	465903		D^Dd2	150 nM	Bkd	338	4419	99.869		5.563
D^Dd2	150 nM	Parasite	339	3343	104.911	350719	350719		D^Dd2	150 nM	Bkd	340	3343	100.173		4.738
D^Dd2	150 nM	Parasite	341	2666	103.434	275755	275755		D^Dd2	150 nM	Bkd	342	2666	100.077		3.357
D^Dd2	150 nM	Parasite	343	3266	108.47	354263	354263		D^Dd2	150 nM	Bkd	344	3266	101.102		7.368
D^Dd2	150 nM	Parasite	345	1900	106.492	202334	202334		D^Dd2	150 nM	Bkd	346	1900	101.912		4.58
D^Dd2	150 nM	Parasite	347	1877	101.15	189859	189859		D^Dd2	150 nM	Bkd	348	1877	95.612		5.538
D^Dd2	150 nM	Parasite	349	2734	104.25	285019	285019		D^Dd2	150 nM	Bkd	350	2734	99.327		4.923
D^Dd2	150 nM	Parasite	351	2492	106.174	264585	264585		D^Dd2	150 nM	Bkd	352	2492	98.352		7.822
D^Dd2	150 nM	Parasite	353	2415	103.738	250527	250527		D^Dd2	150 nM	Bkd	354	2415	98.881		4.857
D^Dd2	150 nM	Parasite	355	1799	103.612	186398	186398		D^Dd2	150 nM	Bkd	356	1799	98.002		5.61
D^Dd2	150 nM	Parasite	357	2428	109.119	264940	264940		D^Dd2	150 nM	Bkd	358	2428	101.388		7.731
D^Dd2	150 nM	Parasite	359	4418	107.872	476578	476578		D^Dd2	150 nM	Bkd	360	4418	102.212		5.66
D^Dd2	10 uM	Parasite	253	2590	120.121	311114	311114		D^Dd2	10 uM	Bkd	254	2590	119.532		0.589
D^Dd2	10 uM	Parasite	255	2204	120.029	264543	264543		D^Dd2	10 uM	Bkd	256	2204	118.885		1.144
D^Dd2	10 uM	Parasite	257	1678	116.374	195276	195276		D^Dd2	10 uM	Bkd	258	1678	117.42		-1.046
D^Dd2	10 uM	Parasite	259	2626	124.228	326223	326223		D^Dd2	10 uM	Bkd	260	2626	120.569		3.659
D^Dd2	10 uM	Parasite	261	1198	122.452	146698	146698		D^Dd2	10 uM	Bkd	262	1198	122.478		-0.026
D^Dd2	10 uM	Parasite	263	3170	120.042	380533	380533		D^Dd2	10 uM	Bkd	264	3170	120.187		-0.145
D^Dd2	10 uM	Parasite	265	3940	118.795	468052	468052		D^Dd2	10 uM	Bkd	266	3940	119.858		-1.063
D^Dd2	10 uM	Parasite	267	4378	117.674	515178	515178		D^Dd2	10 uM	Bkd	268	4378	116.408		1.266
D^Dd2	10 uM	Parasite	269	4410	115.315	508541	508541		D^Dd2	10 uM	Bkd	270	4410	115.985		-0.67
D^Dd2	10 uM	Parasite	271	5374	116.489	626014	626014		D^Dd2	10 uM	Bkd	272	5374	117.706		-1.217
D^Dd2	10 uM	Parasite	273	1896	119.073	225763	225763		D^Dd2	10 uM	Bkd	274	1896	121.406		-2.333
D^Dd2	10 uM	Parasite	275	1972	120.902	238419	238419		D^Dd2	10 uM	Bkd	276	1972	120.308		0.594
D^Dd2	10 uM	Parasite	277	2439	118.986	290206	290206		D^Dd2	10 uM	Bkd	278	2439	120.974		-1.988
D^Dd2	10 uM	Parasite	279	3342	120.466	402599	402599		D^Dd2	10 uM	Bkd	280	3342	118.256		2.21
D^Dd2	10 uM	Parasite	281	2125	117.371	249413	249413		D^Dd2	10 uM	Bkd	282	2125	116.526		0.845
D^Dd2	10 uM	Parasite	283	4805	120.556	579270	579270		D^Dd2	10 uM	Bkd	284	4805	115.48		5.076
D^Dd2	10 uM	Parasite	285	3829	115.756	443228	443228		D^Dd2	10 uM	Bkd	286	3829	113.362		2.394
D^Dd2	10 uM	Parasite	287	3376	118.83	401169	401169		D^Dd2	10 uM	Bkd	288	3376	113.723		5.107
D^Dd2	10 uM	Parasite	289	3760	111.157	417949	417949		D^Dd2	10 uM	Bkd	290	3760	113.847		-2.69
D^Dd2	10 uM	Parasite	291	3444	123.792	426339	426339		D^Dd2	10 uM	Bkd	292	3444	122.709		1.083
D^Dd2	10 uM	Parasite	293	3052	128.186	391225	391225		D^Dd2	10 uM	Bkd	294	3052	123.414		4.772
D^Dd2	10 uM	Parasite	295	2795	124.445	347824	347824		D^Dd2	10 uM	Bkd	296	2795	125.132		-0.687
D^Dd2	10 uM	Parasite	297	1568	121.869	191090	191090		D^Dd2	10 uM	Bkd	298	1568	124.237		-2.368
D^Dd2	10 uM	Parasite	299	6095	125.734	766349	766349		D^Dd2	10 uM	Bkd	300	6095	122.97		2.764
D^Dd2	10 uM	Parasite	301	3985	124.669	496804	496804		D^Dd2	10 uM	Bkd	302	3985	123.859		0.81
D^Dd2	10 uM	Parasite	303	3015	119.274	359611	359611		D^Dd2	10 uM	Bkd	304	3015	121.351		-2.077
D^Dd2	10 uM	Parasite	305	3200	116.833	373867	373867		D^Dd2	10 uM	Bkd	306	3200	115.849		0.984
D^Dd2	10 uM	Parasite	307	3776	120.062	453354	453354		D^Dd2	10 uM	Bkd	308	3776	119.476		0.586
D^Dd2	10 uM	Parasite	309	2268	117.305	266048	266048		D^Dd2	10 uM	Bkd	310	2268	117.479		-0.174
D^3D7	No drug	Parasite	119	2558	97.894	250413	250413		D^3D7	No drug	Bkd	120	2558	89.127		8.767
D^3D7	No drug	Parasite	121	3074	101.484	311962	311962		D^3D7	No drug	Bkd	122	3074	89.946		11.538
D^3D7	No drug	Parasite	123	2574	96.833	249247	249247		D^3D7	No drug	Bkd	124	2574	88.044		8.789
D^3D7	No drug	Parasite	125	1477	100.235	148047	148047		D^3D7	No drug	Bkd	126	1477	93.759		6.476
D^3D7	No drug	Parasite	127	1598	100.15	160040	160040		D^3D7	No drug	Bkd	128	1598	95.012		5.138
D^3D7	No drug	Parasite	129	1605	107.169	172006	172006		D^3D7	No drug	Bkd	130	1605	94.054		13.115
D^3D7	No drug	Parasite	131	2073	99.165	205569	205569		D^3D7	No drug	Bkd	132	2073	91.493		7.672
D^3D7	No drug	Parasite	133	1438	110.024	158215	158215		D^3D7	No drug	Bkd	134	1438	94.289		15.735
D^3D7	No drug	Parasite	135	1140	107.736	122819	122819		D^3D7	No drug	Bkd	136	1140	90.483		17.253
D^3D7	No drug	Parasite	137	4424	112.63	498274	498274		D^3D7	No drug	Bkd	138	4424	99.903		12.727
D^3D7	No drug	Parasite	139	2108	112.658	237484	237484		D^3D7	No drug	Bkd	140	2108	99.063		13.595
D^3D7	No drug	Parasite	141	2182	121.175	264403	264403		D^3D7	No drug	Bkd	142	2182	101.095		20.08
D^3D7	No drug	Parasite	143	1940	129.524	251277	251277		D^3D7	No drug	Bkd	144	1940	102.568		26.956
D^3D7	No drug	Parasite	145	1234	114.719	141563	141563		D^3D7	No drug	Bkd	146	1234	99.006		15.713
D^3D7	No drug	Parasite	147	2797	111.308	311329	311329		D^3D7	No drug	Bkd	148	2797	102.677		8.631
D^3D7	No drug	Parasite	149	3307	111.765	369607	369607		D^3D7	No drug	Bkd	150	3307	103.149		8.616
D^3D7	No drug	Parasite	151	1537	120.79	185654	185654		D^3D7	No drug	Bkd	152	1537	101.008		19.782
D^3D7	No drug	Parasite	153	2188	110.427	241615	241615		D^3D7	No drug	Bkd	154	2174	98.832		11.595
D^3D7	No drug	Parasite	155	4321	119.748	517429	517429		D^3D7	No drug	Bkd	156	4321	105.158		14.59
D^3D7	No drug	Parasite	157	2069	113.849	235554	235554		D^3D7	No drug	Bkd	158	2069	105.598		8.251
D^3D7	No drug	Parasite	159	2287	113.768	260187	260187		D^3D7	No drug	Bkd	160	2287	110.244		3.524
D^3D7	No drug	Parasite	161	3088	112.878	348568	348568		D^3D7	No drug	Bkd	162	3088	102.148		10.73
D^3D7	No drug	Parasite	163	3221	124.403	400702	400702		D^3D7	No drug	Bkd	164	3221	112.657		11.746
D^3D7	No drug	Parasite	165	2553	118.156	301652	301652		D^3D7	No drug	Bkd	166	2553	110.264		7.892
D^3D7	No drug	Parasite	167	1532	121.852	186677	186677		D^3D7	No drug	Bkd	168	1532	110.99		10.862
D^3D7	No drug	Parasite	169	2081	127.477	265279	265279		D^3D7	No drug	Bkd	170	2081	111.571		15.906
D^3D7	No drug	Parasite	171	1867	117.078	218585	218585		D^3D7	No drug	Bkd	172	1867	112.74		4.338
D^3D7	No drug	Parasite	173	1477	126.103	186254	186254		D^3D7	No drug	Bkd	174	1477	107.903		18.2
D^3D7	No drug	Parasite	175	1829	119.887	219274	219274		D^3D7	No drug	Bkd	176	1829	112.252		7.635
D^3D7	No drug	Parasite	177	3456	119.251	412131	412131		D^3D7	No drug	Bkd	178	3456	111.461		7.79
D^3D7	No drug	Parasite	179	2781	120.706	335682	335682		D^3D7	No drug	Bkd	180	2781	109.914		10.792
D^3D7	No drug	Parasite	181	1822	118.4	215725	215725		D^3D7	No drug	Bkd	182	1822	108.658		9.742
D^3D7	No drug	Parasite	183	1853	123.942	229665	229665		D^3D7	No drug	Bkd	184	1853	110.187		13.755
D^3D7	No drug	Parasite	185	2417	120.689	291705	291705		D^3D7	No drug	Bkd	186	2417	111.712		8.977
D^3D7	No drug	Parasite	187	2448	124.427	304597	304597		D^3D7	No drug	Bkd	188	2448	117.496		6.931
D^3D7	No drug	Parasite	189	1673	124.328	208000	208000		D^3D7	No drug	Bkd	190	1673	112.855		11.473
D^3D7	No drug	Parasite	191	1652	128.399	212115	212115		D^3D7	No drug	Bkd	192	1652	109.272		19.127
D^3D7	No drug	Parasite	193	2284	126.853	289732	289732		D^3D7	No drug	Bkd	194	2284	116.65		10.203
D^3D7	No drug	Parasite	195	2254	123.97	279429	279429		D^3D7	No drug	Bkd	196	2254	114.496		9.474
D^3D7	No drug	Parasite	197	2006	122.761	246259	246259		D^3D7	No drug	Bkd	198	2006	118.123		4.638
D^3D7	No drug	Parasite	199	1504	121.763	183132	183132		D^3D7	No drug	Bkd	200	1504	117.101		4.662
D^3D7	No drug	Parasite	201	3688	129.273	476757	476757		D^3D7	No drug	Bkd	202	3688	118.174		11.099
D^3D7	No drug	Parasite	203	3398	130.046	441897	441897		D^3D7	No drug	Bkd	204	3398	118.67		11.376
D^3D7	No drug	Parasite	205	1749	123.77	216474	216474		D^3D7	No drug	Bkd	206	1749	114.468		9.302
D^3D7	No drug	Parasite	207	1666	126.885	211391	211391		D^3D7	No drug	Bkd	208	1666	119.121		7.764
D^3D7	No drug	Parasite	209	1124	127.579	143399	143399		D^3D7	No drug	Bkd	210	1124	117.38		10.199
D^3D7	No drug	Parasite	211	1296	130.771	169479	169479		D^3D7	No drug	Bkd	212	1296	112.004		18.767
D^3D7	No drug	Parasite	213	2835	123.328	349634	349634		D^3D7	No drug	Bkd	214	2835	111.894		11.434
D^3D7	No drug	Parasite	215	2890	118.016	341066	341066		D^3D7	No drug	Bkd	216	2890	112.839		5.177
D^3D7	No drug	Parasite	217	2208	127.364	281219	281219		D^3D7	No drug	Bkd	218	2208	114.103		13.261
D^3D7	No drug	Parasite	219	2251	117.358	264172	264172		D^3D7	No drug	Bkd	220	2251	111.645		5.713
D^3D7	No drug	Parasite	221	2886	118.433	341799	341799		D^3D7	No drug	Bkd	222	2886	109.002		9.431
D^3D7	No drug	Parasite	223	2552	119.905	305997	305997		D^3D7	No drug	Bkd	224	2552	111.77		8.135
D^3D7	No drug	Parasite	225	2024	116.448	235691	235691		D^3D7	No drug	Bkd	226	2024	113.352		3.096
D^3D7	No drug	Parasite	227	1758	120.522	211877	211877		D^3D7	No drug	Bkd	228	1758	113.063		7.459
D^3D7	No drug	Parasite	229	2104	118.027	248328	248328		D^3D7	No drug	Bkd	230	2104	111.831		6.196
D^3D7	No drug	Parasite	231	3424	120.401	412252	412252		D^3D7	No drug	Bkd	232	3424	109.615		10.786
D^3D7	No drug	Parasite	233	1751	116.081	203258	203258		D^3D7	No drug	Bkd	234	1751	110.268		5.813
D^3D7	No drug	Parasite	235	2131	120.665	257137	257137		D^3D7	No drug	Bkd	236	2131	112.723		7.942
D^3D7	No drug	Parasite	237	1390	134.277	186645	186645		D^3D7	No drug	Bkd	238	1390	111.23		23.047
D^3D7	No drug	Parasite	239	1592	121.378	193234	193234		D^3D7	No drug	Bkd	240	1592	110.692		10.686
D^3D7	No drug	Parasite	241	1812	120.412	218187	218187		D^3D7	No drug	Bkd	242	1812	112.585		7.827
D^3D7	No drug	Parasite	243	2882	118.466	341419	341419		D^3D7	No drug	Bkd	244	2882	108.696		9.77
D^3D7	No drug	Parasite	245	3836	115.809	444244	444244		D^3D7	No drug	Bkd	246	3836	107.619		8.19
D^3D7	No drug	Parasite	247	2579	116.636	300805	300805		D^3D7	No drug	Bkd	248	2579	108.225		8.411
D^3D7	No drug	Parasite	249	2092	116.012	242698	242698		D^3D7	No drug	Bkd	250	2092	107.244		8.768
D^3D7	No drug	Parasite	251	860	114.201	98213	98213		D^3D7	No drug	Bkd	252	860	108.07		6.131
D^3D7	150 nM	Parasite	63	2771	96.239	266679	266679		D^3D7	150 nM	Bkd	64	2771	89.254		6.985
D^3D7	150 nM	Parasite	65	1806	96.696	174633	174633		D^3D7	150 nM	Bkd	66	1806	89.901		6.795
D^3D7	150 nM	Parasite	67	4224	96.822	408977	408977		D^3D7	150 nM	Bkd	68	4224	89.792		7.03
D^3D7	150 nM	Parasite	69	3046	92.911	283006	283006		D^3D7	150 nM	Bkd	70	3046	86.98		5.931
D^3D7	150 nM	Parasite	71	2783	97.335	270884	270884		D^3D7	150 nM	Bkd	72	2783	88.713		8.622
D^3D7	150 nM	Parasite	73	2234	96.029	214529	214529		D^3D7	150 nM	Bkd	74	2234	88.634		7.395
D^3D7	150 nM	Parasite	75	2915	89.754	261632	261632		D^3D7	150 nM	Bkd	76	2915	85.888		3.866
D^3D7	150 nM	Parasite	77	2189	93.984	205730	205730		D^3D7	150 nM	Bkd	78	2189	83.993		9.991
D^3D7	150 nM	Parasite	79	2391	93.981	224709	224709		D^3D7	150 nM	Bkd	80	2391	88.941		5.04
D^3D7	150 nM	Parasite	81	2546	93.105	237046	237046		D^3D7	150 nM	Bkd	82	2546	88.356		4.749
D^3D7	150 nM	Parasite	83	2069	89.933	186072	186072		D^3D7	150 nM	Bkd	84	2069	86.234		3.699
D^3D7	150 nM	Parasite	85	2015	99.843	201183	201183		D^3D7	150 nM	Bkd	86	2015	85.44		14.403
D^3D7	150 nM	Parasite	87	3518	93.671	329533	329533		D^3D7	150 nM	Bkd	88	3518	85.93		7.741
D^3D7	150 nM	Parasite	89	3293	89.477	294648	294648		D^3D7	150 nM	Bkd	90	3293	86.676		2.801
D^3D7	150 nM	Parasite	91	1484	94.635	140438	140438		D^3D7	150 nM	Bkd	92	1484	87.559		7.076
D^3D7	150 nM	Parasite	93	1601	90.056	144180	144180		D^3D7	150 nM	Bkd	94	1601	85.507		4.549
D^3D7	150 nM	Parasite	95	3446	93.389	321818	321818		D^3D7	150 nM	Bkd	96	3446	87.346		6.043
D^3D7	150 nM	Parasite	97	2308	89.386	206302	206302		D^3D7	150 nM	Bkd	98	2308	86.236		3.15
D^3D7	150 nM	Parasite	99	1878	92.499	173713	173713		D^3D7	150 nM	Bkd	100	1878	89.298		3.201
D^3D7	150 nM	Parasite	101	2308	92.601	213722	213722		D^3D7	150 nM	Bkd	102	2308	88.362		4.239
D^3D7	150 nM	Parasite	103	2910	91.337	265791	265791		D^3D7	150 nM	Bkd	104	2910	87.26		4.077
D^3D7	150 nM	Parasite	105	2268	99.718	226160	226160		D^3D7	150 nM	Bkd	106	2268	93.135		6.583
D^3D7	150 nM	Parasite	107	1728	100.147	173054	173054		D^3D7	150 nM	Bkd	108	1728	95.035		5.112
D^3D7	150 nM	Parasite	109	3950	108.413	428230	428230		D^3D7	150 nM	Bkd	110	3950	99.514		8.899
D^3D7	150 nM	Parasite	111	2286	113.946	260481	260481		D^3D7	150 nM	Bkd	112	2286	100.612		13.334
D^3D7	150 nM	Parasite	113	3893	106.689	415341	415341		D^3D7	150 nM	Bkd	114	3893	100.969		5.72
D^3D7	150 nM	Parasite	115	4064	112.29	456348	456348		D^3D7	150 nM	Bkd	116	4064	101.138		11.152
D^3D7	150 nM	Parasite	117	1982	101.876	201918	201918		D^3D7	150 nM	Bkd	118	1982	97.705		4.171
D^3D7	10 uM	Parasite	1	2023	95.906	194017	194017		D^3D7	10 uM	Bkd	2	2023	94.41		1.496
D^3D7	10 uM	Parasite	3	3264	109.645	357881	357881		D^3D7	10 uM	Bkd	4	3264	95.275		14.37
D^3D7	10 uM	Parasite	5	2706	101.382	274340	274340		D^3D7	10 uM	Bkd	6	2706	94.225		7.157
D^3D7	10 uM	Parasite	7	2162	94.605	204536	204536		D^3D7	10 uM	Bkd	8	2162	95.596		-0.991
D^3D7	10 uM	Parasite	9	1736	106.405	184719	184719		D^3D7	10 uM	Bkd	10	1736	97.648		8.757
D^3D7	10 uM	Parasite	11	2517	105.431	265369	265369		D^3D7	10 uM	Bkd	12	2517	97.431		8
D^3D7	10 uM	Parasite	13	2640	105.228	277803	277803		D^3D7	10 uM	Bkd	14	2640	95.908		9.32
D^3D7	10 uM	Parasite	15	2682	101.95	273429	273429		D^3D7	10 uM	Bkd	16	2682	98.108		3.842
D^3D7	10 uM	Parasite	17	2656	104.38	277232	277232		D^3D7	10 uM	Bkd	18	2656	100.004		4.376
D^3D7	10 uM	Parasite	19	2399	97.195	233172	233172		D^3D7	10 uM	Bkd	20	2399	98.541		-1.346
D^3D7	10 uM	Parasite	21	3039	105.715	321268	321268		D^3D7	10 uM	Bkd	22	3039	100.356		5.359
D^3D7	10 uM	Parasite	23	2221	111.882	248491	248491		D^3D7	10 uM	Bkd	24	2221	107.269		4.613
D^3D7	10 uM	Parasite	25	1546	113.522	175505	175505		D^3D7	10 uM	Bkd	26	1546	109.723		3.799
D^3D7	10 uM	Parasite	27	2081	117.346	244196	244196		D^3D7	10 uM	Bkd	28	2081	108.864		8.482
D^3D7	10 uM	Parasite	29	1730	112.473	194578	194578		D^3D7	10 uM	Bkd	30	1730	106.975		5.498
D^3D7	10 uM	Parasite	31	1358	110.719	150357	150357		D^3D7	10 uM	Bkd	32	1358	108.378		2.341
D^3D7	10 uM	Parasite	33	2678	112.41	301035	301035		D^3D7	10 uM	Bkd	34	2678	110.131		2.279
D^3D7	10 uM	Parasite	35	3507	120.111	421228	421228		D^3D7	10 uM	Bkd	36	3507	112.242		7.869
D^3D7	10 uM	Parasite	37	3934	118.944	467926	467926		D^3D7	10 uM	Bkd	38	3934	112.779		6.165
D^3D7	10 uM	Parasite	39	1496	110.63	165503	165503		D^3D7	10 uM	Bkd	40	1496	108.626		2.004
D^3D7	10 uM	Parasite	41	1254	112.388	140934	140934		D^3D7	10 uM	Bkd	42	1254	110.392		1.996
D^3D7	10 uM	Parasite	43	1856	111.811	207522	207522		D^3D7	10 uM	Bkd	44	1856	111.288		0.523
D^3D7	10 uM	Parasite	45	3304	118.42	391261	391261		D^3D7	10 uM	Bkd	46	3304	112.228		6.192
D^3D7	10 uM	Parasite	47	2436	113.98	277656	277656		D^3D7	10 uM	Bkd	48	2436	112.055		1.925
D^3D7	10 uM	Parasite	49	2454	110.024	269999	269999		D^3D7	10 uM	Bkd	50	2454	105.695		4.329
D^3D7	10 uM	Parasite	51	3742	111.983	419039	419039		D^3D7	10 uM	Bkd	52	3742	108.308		3.675
D^3D7	10 uM	Parasite	53	2586	113.831	294366	294366		D^3D7	10 uM	Bkd	54	2586	104.374		9.457
D^3D7	10 uM	Parasite	55	2470	107.892	266493	266493		D^3D7	10 uM	Bkd	56	2470	106.091		1.801
D^3D7	10 uM	Parasite	57	2963	110.394	327097	327097		D^3D7	10 uM	Bkd	58	2963	105.186		5.208
D^3D7	10 uM	Parasite	59	2152	117.161	252130	252130		D^3D7	10 uM	Bkd	60	2152	109.375		7.786
D^3D7	10 uM	Parasite	61	2614	112.93	295199	295199		D^3D7	10 uM	Bkd	62	2614	110.478		2.452
D^Dd2	No drug	Bkd	362	4562	76.531	349136	349136
D^Dd2	No drug	Bkd	364	2908	75.084	218343	218343
D^Dd2	No drug	Bkd	366	2357	76.015	179168	179168
D^Dd2	No drug	Bkd	368	1819	74.88	136207	136207
D^Dd2	No drug	Bkd	370	2395	76.181	182454	182454
D^Dd2	No drug	Bkd	372	3483	76.267	265637	265637
D^Dd2	No drug	Bkd	374	3762	75.474	283933	283933
D^Dd2	No drug	Bkd	376	1628	76.195	124046	124046
D^Dd2	No drug	Bkd	378	1617	74.288	120123	120123
D^Dd2	No drug	Bkd	380	2395	76.471	183149	183149
D^Dd2	No drug	Bkd	382	2302	77.601	178638	178638
D^Dd2	No drug	Bkd	384	2868	79.969	229350	229350
D^Dd2	No drug	Bkd	386	1135	79.308	90015	90015
D^Dd2	No drug	Bkd	388	2131	79.409	169221	169221
D^Dd2	No drug	Bkd	390	1827	82.367	150485	150485
D^Dd2	No drug	Bkd	392	2083	78.477	163467	163467
D^Dd2	No drug	Bkd	394	2940	79.152	232707	232707
D^Dd2	No drug	Bkd	396	2034	77.763	158170	158170
D^Dd2	No drug	Bkd	398	1896	79.97	151624	151624
D^Dd2	No drug	Bkd	400	2991	80.456	240645	240645
D^Dd2	No drug	Bkd	402	1528	81.361	124319	124319
D^Dd2	No drug	Bkd	404	2153	81.818	176154	176154
D^Dd2	No drug	Bkd	406	1999	81.505	162929	162929
D^Dd2	No drug	Bkd	408	3194	79.456	253781	253781
D^Dd2	No drug	Bkd	410	1239	82.019	101622	101622
D^Dd2	No drug	Bkd	412	3708	81.607	302599	302599
D^Dd2	No drug	Bkd	414	1319	84.339	111243	111243
D^Dd2	No drug	Bkd	416	1812	80.283	145473	145473
D^Dd2	No drug	Bkd	418	2530	83.094	210228	210228
D^Dd2	No drug	Bkd	420	1999	84.079	168074	168074
D^Dd2	No drug	Bkd	422	1506	84.956	127944	127944
D^Dd2	No drug	Bkd	424	1207	84.116	101528	101528
D^Dd2	No drug	Bkd	426	3789	84.12	318729	318729
D^Dd2	No drug	Bkd	428	2479	83.976	208177	208177
D^Dd2	No drug	Bkd	430	2263	83.239	188369	188369
D^Dd2	No drug	Bkd	432	2470	83.482	206201	206201
D^Dd2	No drug	Bkd	434	2125	85.157	180959	180959
D^Dd2	No drug	Bkd	436	2092	86.708	181393	181393
D^Dd2	No drug	Bkd	438	1847	84.174	155470	155470
D^Dd2	No drug	Bkd	440	5445	89.601	487876	487876
D^Dd2	No drug	Bkd	442	3382	86.824	293640	293640
D^Dd2	No drug	Bkd	444	2936	86.921	255200	255200
D^Dd2	No drug	Bkd	446	2284	84.897	193904	193904
D^Dd2	No drug	Bkd	448	1357	92.471	125483	125483
D^Dd2	No drug	Bkd	450	3572	87.321	311912	311912
D^Dd2	No drug	Bkd	452	2541	82.108	208637	208637
D^Dd2	No drug	Bkd	454	1996	82.458	164586	164586
D^Dd2	No drug	Bkd	456	2956	82.89	245022	245022
D^Dd2	No drug	Bkd	458	2934	82.313	241506	241506
D^Dd2	150 nM	Bkd	312	2549	100.026	254965	254965
D^Dd2	150 nM	Bkd	314	4034	100.434	405150	405150
D^Dd2	150 nM	Bkd	316	4121	101.054	416442	416442
D^Dd2	150 nM	Bkd	318	2730	101.663	277539	277539
D^Dd2	150 nM	Bkd	320	2078	103.971	216052	216052
D^Dd2	150 nM	Bkd	322	1604	102.42	164282	164282
D^Dd2	150 nM	Bkd	324	2044	102.183	208863	208863
D^Dd2	150 nM	Bkd	326	1552	103.558	160722	160722
D^Dd2	150 nM	Bkd	328	2829	100.942	285566	285566
D^Dd2	150 nM	Bkd	330	3561	103.874	369896	369896
D^Dd2	150 nM	Bkd	332	2318	99.703	231112	231112
D^Dd2	150 nM	Bkd	334	2539	101.445	257569	257569
D^Dd2	150 nM	Bkd	336	2333	99.869	232994	232994
D^Dd2	150 nM	Bkd	338	4419	99.869	441321	441321
D^Dd2	150 nM	Bkd	340	3343	100.173	334880	334880
D^Dd2	150 nM	Bkd	342	2666	100.077	266805	266805
D^Dd2	150 nM	Bkd	344	3266	101.102	330198	330198
D^Dd2	150 nM	Bkd	346	1900	101.912	193633	193633
D^Dd2	150 nM	Bkd	348	1877	95.612	179463	179463
D^Dd2	150 nM	Bkd	350	2734	99.327	271559	271559
D^Dd2	150 nM	Bkd	352	2492	98.352	245093	245093
D^Dd2	150 nM	Bkd	354	2415	98.881	238797	238797
D^Dd2	150 nM	Bkd	356	1799	98.002	176305	176305
D^Dd2	150 nM	Bkd	358	2428	101.388	246169	246169
D^Dd2	150 nM	Bkd	360	4418	102.212	451572	451572
D^Dd2	10 uM	Bkd	254	2590	119.532	309587	309587
D^Dd2	10 uM	Bkd	256	2204	118.885	262022	262022
D^Dd2	10 uM	Bkd	258	1678	117.42	197030	197030
D^Dd2	10 uM	Bkd	260	2626	120.569	316615	316615
D^Dd2	10 uM	Bkd	262	1198	122.478	146729	146729
D^Dd2	10 uM	Bkd	264	3170	120.187	380994	380994
D^Dd2	10 uM	Bkd	266	3940	119.858	472241	472241
D^Dd2	10 uM	Bkd	268	4378	116.408	509636	509636
D^Dd2	10 uM	Bkd	270	4410	115.985	511495	511495
D^Dd2	10 uM	Bkd	272	5374	117.706	632554	632554
D^Dd2	10 uM	Bkd	274	1896	121.406	230186	230186
D^Dd2	10 uM	Bkd	276	1972	120.308	237248	237248
D^Dd2	10 uM	Bkd	278	2439	120.974	295056	295056
D^Dd2	10 uM	Bkd	280	3342	118.256	395213	395213
D^Dd2	10 uM	Bkd	282	2125	116.526	247618	247618
D^Dd2	10 uM	Bkd	284	4805	115.48	554883	554883
D^Dd2	10 uM	Bkd	286	3829	113.362	434062	434062
D^Dd2	10 uM	Bkd	288	3376	113.723	383928	383928
D^Dd2	10 uM	Bkd	290	3760	113.847	428065	428065
D^Dd2	10 uM	Bkd	292	3444	122.709	422609	422609
D^Dd2	10 uM	Bkd	294	3052	123.414	376660	376660
D^Dd2	10 uM	Bkd	296	2795	125.132	349744	349744
D^Dd2	10 uM	Bkd	298	1568	124.237	194804	194804
D^Dd2	10 uM	Bkd	300	6095	122.97	749501	749501
D^Dd2	10 uM	Bkd	302	3985	123.859	493579	493579
D^Dd2	10 uM	Bkd	304	3015	121.351	365873	365873
D^Dd2	10 uM	Bkd	306	3200	115.849	370716	370716
D^Dd2	10 uM	Bkd	308	3776	119.476	451140	451140
D^Dd2	10 uM	Bkd	310	2268	117.479	266443	266443
D^3D7	No drug	Bkd	120	2558	89.127	227988	227988
D^3D7	No drug	Bkd	122	3074	89.946	276493	276493
D^3D7	No drug	Bkd	124	2574	88.044	226626	226626
D^3D7	No drug	Bkd	126	1477	93.759	138482	138482
D^3D7	No drug	Bkd	128	1598	95.012	151829	151829
D^3D7	No drug	Bkd	130	1605	94.054	150957	150957
D^3D7	No drug	Bkd	132	2073	91.493	189666	189666
D^3D7	No drug	Bkd	134	1438	94.289	135588	135588
D^3D7	No drug	Bkd	136	1140	90.483	103151	103151
D^3D7	No drug	Bkd	138	4424	99.903	441973	441973
D^3D7	No drug	Bkd	140	2108	99.063	208824	208824
D^3D7	No drug	Bkd	142	2182	101.095	220590	220590
D^3D7	No drug	Bkd	144	1940	102.568	198982	198982
D^3D7	No drug	Bkd	146	1234	99.006	122173	122173
D^3D7	No drug	Bkd	148	2797	102.677	287188	287188
D^3D7	No drug	Bkd	150	3307	103.149	341114	341114
D^3D7	No drug	Bkd	152	1537	101.008	155249	155249
D^3D7	No drug	Bkd	154	2174	98.832	214860	214860
D^3D7	No drug	Bkd	156	4321	105.158	454387	454387
D^3D7	No drug	Bkd	158	2069	105.598	218482	218482
D^3D7	No drug	Bkd	160	2287	110.244	252129	252129
D^3D7	No drug	Bkd	162	3088	102.148	315434	315434
D^3D7	No drug	Bkd	164	3221	112.657	362868	362868
D^3D7	No drug	Bkd	166	2553	110.264	281504	281504
D^3D7	No drug	Bkd	168	1532	110.99	170036	170036
D^3D7	No drug	Bkd	170	2081	111.571	232180	232180
D^3D7	No drug	Bkd	172	1867	112.74	210485	210485
D^3D7	No drug	Bkd	174	1477	107.903	159372	159372
D^3D7	No drug	Bkd	176	1829	112.252	205309	205309
D^3D7	No drug	Bkd	178	3456	111.461	385208	385208
D^3D7	No drug	Bkd	180	2781	109.914	305672	305672
D^3D7	No drug	Bkd	182	1822	108.658	197975	197975
D^3D7	No drug	Bkd	184	1853	110.187	204177	204177
D^3D7	No drug	Bkd	186	2417	111.712	270009	270009
D^3D7	No drug	Bkd	188	2448	117.496	287629	287629
D^3D7	No drug	Bkd	190	1673	112.855	188807	188807
D^3D7	No drug	Bkd	192	1652	109.272	180518	180518
D^3D7	No drug	Bkd	194	2284	116.65	266428	266428
D^3D7	No drug	Bkd	196	2254	114.496	258075	258075
D^3D7	No drug	Bkd	198	2006	118.123	236954	236954
D^3D7	No drug	Bkd	200	1504	117.101	176120	176120
D^3D7	No drug	Bkd	202	3688	118.174	435825	435825
D^3D7	No drug	Bkd	204	3398	118.67	403242	403242
D^3D7	No drug	Bkd	206	1749	114.468	200205	200205
D^3D7	No drug	Bkd	208	1666	119.121	198455	198455
D^3D7	No drug	Bkd	210	1124	117.38	131935	131935
D^3D7	No drug	Bkd	212	1296	112.004	145157	145157
D^3D7	No drug	Bkd	214	2835	111.894	317220	317220
D^3D7	No drug	Bkd	216	2890	112.839	326106	326106
D^3D7	No drug	Bkd	218	2208	114.103	251939	251939
D^3D7	No drug	Bkd	220	2251	111.645	251314	251314
D^3D7	No drug	Bkd	222	2886	109.002	314579	314579
D^3D7	No drug	Bkd	224	2552	111.77	285238	285238
D^3D7	No drug	Bkd	226	2024	113.352	229424	229424
D^3D7	No drug	Bkd	228	1758	113.063	198764	198764
D^3D7	No drug	Bkd	230	2104	111.831	235292	235292
D^3D7	No drug	Bkd	232	3424	109.615	375321	375321
D^3D7	No drug	Bkd	234	1751	110.268	193080	193080
D^3D7	No drug	Bkd	236	2131	112.723	240212	240212
D^3D7	No drug	Bkd	238	1390	111.23	154610	154610
D^3D7	No drug	Bkd	240	1592	110.692	176221	176221
D^3D7	No drug	Bkd	242	1812	112.585	204004	204004
D^3D7	No drug	Bkd	244	2882	108.696	313263	313263
D^3D7	No drug	Bkd	246	3836	107.619	412826	412826
D^3D7	No drug	Bkd	248	2579	108.225	279111	279111
D^3D7	No drug	Bkd	250	2092	107.244	224355	224355
D^3D7	No drug	Bkd	252	860	108.07	92940	92940
D^3D7	150 nM	Bkd	64	2771	89.254	247323	247323
D^3D7	150 nM	Bkd	66	1806	89.901	162362	162362
D^3D7	150 nM	Bkd	68	4224	89.792	379280	379280
D^3D7	150 nM	Bkd	70	3046	86.98	264940	264940
D^3D7	150 nM	Bkd	72	2783	88.713	246889	246889
D^3D7	150 nM	Bkd	74	2234	88.634	198009	198009
D^3D7	150 nM	Bkd	76	2915	85.888	250364	250364
D^3D7	150 nM	Bkd	78	2189	83.993	183861	183861
D^3D7	150 nM	Bkd	80	2391	88.941	212658	212658
D^3D7	150 nM	Bkd	82	2546	88.356	224954	224954
D^3D7	150 nM	Bkd	84	2069	86.234	178419	178419
D^3D7	150 nM	Bkd	86	2015	85.44	172161	172161
D^3D7	150 nM	Bkd	88	3518	85.93	302300	302300
D^3D7	150 nM	Bkd	90	3293	86.676	285423	285423
D^3D7	150 nM	Bkd	92	1484	87.559	129938	129938
D^3D7	150 nM	Bkd	94	1601	85.507	136897	136897
D^3D7	150 nM	Bkd	96	3446	87.346	300996	300996
D^3D7	150 nM	Bkd	98	2308	86.236	199032	199032
D^3D7	150 nM	Bkd	100	1878	89.298	167701	167701
D^3D7	150 nM	Bkd	102	2308	88.362	203939	203939
D^3D7	150 nM	Bkd	104	2910	87.26	253926	253926
D^3D7	150 nM	Bkd	106	2268	93.135	211230	211230
D^3D7	150 nM	Bkd	108	1728	95.035	164220	164220
D^3D7	150 nM	Bkd	110	3950	99.514	393079	393079
D^3D7	150 nM	Bkd	112	2286	100.612	229999	229999
D^3D7	150 nM	Bkd	114	3893	100.969	393074	393074
D^3D7	150 nM	Bkd	116	4064	101.138	411026	411026
D^3D7	150 nM	Bkd	118	1982	97.705	193651	193651
D^3D7	10 uM	Bkd	2	2023	94.41	190991	190991
D^3D7	10 uM	Bkd	4	3264	95.275	310979	310979
D^3D7	10 uM	Bkd	6	2706	94.225	254973	254973
D^3D7	10 uM	Bkd	8	2162	95.596	206679	206679
D^3D7	10 uM	Bkd	10	1736	97.648	169517	169517
D^3D7	10 uM	Bkd	12	2517	97.431	245233	245233
D^3D7	10 uM	Bkd	14	2640	95.908	253197	253197
D^3D7	10 uM	Bkd	16	2682	98.108	263125	263125
D^3D7	10 uM	Bkd	18	2656	100.004	265610	265610
D^3D7	10 uM	Bkd	20	2399	98.541	236400	236400
D^3D7	10 uM	Bkd	22	3039	100.356	304981	304981
D^3D7	10 uM	Bkd	24	2221	107.269	238244	238244
D^3D7	10 uM	Bkd	26	1546	109.723	169632	169632
D^3D7	10 uM	Bkd	28	2081	108.864	226547	226547
D^3D7	10 uM	Bkd	30	1730	106.975	185067	185067
D^3D7	10 uM	Bkd	32	1358	108.378	147177	147177
D^3D7	10 uM	Bkd	34	2678	110.131	294931	294931
D^3D7	10 uM	Bkd	36	3507	112.242	393631	393631
D^3D7	10 uM	Bkd	38	3934	112.779	443672	443672
D^3D7	10 uM	Bkd	40	1496	108.626	162504	162504
D^3D7	10 uM	Bkd	42	1254	110.392	138432	138432
D^3D7	10 uM	Bkd	44	1856	111.288	206550	206550
D^3D7	10 uM	Bkd	46	3304	112.228	370801	370801
D^3D7	10 uM	Bkd	48	2436	112.055	272966	272966
D^3D7	10 uM	Bkd	50	2454	105.695	259376	259376
D^3D7	10 uM	Bkd	52	3742	108.308	405290	405290
D^3D7	10 uM	Bkd	54	2586	104.374	269912	269912
D^3D7	10 uM	Bkd	56	2470	106.091	262044	262044
D^3D7	10 uM	Bkd	58	2963	105.186	311667	311667
D^3D7	10 uM	Bkd	60	2152	109.375	235374	235374
D^3D7	10 uM	Bkd	62	2614	110.478	288789	288789
