# Supplementary material for: 4-Aminoquinolines block heme iron reactivity and interfere with artemisinin action
Source: eLife. 2026 Mar 23;14:RP108976. doi: 10.7554/eLife.108976 (PMC13008355; doi:10.7554/eLife.108976)
Supplement: Figure 3—source data 4. [file elife-108976-fig3-data4.zip › Figure 3- source data 4- Ac-H-FluNoc Dd2 PfCRT^Dd2 vs Dd2 PfCRT^3D7/2025-07-25 D^Dd2 vs D^3D7.xlsx]

## Sheet: Sheet1
Parasite	Treatment	Region	Number	Area	Mean	Int	RawIntDen		Parasite	Treatment	Region	Number	Area	Mean		Parasite/bkd
D^Dd2	No Drug	Parasite	351	1257	95.504	120049	120049		D^Dd2	No Drug	Bkd	352	1257	74.897		20.607
D^Dd2	No Drug	Parasite	353	1782	83.996	149680	149680		D^Dd2	No Drug	Bkd	354	1782	73.889		10.107
D^Dd2	No Drug	Parasite	355	1777	79.437	141159	141159		D^Dd2	No Drug	Bkd	356	1777	75.11		4.327
D^Dd2	No Drug	Parasite	357	2243	104.035	233351	233351		D^Dd2	No Drug	Bkd	358	2243	76.259		27.776
D^Dd2	No Drug	Parasite	359	3054	84.009	256562	256562		D^Dd2	No Drug	Bkd	360	3054	75.886		8.123
D^Dd2	No Drug	Parasite	361	2533	87.32	221181	221181		D^Dd2	No Drug	Bkd	362	2533	79.869		7.451
D^Dd2	No Drug	Parasite	363	1797	91.799	164963	164963		D^Dd2	No Drug	Bkd	364	1797	80.284		11.515
D^Dd2	No Drug	Parasite	365	2331	94.397	220040	220040		D^Dd2	No Drug	Bkd	366	2331	82.539		11.858
D^Dd2	No Drug	Parasite	367	2760	88.898	245358	245358		D^Dd2	No Drug	Bkd	368	2760	80.395		8.503
D^Dd2	No Drug	Parasite	369	1782	84.531	150634	150634		D^Dd2	No Drug	Bkd	370	1782	79.834		4.697
D^Dd2	No Drug	Parasite	371	2216	85.92	190399	190399		D^Dd2	No Drug	Bkd	372	2216	75.865		10.055
D^Dd2	No Drug	Parasite	373	2627	82.862	217678	217678		D^Dd2	No Drug	Bkd	374	2627	76.656		6.206
D^Dd2	No Drug	Parasite	375	1548	82.681	127990	127990		D^Dd2	No Drug	Bkd	376	1548	75.922		6.759
D^Dd2	No Drug	Parasite	377	1366	82.074	112113	112113		D^Dd2	No Drug	Bkd	378	1366	75.556		6.518
D^Dd2	No Drug	Parasite	379	1836	80.863	148464	148464		D^Dd2	No Drug	Bkd	380	1836	75.426		5.437
D^Dd2	No Drug	Parasite	381	1713	81.211	139115	139115		D^Dd2	No Drug	Bkd	382	1713	75.911		5.3
D^Dd2	No Drug	Parasite	383	2697	88.818	239542	239542		D^Dd2	No Drug	Bkd	384	2697	76.591		12.227
D^Dd2	No Drug	Parasite	385	2412	91.512	220727	220727		D^Dd2	No Drug	Bkd	386	2412	76.983		14.529
D^Dd2	No Drug	Parasite	387	1654	91.192	150831	150831		D^Dd2	No Drug	Bkd	388	1654	76.894		14.298
D^Dd2	No Drug	Parasite	389	3183	89.202	283931	283931		D^Dd2	No Drug	Bkd	390	3183	78.24		10.962
D^Dd2	No Drug	Parasite	391	1545	84.547	130625	130625		D^Dd2	No Drug	Bkd	392	1545	77.977		6.57
D^Dd2	No Drug	Parasite	393	1149	91.229	104822	104822		D^Dd2	No Drug	Bkd	394	1149	77.761		13.468
D^Dd2	No Drug	Parasite	395	1160	87.459	101453	101453		D^Dd2	No Drug	Bkd	396	1160	78.13		9.329
D^Dd2	No Drug	Parasite	397	1453	91.738	133295	133295		D^Dd2	No Drug	Bkd	398	1453	79.082		12.656
D^Dd2	No Drug	Parasite	399	2303	89.748	206689	206689		D^Dd2	No Drug	Bkd	400	2303	80.942		8.806
D^Dd2	No Drug	Parasite	401	1993	87.453	174294	174294		D^Dd2	No Drug	Bkd	402	1993	78.902		8.551
D^Dd2	No Drug	Parasite	403	2292	85.115	195083	195083		D^Dd2	No Drug	Bkd	404	2292	78.305		6.81
D^Dd2	No Drug	Parasite	405	1743	83.351	145281	145281		D^Dd2	No Drug	Bkd	406	1743	79.323		4.028
D^Dd2	No Drug	Parasite	407	1999	84.204	168324	168324		D^Dd2	No Drug	Bkd	408	1999	77.87		6.334
D^Dd2	No Drug	Parasite	409	1750	89.899	157324	157324		D^Dd2	No Drug	Bkd	410	1750	80.104		9.795
D^Dd2	No Drug	Parasite	411	2024	90.943	184068	184068		D^Dd2	No Drug	Bkd	412	2024	79.076		11.867
D^Dd2	No Drug	Parasite	413	1493	83.92	125292	125292		D^Dd2	No Drug	Bkd	414	1493	78.9		5.02
D^Dd2	No Drug	Parasite	415	2620	89.631	234834	234834		D^Dd2	No Drug	Bkd	416	2620	79.884		9.747
D^Dd2	No Drug	Parasite	417	718	85.071	61081	61081		D^Dd2	No Drug	Bkd	418	718	77.784		7.287
D^Dd2	No Drug	Parasite	419	1518	85.467	129739	129739		D^Dd2	No Drug	Bkd	420	1518	79.546		5.921
D^Dd2	No Drug	Parasite	421	1517	86.334	130969	130969		D^Dd2	No Drug	Bkd	422	1517	76.955		9.379
D^Dd2	150 nM CQ	Parasite	285	2630	106.831	280965	280965		D^Dd2	150 nM CQ	Bkd	286	2630	93.332		13.499
D^Dd2	150 nM CQ	Parasite	287	1732	101.622	176010	176010		D^Dd2	150 nM CQ	Bkd	288	1732	93.792		7.83
D^Dd2	150 nM CQ	Parasite	289	1904	100.526	191401	191401		D^Dd2	150 nM CQ	Bkd	290	1904	93.645		6.881
D^Dd2	150 nM CQ	Parasite	291	2888	107.106	309322	309322		D^Dd2	150 nM CQ	Bkd	292	2888	93.72		13.386
D^Dd2	150 nM CQ	Parasite	293	2762	94.311	260486	260486		D^Dd2	150 nM CQ	Bkd	294	2762	89.073		5.238
D^Dd2	150 nM CQ	Parasite	295	2520	95.929	241740	241740		D^Dd2	150 nM CQ	Bkd	296	2520	91.265		4.664
D^Dd2	150 nM CQ	Parasite	297	2637	96.429	254283	254283		D^Dd2	150 nM CQ	Bkd	298	2637	91.237		5.192
D^Dd2	150 nM CQ	Parasite	299	1201	94.102	113017	113017		D^Dd2	150 nM CQ	Bkd	300	1201	89.12		4.982
D^Dd2	150 nM CQ	Parasite	301	2953	112.176	331257	331257		D^Dd2	150 nM CQ	Bkd	302	2953	92.666		19.51
D^Dd2	150 nM CQ	Parasite	303	2797	104.756	293002	293002		D^Dd2	150 nM CQ	Bkd	304	2797	92.145		12.611
D^Dd2	150 nM CQ	Parasite	305	2530	97.907	247705	247705		D^Dd2	150 nM CQ	Bkd	306	2530	93.793		4.114
D^Dd2	150 nM CQ	Parasite	307	2992	110.13	329509	329509		D^Dd2	150 nM CQ	Bkd	308	2992	92.894		17.236
D^Dd2	150 nM CQ	Parasite	309	2745	104.357	286460	286460		D^Dd2	150 nM CQ	Bkd	310	2745	97.819		6.538
D^Dd2	150 nM CQ	Parasite	311	2551	99.55	253953	253953		D^Dd2	150 nM CQ	Bkd	312	2551	96.052		3.498
D^Dd2	150 nM CQ	Parasite	313	1475	98.212	144862	144862		D^Dd2	150 nM CQ	Bkd	314	1475	94.408		3.804
D^Dd2	150 nM CQ	Parasite	315	2328	101.38	236012	236012		D^Dd2	150 nM CQ	Bkd	316	2328	96.159		5.221
D^Dd2	150 nM CQ	Parasite	317	2798	100.403	280928	280928		D^Dd2	150 nM CQ	Bkd	318	2798	96.927		3.476
D^Dd2	150 nM CQ	Parasite	319	3966	103.036	408641	408641		D^Dd2	150 nM CQ	Bkd	320	3966	97.188		5.848
D^Dd2	150 nM CQ	Parasite	321	3081	109.876	338529	338529		D^Dd2	150 nM CQ	Bkd	322	3081	105.133		4.743
D^Dd2	150 nM CQ	Parasite	323	3357	112.793	378645	378645		D^Dd2	150 nM CQ	Bkd	324	3357	106.307		6.486
D^Dd2	150 nM CQ	Parasite	325	2768	119.456	330654	330654		D^Dd2	150 nM CQ	Bkd	326	2768	103.457		15.999
D^Dd2	150 nM CQ	Parasite	327	1977	111.04	219526	219526		D^Dd2	150 nM CQ	Bkd	328	1977	104.518		6.522
D^Dd2	150 nM CQ	Parasite	329	2854	118.552	338347	338347		D^Dd2	150 nM CQ	Bkd	330	2854	104.625		13.927
D^Dd2	150 nM CQ	Parasite	331	3961	120.26	476349	476349		D^Dd2	150 nM CQ	Bkd	332	3961	106.23		14.03
D^Dd2	150 nM CQ	Parasite	333	2680	107.56	288261	288261		D^Dd2	150 nM CQ	Bkd	334	2680	104.454		3.106
D^Dd2	150 nM CQ	Parasite	335	3576	114.967	411121	411121		D^Dd2	150 nM CQ	Bkd	336	3576	106.115		8.852
D^Dd2	150 nM CQ	Parasite	337	2774	112.424	311865	311865		D^Dd2	150 nM CQ	Bkd	338	2774	106.985		5.439
D^Dd2	150 nM CQ	Parasite	339	2386	110.72	264179	264179		D^Dd2	150 nM CQ	Bkd	340	2386	98.818		11.902
D^Dd2	150 nM CQ	Parasite	341	1984	104.296	206923	206923		D^Dd2	150 nM CQ	Bkd	342	1984	101.454		2.842
D^Dd2	150 nM CQ	Parasite	343	1425	108.952	155257	155257		D^Dd2	150 nM CQ	Bkd	344	1425	101.365		7.587
D^Dd2	150 nM CQ	Parasite	345	927	110.899	102803	102803		D^Dd2	150 nM CQ	Bkd	346	927	102.1		8.799
D^Dd2	150 nM CQ	Parasite	347	1648	109.438	180353	180353		D^Dd2	150 nM CQ	Bkd	348	1648	100.888		8.55
D^Dd2	150 nM CQ	Parasite	349	1541	108.263	166833	166833		D^Dd2	150 nM CQ	Bkd	350	1541	100.729		7.534
D^Dd2	10 uM CQ	Parasite	211	3200	107.565	344209	344209		D^Dd2	10 uM CQ	Bkd	212	3200	102.481		5.084
D^Dd2	10 uM CQ	Parasite	213	3912	105.854	414101	414101		D^Dd2	10 uM CQ	Bkd	214	3912	102.518		3.336
D^Dd2	10 uM CQ	Parasite	215	3598	120.286	432789	432789		D^Dd2	10 uM CQ	Bkd	216	3598	112.529		7.757
D^Dd2	10 uM CQ	Parasite	217	2807	118.717	333239	333239		D^Dd2	10 uM CQ	Bkd	218	2807	111.495		7.222
D^Dd2	10 uM CQ	Parasite	219	1804	117.387	211766	211766		D^Dd2	10 uM CQ	Bkd	220	1804	114.668		2.719
D^Dd2	10 uM CQ	Parasite	221	2615	116.439	304487	304487		D^Dd2	10 uM CQ	Bkd	222	2615	114.371		2.068
D^Dd2	10 uM CQ	Parasite	223	2389	118.73	283647	283647		D^Dd2	10 uM CQ	Bkd	224	2389	116.39		2.34
D^Dd2	10 uM CQ	Parasite	225	2622	122.737	321816	321816		D^Dd2	10 uM CQ	Bkd	226	2622	115.84		6.897
D^Dd2	10 uM CQ	Parasite	227	2309	122.574	283023	283023		D^Dd2	10 uM CQ	Bkd	228	2309	117.479		5.095
D^Dd2	10 uM CQ	Parasite	229	3142	126.893	398699	398699		D^Dd2	10 uM CQ	Bkd	230	3142	116.818		10.075
D^Dd2	10 uM CQ	Parasite	231	2156	122.526	264167	264167		D^Dd2	10 uM CQ	Bkd	232	2156	119.319		3.207
D^Dd2	10 uM CQ	Parasite	233	2492	120.894	301269	301269		D^Dd2	10 uM CQ	Bkd	234	2492	118.677		2.217
D^Dd2	10 uM CQ	Parasite	235	1858	124.601	231508	231508		D^Dd2	10 uM CQ	Bkd	236	1858	119.863		4.738
D^Dd2	10 uM CQ	Parasite	237	3930	122.836	482745	482745		D^Dd2	10 uM CQ	Bkd	238	3930	118.017		4.819
D^Dd2	10 uM CQ	Parasite	239	3880	126.493	490791	490791		D^Dd2	10 uM CQ	Bkd	240	3880	118.953		7.54
D^Dd2	10 uM CQ	Parasite	241	2954	126.335	373195	373195		D^Dd2	10 uM CQ	Bkd	242	2954	122.738		3.597
D^Dd2	10 uM CQ	Parasite	243	2360	121.059	285700	285700		D^Dd2	10 uM CQ	Bkd	244	2360	120.61		0.449
D^Dd2	10 uM CQ	Parasite	245	2922	124.689	364341	364341		D^Dd2	10 uM CQ	Bkd	246	2922	122.65		2.039
D^Dd2	10 uM CQ	Parasite	247	2775	122.732	340582	340582		D^Dd2	10 uM CQ	Bkd	248	2775	121.978		0.754
D^Dd2	10 uM CQ	Parasite	249	3406	122.808	418284	418284		D^Dd2	10 uM CQ	Bkd	250	3406	122.709		0.099
D^Dd2	10 uM CQ	Parasite	251	1854	124.098	230077	230077		D^Dd2	10 uM CQ	Bkd	252	1854	122.835		1.263
D^Dd2	10 uM CQ	Parasite	253	3557	126.116	448595	448595		D^Dd2	10 uM CQ	Bkd	254	3557	122.237		3.879
D^Dd2	10 uM CQ	Parasite	255	5086	135.568	689498	689498		D^Dd2	10 uM CQ	Bkd	256	5086	125.253		10.315
D^Dd2	10 uM CQ	Parasite	257	3053	125.391	382818	382818		D^Dd2	10 uM CQ	Bkd	258	3053	120.035		5.356
D^Dd2	10 uM CQ	Parasite	259	2455	123.017	302007	302007		D^Dd2	10 uM CQ	Bkd	260	2455	121.273		1.744
D^Dd2	10 uM CQ	Parasite	261	2968	118.906	352913	352913		D^Dd2	10 uM CQ	Bkd	262	2968	117.695		1.211
D^Dd2	10 uM CQ	Parasite	263	1983	122.494	242906	242906		D^Dd2	10 uM CQ	Bkd	264	1983	119.593		2.901
D^Dd2	10 uM CQ	Parasite	265	1944	119.705	232706	232706		D^Dd2	10 uM CQ	Bkd	266	1944	119.412		0.293
D^Dd2	10 uM CQ	Parasite	267	2182	112.467	245404	245404		D^Dd2	10 uM CQ	Bkd	268	2182	107.559		4.908
D^Dd2	10 uM CQ	Parasite	269	2142	108.315	232011	232011		D^Dd2	10 uM CQ	Bkd	270	2142	110.224		-1.909
D^Dd2	10 uM CQ	Parasite	271	2220	113.369	251680	251680		D^Dd2	10 uM CQ	Bkd	272	2220	111.506		1.863
D^Dd2	10 uM CQ	Parasite	273	1555	113.175	175987	175987		D^Dd2	10 uM CQ	Bkd	274	1555	112.644		0.531
D^Dd2	10 uM CQ	Parasite	275	1940	121.404	235524	235524		D^Dd2	10 uM CQ	Bkd	276	1940	117.336		4.068
D^Dd2	10 uM CQ	Parasite	277	1588	122.673	194805	194805		D^Dd2	10 uM CQ	Bkd	278	1588	117.584		5.089
D^Dd2	10 uM CQ	Parasite	279	1916	120.654	231173	231173		D^Dd2	10 uM CQ	Bkd	280	1916	116.966		3.688
D^Dd2	10 uM CQ	Parasite	281	2179	123.077	268184	268184		D^Dd2	10 uM CQ	Bkd	282	2179	119.002		4.075
D^Dd2	10 uM CQ	Parasite	283	2565	123.809	317571	317571		D^Dd2	10 uM CQ	Bkd	284	2565	118.62		5.189
D^3D7	No Drug	Parasite	147	2282	106.824	243773	243773		D^3D7	No Drug	Bkd	148	2282	97.428		9.396
D^3D7	No Drug	Parasite	149	1518	105.758	160541	160541		D^3D7	No Drug	Bkd	150	1518	97.391		8.367
D^3D7	No Drug	Parasite	151	2192	106.812	234132	234132		D^3D7	No Drug	Bkd	152	2192	96.691		10.121
D^3D7	No Drug	Parasite	153	2489	107.524	267628	267628		D^3D7	No Drug	Bkd	154	2489	96.54		10.984
D^3D7	No Drug	Parasite	155	2536	110.719	280783	280783		D^3D7	No Drug	Bkd	156	2536	97.501		13.218
D^3D7	No Drug	Parasite	157	1680	122.426	205675	205675		D^3D7	No Drug	Bkd	158	1680	99.502		22.924
D^3D7	No Drug	Parasite	159	2464	109.684	270261	270261		D^3D7	No Drug	Bkd	160	2464	99.066		10.618
D^3D7	No Drug	Parasite	161	1750	109.018	190782	190782		D^3D7	No Drug	Bkd	162	1750	100.159		8.859
D^3D7	No Drug	Parasite	163	1297	112.351	145719	145719		D^3D7	No Drug	Bkd	164	1297	98.214		14.137
D^3D7	No Drug	Parasite	165	1580	109.086	172356	172356		D^3D7	No Drug	Bkd	166	1580	97.682		11.404
D^3D7	No Drug	Parasite	167	2314	112.019	259213	259213		D^3D7	No Drug	Bkd	168	2314	101.724		10.295
D^3D7	No Drug	Parasite	169	1632	107.025	174665	174665		D^3D7	No Drug	Bkd	170	1632	98.415		8.61
D^3D7	No Drug	Parasite	171	1319	109.106	143911	143911		D^3D7	No Drug	Bkd	172	1319	99.507		9.599
D^3D7	No Drug	Parasite	173	2788	125.608	350194	350194		D^3D7	No Drug	Bkd	174	2788	102.128		23.48
D^3D7	No Drug	Parasite	175	1774	114.461	203053	203053		D^3D7	No Drug	Bkd	176	1774	98.754		15.707
D^3D7	No Drug	Parasite	177	1907	110.024	209816	209816		D^3D7	No Drug	Bkd	178	1907	101.312		8.712
D^3D7	No Drug	Parasite	179	1548	106.091	164229	164229		D^3D7	No Drug	Bkd	180	1548	97.912		8.179
D^3D7	No Drug	Parasite	181	1209	107.79	130318	130318		D^3D7	No Drug	Bkd	182	1209	100.139		7.651
D^3D7	No Drug	Parasite	183	2476	124.761	308907	308907		D^3D7	No Drug	Bkd	184	2476	99.176		25.585
D^3D7	No Drug	Parasite	185	2575	119.8	308484	308484		D^3D7	No Drug	Bkd	186	2575	103.654		16.146
D^3D7	No Drug	Parasite	187	2430	116.521	283147	283147		D^3D7	No Drug	Bkd	188	2430	102.957		13.564
D^3D7	No Drug	Parasite	189	2011	112.982	227207	227207		D^3D7	No Drug	Bkd	190	2011	98.839		14.143
D^3D7	No Drug	Parasite	191	1782	115.14	205180	205180		D^3D7	No Drug	Bkd	192	1782	101.868		13.272
D^3D7	No Drug	Parasite	193	1478	110.969	164012	164012		D^3D7	No Drug	Bkd	194	1478	102.02		8.949
D^3D7	No Drug	Parasite	195	2771	117.093	324465	324465		D^3D7	No Drug	Bkd	196	2771	102.271		14.822
D^3D7	No Drug	Parasite	197	1775	117.515	208590	208590		D^3D7	No Drug	Bkd	198	1775	98.941		18.574
D^3D7	No Drug	Parasite	199	1866	115.22	215000	215000		D^3D7	No Drug	Bkd	200	1866	104.056		11.164
D^3D7	No Drug	Parasite	201	2831	136.187	385544	385544		D^3D7	No Drug	Bkd	202	2831	104.73		31.457
D^3D7	No Drug	Parasite	203	2578	125.038	322349	322349		D^3D7	No Drug	Bkd	204	2578	99.144		25.894
D^3D7	No Drug	Parasite	205	2976	113.41	337507	337507		D^3D7	No Drug	Bkd	206	2976	99.224		14.186
D^3D7	No Drug	Parasite	207	2061	112.64	232152	232152		D^3D7	No Drug	Bkd	208	2061	98.705		13.935
D^3D7	No Drug	Parasite	209	1992	110.908	220928	220928		D^3D7	No Drug	Bkd	210	1992	101.372		9.536
D^3D7	150 nM CQ	Parasite	69	2417	102.337	247348	247348		D^3D7	150 nM CQ	Bkd	70	2417	92.661		9.676
D^3D7	150 nM CQ	Parasite	71	1711	100.947	172721	172721		D^3D7	150 nM CQ	Bkd	72	1711	94.048		6.899
D^3D7	150 nM CQ	Parasite	73	2852	106.536	303842	303842		D^3D7	150 nM CQ	Bkd	74	2852	91.152		15.384
D^3D7	150 nM CQ	Parasite	75	2215	105.519	233725	233725		D^3D7	150 nM CQ	Bkd	76	2215	101.379		4.14
D^3D7	150 nM CQ	Parasite	77	2215	109.863	243346	243346		D^3D7	150 nM CQ	Bkd	78	2215	101.136		8.727
D^3D7	150 nM CQ	Parasite	79	2620	118.891	311495	311495		D^3D7	150 nM CQ	Bkd	80	2620	101.777		17.114
D^3D7	150 nM CQ	Parasite	81	3168	113.698	360195	360195		D^3D7	150 nM CQ	Bkd	82	3168	101.604		12.094
D^3D7	150 nM CQ	Parasite	83	2510	110.57	277530	277530		D^3D7	150 nM CQ	Bkd	84	2510	97.586		12.984
D^3D7	150 nM CQ	Parasite	85	1570	115.353	181104	181104		D^3D7	150 nM CQ	Bkd	86	1570	97.848		17.505
D^3D7	150 nM CQ	Parasite	87	2093	101.066	211531	211531		D^3D7	150 nM CQ	Bkd	88	2093	97.078		3.988
D^3D7	150 nM CQ	Parasite	89	1662	101.538	168756	168756		D^3D7	150 nM CQ	Bkd	90	1662	96.183		5.355
D^3D7	150 nM CQ	Parasite	91	1683	100.275	168762	168762		D^3D7	150 nM CQ	Bkd	92	1683	94.664		5.611
D^3D7	150 nM CQ	Parasite	93	2773	110.072	305231	305231		D^3D7	150 nM CQ	Bkd	94	2773	101.872		8.2
D^3D7	150 nM CQ	Parasite	95	3128	111.851	349869	349869		D^3D7	150 nM CQ	Bkd	96	3128	100.837		11.014
D^3D7	150 nM CQ	Parasite	97	2436	110.06	268107	268107		D^3D7	150 nM CQ	Bkd	98	2436	100.882		9.178
D^3D7	150 nM CQ	Parasite	99	1634	106.084	173342	173342		D^3D7	150 nM CQ	Bkd	100	1634	102.772		3.312
D^3D7	150 nM CQ	Parasite	101	1426	107.095	152718	152718		D^3D7	150 nM CQ	Bkd	102	1426	102.642		4.453
D^3D7	150 nM CQ	Parasite	103	2924	109.457	320051	320051		D^3D7	150 nM CQ	Bkd	104	2924	101.343		8.114
D^3D7	150 nM CQ	Parasite	105	1913	103.412	197827	197827		D^3D7	150 nM CQ	Bkd	106	1913	96.776		6.636
D^3D7	150 nM CQ	Parasite	107	2362	101.492	239725	239725		D^3D7	150 nM CQ	Bkd	108	2362	96.526		4.966
D^3D7	150 nM CQ	Parasite	109	2023	98.948	200171	200171		D^3D7	150 nM CQ	Bkd	110	2023	94.08		4.868
D^3D7	150 nM CQ	Parasite	111	3553	114.237	405883	405883		D^3D7	150 nM CQ	Bkd	112	3553	102.899		11.338
D^3D7	150 nM CQ	Parasite	113	2261	116.677	263806	263806		D^3D7	150 nM CQ	Bkd	114	2261	102.775		13.902
D^3D7	150 nM CQ	Parasite	115	1718	107.867	185316	185316		D^3D7	150 nM CQ	Bkd	116	1718	102.224		5.643
D^3D7	150 nM CQ	Parasite	117	2196	109.49	240440	240440		D^3D7	150 nM CQ	Bkd	118	2196	102.27		7.22
D^3D7	150 nM CQ	Parasite	119	2764	113.349	313298	313298		D^3D7	150 nM CQ	Bkd	120	2764	103.294		10.055
D^3D7	150 nM CQ	Parasite	121	1749	114.32	199945	199945		D^3D7	150 nM CQ	Bkd	122	1749	105.482		8.838
D^3D7	150 nM CQ	Parasite	123	2798	130.711	365729	365729		D^3D7	150 nM CQ	Bkd	124	2798	106.234		24.477
D^3D7	150 nM CQ	Parasite	125	1608	112.175	180378	180378		D^3D7	150 nM CQ	Bkd	126	1608	105.408		6.767
D^3D7	150 nM CQ	Parasite	127	2483	112.23	278666	278666		D^3D7	150 nM CQ	Bkd	128	2483	107.538		4.692
D^3D7	150 nM CQ	Parasite	129	3767	119.142	448808	448808		D^3D7	150 nM CQ	Bkd	130	3767	107.044		12.098
D^3D7	150 nM CQ	Parasite	131	1814	116.92	212093	212093		D^3D7	150 nM CQ	Bkd	132	1814	104.217		12.703
D^3D7	150 nM CQ	Parasite	133	2304	121.202	279249	279249		D^3D7	150 nM CQ	Bkd	134	2304	106.83		14.372
D^3D7	150 nM CQ	Parasite	135	3048	122.979	374840	374840		D^3D7	150 nM CQ	Bkd	136	3048	110.867		12.112
D^3D7	150 nM CQ	Parasite	137	2022	120.838	244334	244334		D^3D7	150 nM CQ	Bkd	138	2022	107.976		12.862
D^3D7	150 nM CQ	Parasite	139	3264	129.531	422790	422790		D^3D7	150 nM CQ	Bkd	140	3264	108.565		20.966
D^3D7	150 nM CQ	Parasite	141	2021	112.283	226924	226924		D^3D7	150 nM CQ	Bkd	142	2021	104.845		7.438
D^3D7	150 nM CQ	Parasite	143	3816	122.48	467384	467384		D^3D7	150 nM CQ	Bkd	144	3816	104.158		18.322
D^3D7	150 nM CQ	Parasite	145	2379	118.034	280802	280802		D^3D7	150 nM CQ	Bkd	146	2379	106.066		11.968
D^3D7	10 uM CQ	Parasite	1	1514	106.127	160677	160677		D^3D7	10 uM CQ	Bkd	2	1514	94.618		11.509
D^3D7	10 uM CQ	Parasite	3	2658	108.07	287249	287249		D^3D7	10 uM CQ	Bkd	4	2658	95.816		12.254
D^3D7	10 uM CQ	Parasite	5	3794	101.216	384014	384014		D^3D7	10 uM CQ	Bkd	6	3794	93.143		8.073
D^3D7	10 uM CQ	Parasite	7	1943	95.979	186487	186487		D^3D7	10 uM CQ	Bkd	8	1943	91.311		4.668
D^3D7	10 uM CQ	Parasite	9	1109	98.57	109314	109314		D^3D7	10 uM CQ	Bkd	10	1109	91.832		6.738
D^3D7	10 uM CQ	Parasite	11	1908	95.346	181921	181921		D^3D7	10 uM CQ	Bkd	12	1908	90.288		5.058
D^3D7	10 uM CQ	Parasite	13	1793	102.51	183800	183800		D^3D7	10 uM CQ	Bkd	14	1793	92.035		10.475
D^3D7	10 uM CQ	Parasite	15	1340	93.716	125579	125579		D^3D7	10 uM CQ	Bkd	16	1340	87.128		6.588
D^3D7	10 uM CQ	Parasite	17	2027	93.314	189148	189148		D^3D7	10 uM CQ	Bkd	18	2027	88.817		4.497
D^3D7	10 uM CQ	Parasite	19	1321	96.347	127275	127275		D^3D7	10 uM CQ	Bkd	20	1321	88.19		8.157
D^3D7	10 uM CQ	Parasite	21	2756	95.359	262809	262809		D^3D7	10 uM CQ	Bkd	22	2756	87.656		7.703
D^3D7	10 uM CQ	Parasite	23	2950	101.065	298141	298141		D^3D7	10 uM CQ	Bkd	24	2950	88.375		12.69
D^3D7	10 uM CQ	Parasite	25	2125	92.952	197522	197522		D^3D7	10 uM CQ	Bkd	26	2125	90.074		2.878
D^3D7	10 uM CQ	Parasite	27	2175	101.914	221663	221663		D^3D7	10 uM CQ	Bkd	28	2175	91.799		10.115
D^3D7	10 uM CQ	Parasite	29	2950	94.541	278896	278896		D^3D7	10 uM CQ	Bkd	30	2950	89.954		4.587
D^3D7	10 uM CQ	Parasite	31	2600	97.669	253940	253940		D^3D7	10 uM CQ	Bkd	32	2600	92.953		4.716
D^3D7	10 uM CQ	Parasite	33	1370	102.182	139990	139990		D^3D7	10 uM CQ	Bkd	34	1370	91.708		10.474
D^3D7	10 uM CQ	Parasite	35	3542	94.407	334390	334390		D^3D7	10 uM CQ	Bkd	36	3542	93.112		1.295
D^3D7	10 uM CQ	Parasite	37	2372	93.849	222611	222611		D^3D7	10 uM CQ	Bkd	38	2372	93.868		-0.019
D^3D7	10 uM CQ	Parasite	39	1695	101.991	172875	172875		D^3D7	10 uM CQ	Bkd	40	1695	93.204		8.787
D^3D7	10 uM CQ	Parasite	41	1477	101.374	149730	149730		D^3D7	10 uM CQ	Bkd	42	1477	93.63		7.744
D^3D7	10 uM CQ	Parasite	43	1022	104.319	106614	106614		D^3D7	10 uM CQ	Bkd	44	1022	98.92		5.399
D^3D7	10 uM CQ	Parasite	45	1386	110.618	153317	153317		D^3D7	10 uM CQ	Bkd	46	1386	107.284		3.334
D^3D7	10 uM CQ	Parasite	47	1310	110.031	144140	144140		D^3D7	10 uM CQ	Bkd	48	1310	107.879		2.152
D^3D7	10 uM CQ	Parasite	49	2184	116.005	253355	253355		D^3D7	10 uM CQ	Bkd	50	2184	109.078		6.927
D^3D7	10 uM CQ	Parasite	51	952	114.608	109107	109107		D^3D7	10 uM CQ	Bkd	52	952	109.36		5.248
D^3D7	10 uM CQ	Parasite	53	3224	112.584	362970	362970		D^3D7	10 uM CQ	Bkd	54	3224	109.934		2.65
D^3D7	10 uM CQ	Parasite	55	3546	120.127	425969	425969		D^3D7	10 uM CQ	Bkd	56	3546	113.424		6.703
D^3D7	10 uM CQ	Parasite	57	3114	115.907	360935	360935		D^3D7	10 uM CQ	Bkd	58	3114	114.286		1.621
D^3D7	10 uM CQ	Parasite	59	1816	115.872	210424	210424		D^3D7	10 uM CQ	Bkd	60	1816	112.896		2.976
D^3D7	10 uM CQ	Parasite	61	2146	115.476	247812	247812		D^3D7	10 uM CQ	Bkd	62	2146	112.436		3.04
D^3D7	10 uM CQ	Parasite	63	1565	122.235	191298	191298		D^3D7	10 uM CQ	Bkd	64	1565	113.433		8.802
D^3D7	10 uM CQ	Parasite	65	3110	100.048	311150	311150		D^3D7	10 uM CQ	Bkd	66	3110	94.879		5.169
D^3D7	10 uM CQ	Parasite	67	1655	95.552	158139	158139		D^3D7	10 uM CQ	Bkd	68	1655	94.042		1.51
D^Dd2	No Drug	Bkd	352	1257	74.897	94146	94146
D^Dd2	No Drug	Bkd	354	1782	73.889	131670	131670
D^Dd2	No Drug	Bkd	356	1777	75.11	133470	133470
D^Dd2	No Drug	Bkd	358	2243	76.259	171050	171050
D^Dd2	No Drug	Bkd	360	3054	75.886	231756	231756
D^Dd2	No Drug	Bkd	362	2533	79.869	202309	202309
D^Dd2	No Drug	Bkd	364	1797	80.284	144270	144270
D^Dd2	No Drug	Bkd	366	2331	82.539	192399	192399
D^Dd2	No Drug	Bkd	368	2760	80.395	221891	221891
D^Dd2	No Drug	Bkd	370	1782	79.834	142264	142264
D^Dd2	No Drug	Bkd	372	2216	75.865	168117	168117
D^Dd2	No Drug	Bkd	374	2627	76.656	201376	201376
D^Dd2	No Drug	Bkd	376	1548	75.922	117528	117528
D^Dd2	No Drug	Bkd	378	1366	75.556	103209	103209
D^Dd2	No Drug	Bkd	380	1836	75.426	138482	138482
D^Dd2	No Drug	Bkd	382	1713	75.911	130035	130035
D^Dd2	No Drug	Bkd	384	2697	76.591	206566	206566
D^Dd2	No Drug	Bkd	386	2412	76.983	185684	185684
D^Dd2	No Drug	Bkd	388	1654	76.894	127183	127183
D^Dd2	No Drug	Bkd	390	3183	78.24	249037	249037
D^Dd2	No Drug	Bkd	392	1545	77.977	120475	120475
D^Dd2	No Drug	Bkd	394	1149	77.761	89347	89347
D^Dd2	No Drug	Bkd	396	1160	78.13	90631	90631
D^Dd2	No Drug	Bkd	398	1453	79.082	114906	114906
D^Dd2	No Drug	Bkd	400	2303	80.942	186409	186409
D^Dd2	No Drug	Bkd	402	1993	78.902	157251	157251
D^Dd2	No Drug	Bkd	404	2292	78.305	179475	179475
D^Dd2	No Drug	Bkd	406	1743	79.323	138260	138260
D^Dd2	No Drug	Bkd	408	1999	77.87	155662	155662
D^Dd2	No Drug	Bkd	410	1750	80.104	140182	140182
D^Dd2	No Drug	Bkd	412	2024	79.076	160050	160050
D^Dd2	No Drug	Bkd	414	1493	78.9	117797	117797
D^Dd2	No Drug	Bkd	416	2620	79.884	209296	209296
D^Dd2	No Drug	Bkd	418	718	77.784	55849	55849
D^Dd2	No Drug	Bkd	420	1518	79.546	120751	120751
D^Dd2	No Drug	Bkd	422	1517	76.955	116741	116741
D^Dd2	150 nM CQ	Bkd	286	2630	93.332	245462	245462
D^Dd2	150 nM CQ	Bkd	288	1732	93.792	162447	162447
D^Dd2	150 nM CQ	Bkd	290	1904	93.645	178300	178300
D^Dd2	150 nM CQ	Bkd	292	2888	93.72	270664	270664
D^Dd2	150 nM CQ	Bkd	294	2762	89.073	246020	246020
D^Dd2	150 nM CQ	Bkd	296	2520	91.265	229988	229988
D^Dd2	150 nM CQ	Bkd	298	2637	91.237	240593	240593
D^Dd2	150 nM CQ	Bkd	300	1201	89.12	107033	107033
D^Dd2	150 nM CQ	Bkd	302	2953	92.666	273642	273642
D^Dd2	150 nM CQ	Bkd	304	2797	92.145	257730	257730
D^Dd2	150 nM CQ	Bkd	306	2530	93.793	237296	237296
D^Dd2	150 nM CQ	Bkd	308	2992	92.894	277940	277940
D^Dd2	150 nM CQ	Bkd	310	2745	97.819	268512	268512
D^Dd2	150 nM CQ	Bkd	312	2551	96.052	245029	245029
D^Dd2	150 nM CQ	Bkd	314	1475	94.408	139252	139252
D^Dd2	150 nM CQ	Bkd	316	2328	96.159	223857	223857
D^Dd2	150 nM CQ	Bkd	318	2798	96.927	271202	271202
D^Dd2	150 nM CQ	Bkd	320	3966	97.188	385447	385447
D^Dd2	150 nM CQ	Bkd	322	3081	105.133	323915	323915
D^Dd2	150 nM CQ	Bkd	324	3357	106.307	356871	356871
D^Dd2	150 nM CQ	Bkd	326	2768	103.457	286370	286370
D^Dd2	150 nM CQ	Bkd	328	1977	104.518	206633	206633
D^Dd2	150 nM CQ	Bkd	330	2854	104.625	298601	298601
D^Dd2	150 nM CQ	Bkd	332	3961	106.23	420779	420779
D^Dd2	150 nM CQ	Bkd	334	2680	104.454	279936	279936
D^Dd2	150 nM CQ	Bkd	336	3576	106.115	379467	379467
D^Dd2	150 nM CQ	Bkd	338	2774	106.985	296776	296776
D^Dd2	150 nM CQ	Bkd	340	2386	98.818	235779	235779
D^Dd2	150 nM CQ	Bkd	342	1984	101.454	201284	201284
D^Dd2	150 nM CQ	Bkd	344	1425	101.365	144445	144445
D^Dd2	150 nM CQ	Bkd	346	927	102.1	94647	94647
D^Dd2	150 nM CQ	Bkd	348	1648	100.888	166263	166263
D^Dd2	150 nM CQ	Bkd	350	1541	100.729	155224	155224
D^Dd2	10 uM CQ	Bkd	212	3200	102.481	327940	327940
D^Dd2	10 uM CQ	Bkd	214	3912	102.518	401052	401052
D^Dd2	10 uM CQ	Bkd	216	3598	112.529	404878	404878
D^Dd2	10 uM CQ	Bkd	218	2807	111.495	312967	312967
D^Dd2	10 uM CQ	Bkd	220	1804	114.668	206861	206861
D^Dd2	10 uM CQ	Bkd	222	2615	114.371	299081	299081
D^Dd2	10 uM CQ	Bkd	224	2389	116.39	278055	278055
D^Dd2	10 uM CQ	Bkd	226	2622	115.84	303733	303733
D^Dd2	10 uM CQ	Bkd	228	2309	117.479	271260	271260
D^Dd2	10 uM CQ	Bkd	230	3142	116.818	367041	367041
D^Dd2	10 uM CQ	Bkd	232	2156	119.319	257252	257252
D^Dd2	10 uM CQ	Bkd	234	2492	118.677	295742	295742
D^Dd2	10 uM CQ	Bkd	236	1858	119.863	222705	222705
D^Dd2	10 uM CQ	Bkd	238	3930	118.017	463805	463805
D^Dd2	10 uM CQ	Bkd	240	3880	118.953	461539	461539
D^Dd2	10 uM CQ	Bkd	242	2954	122.738	362567	362567
D^Dd2	10 uM CQ	Bkd	244	2360	120.61	284640	284640
D^Dd2	10 uM CQ	Bkd	246	2922	122.65	358382	358382
D^Dd2	10 uM CQ	Bkd	248	2775	121.978	338488	338488
D^Dd2	10 uM CQ	Bkd	250	3406	122.709	417946	417946
D^Dd2	10 uM CQ	Bkd	252	1854	122.835	227737	227737
D^Dd2	10 uM CQ	Bkd	254	3557	122.237	434798	434798
D^Dd2	10 uM CQ	Bkd	256	5086	125.253	637039	637039
D^Dd2	10 uM CQ	Bkd	258	3053	120.035	366467	366467
D^Dd2	10 uM CQ	Bkd	260	2455	121.273	297724	297724
D^Dd2	10 uM CQ	Bkd	262	2968	117.695	349319	349319
D^Dd2	10 uM CQ	Bkd	264	1983	119.593	237152	237152
D^Dd2	10 uM CQ	Bkd	266	1944	119.412	232137	232137
D^Dd2	10 uM CQ	Bkd	268	2182	107.559	234693	234693
D^Dd2	10 uM CQ	Bkd	270	2142	110.224	236100	236100
D^Dd2	10 uM CQ	Bkd	272	2220	111.506	247543	247543
D^Dd2	10 uM CQ	Bkd	274	1555	112.644	175162	175162
D^Dd2	10 uM CQ	Bkd	276	1940	117.336	227631	227631
D^Dd2	10 uM CQ	Bkd	278	1588	117.584	186724	186724
D^Dd2	10 uM CQ	Bkd	280	1916	116.966	224106	224106
D^Dd2	10 uM CQ	Bkd	282	2179	119.002	259306	259306
D^Dd2	10 uM CQ	Bkd	284	2565	118.62	304260	304260
D^3D7	No Drug	Bkd	148	2282	97.428	222331	222331
D^3D7	No Drug	Bkd	150	1518	97.391	147840	147840
D^3D7	No Drug	Bkd	152	2192	96.691	211947	211947
D^3D7	No Drug	Bkd	154	2489	96.54	240288	240288
D^3D7	No Drug	Bkd	156	2536	97.501	247263	247263
D^3D7	No Drug	Bkd	158	1680	99.502	167164	167164
D^3D7	No Drug	Bkd	160	2464	99.066	244099	244099
D^3D7	No Drug	Bkd	162	1750	100.159	175279	175279
D^3D7	No Drug	Bkd	164	1297	98.214	127384	127384
D^3D7	No Drug	Bkd	166	1580	97.682	154337	154337
D^3D7	No Drug	Bkd	168	2314	101.724	235389	235389
D^3D7	No Drug	Bkd	170	1632	98.415	160614	160614
D^3D7	No Drug	Bkd	172	1319	99.507	131250	131250
D^3D7	No Drug	Bkd	174	2788	102.128	284734	284734
D^3D7	No Drug	Bkd	176	1774	98.754	175190	175190
D^3D7	No Drug	Bkd	178	1907	101.312	193202	193202
D^3D7	No Drug	Bkd	180	1548	97.912	151568	151568
D^3D7	No Drug	Bkd	182	1209	100.139	121068	121068
D^3D7	No Drug	Bkd	184	2476	99.176	245559	245559
D^3D7	No Drug	Bkd	186	2575	103.654	266909	266909
D^3D7	No Drug	Bkd	188	2430	102.957	250185	250185
D^3D7	No Drug	Bkd	190	2011	98.839	198766	198766
D^3D7	No Drug	Bkd	192	1782	101.868	181528	181528
D^3D7	No Drug	Bkd	194	1478	102.02	150785	150785
D^3D7	No Drug	Bkd	196	2771	102.271	283392	283392
D^3D7	No Drug	Bkd	198	1775	98.941	175621	175621
D^3D7	No Drug	Bkd	200	1866	104.056	194169	194169
D^3D7	No Drug	Bkd	202	2831	104.73	296491	296491
D^3D7	No Drug	Bkd	204	2578	99.144	255594	255594
D^3D7	No Drug	Bkd	206	2976	99.224	295292	295292
D^3D7	No Drug	Bkd	208	2061	98.705	203432	203432
D^3D7	No Drug	Bkd	210	1992	101.372	201933	201933
D^3D7	150 nM CQ	Bkd	70	2417	92.661	223961	223961
D^3D7	150 nM CQ	Bkd	72	1711	94.048	160916	160916
D^3D7	150 nM CQ	Bkd	74	2852	91.152	259966	259966
D^3D7	150 nM CQ	Bkd	76	2215	101.379	224555	224555
D^3D7	150 nM CQ	Bkd	78	2215	101.136	224017	224017
D^3D7	150 nM CQ	Bkd	80	2620	101.777	266655	266655
D^3D7	150 nM CQ	Bkd	82	3168	101.604	321882	321882
D^3D7	150 nM CQ	Bkd	84	2510	97.586	244940	244940
D^3D7	150 nM CQ	Bkd	86	1570	97.848	153621	153621
D^3D7	150 nM CQ	Bkd	88	2093	97.078	203184	203184
D^3D7	150 nM CQ	Bkd	90	1662	96.183	159856	159856
D^3D7	150 nM CQ	Bkd	92	1683	94.664	159319	159319
D^3D7	150 nM CQ	Bkd	94	2773	101.872	282491	282491
D^3D7	150 nM CQ	Bkd	96	3128	100.837	315418	315418
D^3D7	150 nM CQ	Bkd	98	2436	100.882	245748	245748
D^3D7	150 nM CQ	Bkd	100	1634	102.772	167930	167930
D^3D7	150 nM CQ	Bkd	102	1426	102.642	146367	146367
D^3D7	150 nM CQ	Bkd	104	2924	101.343	296328	296328
D^3D7	150 nM CQ	Bkd	106	1913	96.776	185133	185133
D^3D7	150 nM CQ	Bkd	108	2362	96.526	227995	227995
D^3D7	150 nM CQ	Bkd	110	2023	94.08	190323	190323
D^3D7	150 nM CQ	Bkd	112	3553	102.899	365599	365599
D^3D7	150 nM CQ	Bkd	114	2261	102.775	232374	232374
D^3D7	150 nM CQ	Bkd	116	1718	102.224	175621	175621
D^3D7	150 nM CQ	Bkd	118	2196	102.27	224584	224584
D^3D7	150 nM CQ	Bkd	120	2764	103.294	285505	285505
D^3D7	150 nM CQ	Bkd	122	1749	105.482	184488	184488
D^3D7	150 nM CQ	Bkd	124	2798	106.234	297243	297243
D^3D7	150 nM CQ	Bkd	126	1608	105.408	169496	169496
D^3D7	150 nM CQ	Bkd	128	2483	107.538	267017	267017
D^3D7	150 nM CQ	Bkd	130	3767	107.044	403235	403235
D^3D7	150 nM CQ	Bkd	132	1814	104.217	189050	189050
D^3D7	150 nM CQ	Bkd	134	2304	106.83	246137	246137
D^3D7	150 nM CQ	Bkd	136	3048	110.867	337924	337924
D^3D7	150 nM CQ	Bkd	138	2022	107.976	218328	218328
D^3D7	150 nM CQ	Bkd	140	3264	108.565	354356	354356
D^3D7	150 nM CQ	Bkd	142	2021	104.845	211891	211891
D^3D7	150 nM CQ	Bkd	144	3816	104.158	397468	397468
D^3D7	150 nM CQ	Bkd	146	2379	106.066	252331	252331
D^3D7	10 uM CQ	Bkd	2	1514	94.618	143251	143251
D^3D7	10 uM CQ	Bkd	4	2658	95.816	254678	254678
D^3D7	10 uM CQ	Bkd	6	3794	93.143	353384	353384
D^3D7	10 uM CQ	Bkd	8	1943	91.311	177417	177417
D^3D7	10 uM CQ	Bkd	10	1109	91.832	101842	101842
D^3D7	10 uM CQ	Bkd	12	1908	90.288	172269	172269
D^3D7	10 uM CQ	Bkd	14	1793	92.035	165018	165018
D^3D7	10 uM CQ	Bkd	16	1340	87.128	116752	116752
D^3D7	10 uM CQ	Bkd	18	2027	88.817	180033	180033
D^3D7	10 uM CQ	Bkd	20	1321	88.19	116499	116499
D^3D7	10 uM CQ	Bkd	22	2756	87.656	241580	241580
D^3D7	10 uM CQ	Bkd	24	2950	88.375	260705	260705
D^3D7	10 uM CQ	Bkd	26	2125	90.074	191408	191408
D^3D7	10 uM CQ	Bkd	28	2175	91.799	199662	199662
D^3D7	10 uM CQ	Bkd	30	2950	89.954	265363	265363
D^3D7	10 uM CQ	Bkd	32	2600	92.953	241679	241679
D^3D7	10 uM CQ	Bkd	34	1370	91.708	125640	125640
D^3D7	10 uM CQ	Bkd	36	3542	93.112	329802	329802
D^3D7	10 uM CQ	Bkd	38	2372	93.868	222654	222654
D^3D7	10 uM CQ	Bkd	40	1695	93.204	157981	157981
D^3D7	10 uM CQ	Bkd	42	1477	93.63	138292	138292
D^3D7	10 uM CQ	Bkd	44	1022	98.92	101096	101096
D^3D7	10 uM CQ	Bkd	46	1386	107.284	148696	148696
D^3D7	10 uM CQ	Bkd	48	1310	107.879	141322	141322
D^3D7	10 uM CQ	Bkd	50	2184	109.078	238226	238226
D^3D7	10 uM CQ	Bkd	52	952	109.36	104111	104111
D^3D7	10 uM CQ	Bkd	54	3224	109.934	354428	354428
D^3D7	10 uM CQ	Bkd	56	3546	113.424	402202	402202
D^3D7	10 uM CQ	Bkd	58	3114	114.286	355887	355887
D^3D7	10 uM CQ	Bkd	60	1816	112.896	205019	205019
D^3D7	10 uM CQ	Bkd	62	2146	112.436	241287	241287
D^3D7	10 uM CQ	Bkd	64	1565	113.433	177522	177522
D^3D7	10 uM CQ	Bkd	66	3110	94.879	295075	295075
D^3D7	10 uM CQ	Bkd	68	1655	94.042	155639	155639
