# Supplementary material for: 4-Aminoquinolines block heme iron reactivity and interfere with artemisinin action
Source: eLife. 2026 Mar 23;14:RP108976. doi: 10.7554/eLife.108976 (PMC13008355; doi:10.7554/eLife.108976)
Supplement: Figure 3—source data 5. [file elife-108976-fig3-data5.zip]

Archive with 3 entries (2 files):
- Figure 3- source data 5- Uncropped labled western blots/
- Figure 3- source data 5- Uncropped labled western blots/Figure 3- source data 5- Uncropped labled western blots.pdf
- Figure 3- source data 5- Uncropped labled western blots/Figure 3- source data 5.ai
