# Supplementary material for: 4-Aminoquinolines block heme iron reactivity and interfere with artemisinin action
Source: eLife. 2026 Mar 23;14:RP108976. doi: 10.7554/eLife.108976 (PMC13008355; doi:10.7554/eLife.108976)
Supplement: Figure 3—source data 7. [file elife-108976-fig3-data7.zip]

Archive with 2 entries (1 files):
- Figure 3- source data 7- Western blot quantifications/
- Figure 3- source data 7- Western blot quantifications/CQ + DHA Quantifications.xlsx
