# Supplementary material for: 4-Aminoquinolines block heme iron reactivity and interfere with artemisinin action
Source: eLife. 2026 Mar 23;14:RP108976. doi: 10.7554/eLife.108976 (PMC13008355; doi:10.7554/eLife.108976)
Supplement: Figure 3—source data 7. [file elife-108976-fig3-data7.zip › Figure 3- source data 7- Western blot quantifications/CQ + DHA Quantifications.xlsx]

## Sheet: K48
2024-05-16	K48	PM V	K48 - BLANK	PM V - BLANK	K48/PM5	Normalized
DMSO	104.935	106.134	78.284	70.85	1.10493	1
10 uM CQ	126.45	144.225	99.799	108.941	0.916083	0.82909
DHA	188.607	112.731	161.956	77.447	2.09118	1.8926
10 uM CQ + DHA	137.67	102.4	111.019	67.116	1.65414	1.49706
BLANK	26.651	35.284
2024-05-22	K48	PM V	K48 - BLANK	PM V - BLANK	K48/PM5
DMSO	90.982	104.016	76.331	46.615	1.63748	1
10 uM CQ	136.345	120.712	121.694	63.311	1.92216	1.17386
DHA	168.331	108.496	153.68	51.095	3.00773	1.83681
10 uM CQ + DHA	113.484	109.864	98.833	52.463	1.88386	1.15047
BLANK	14.651	57.401
2024-06-05	K48	PM V	K48 - BLANK	PM V - BLANK	K48/PM5
DMSO	105.334	123.695	81.087	81.721	0.992242	1
10 uM CQ	114.997	130.829	90.75	88.855	1.02133	1.02931
DHA	150.33	117.139	126.083	75.165	1.67742	1.69053
10 uM CQ + DHA	119.183	128.459	94.936	86.485	1.09772	1.1063
BLANK	24.247	41.974
