# Supplementary material for: 4-Aminoquinolines block heme iron reactivity and interfere with artemisinin action
Source: eLife. 2026 Mar 23;14:RP108976. doi: 10.7554/eLife.108976 (PMC13008355; doi:10.7554/eLife.108976)
Supplement: Figure 3—figure supplement 1—source data 1. [file elife-108976-fig3-figsupp1-data1.zip]

Archive with 3 entries (2 files):
- Figure 3- figure supplement 1- source data 1- H-FluNox pH titration/
- Figure 3- figure supplement 1- source data 1- H-FluNox pH titration/2024-11-06 pH titration.xlsx
- Figure 3- figure supplement 1- source data 1- H-FluNox pH titration/2024-11-20 pH titrate.xlsx
