# Supplementary material for: 4-Aminoquinolines block heme iron reactivity and interfere with artemisinin action
Source: eLife. 2026 Mar 23;14:RP108976. doi: 10.7554/eLife.108976 (PMC13008355; doi:10.7554/eLife.108976)
Supplement: Figure 3—figure supplement 1—source data 1. [file elife-108976-fig3-figsupp1-data1.zip › Figure 3- figure supplement 1- source data 1- H-FluNox pH titration/2024-11-06 pH titration.xlsx]

## Sheet: Sheet1
																					minus blank
2686153	1914339	1261243	794455	484396	297241	175309	155516	126082	117643	103386	79234			pH 7.5	pH 7.5	pH 5.4	pH 5.4	pH 4	pH 4		pH 7.5	pH 7.5	pH 5.4	pH 5.4	pH 4	pH 4
2759568	1900211	1195188	676098	391280	250031	181078	135968	122679	115545	96166	70249		1000	2686153	2759568	1172383	1119538	152821	141631		2651952	2725367	1138160	1085315	122084	110894
1172383	814889	573555	322674	248697	168508	119429	78934	64990	62459	58138	48329		500	1914339	1900211	814889	754477	129593	116225		1880138	1866010	780666	720254	98856	85488
1119538	754477	528159	354274	228868	145751	113985	83323	65838	59347	55963	43602		250	1261243	1195188	573555	528159	107718	99690		1227042	1160987	539332	493936	76981	68953
152821	129593	107718	99731	74653	65228	60932	52964	46339	40446	37963	33320		125	794455	676098	322674	354274	99731	87423		760254	641897	288451	320051	68994	56686
141631	116225	99690	87423	79341	59854	52815	45015	41248	38508	32656	33660		62.5	484396	391280	248697	228868	74653	79341		450195	357079	214474	194645	43916	48604
													31.25	297241	250031	168508	145751	65228	59854		263040	215830	134285	111528	34491	29117
34201	34223	30737											15.625	175309	181078	119429	113985	60932	52815		141108	146877	85206	79762	30195	22078
													7.8125	155516	135968	78934	83323	52964	45015		121315	101767	44711	49100	22227	14278
													3.90625	126082	122679	64990	65838	46339	41248		91881	88478	30767	31615	15602	10511
Basic assay information													1.95312	117643	115545	62459	59347	40446	38508		83442	81344	28236	25124	9709	7771
Assay ID:				3105									0.976562	103386	96166	58138	55963	37963	32656		69185	61965	23915	21740	7226	1919
Assay Started:				2024-11-06 15:21:20									0	79234	70249	48329	43602	33320	33660		45033	36048	14106	9379	2583	2923
Assay Finished:				2024-11-06 15:21:43
Assay Exported:				2024-11-06 15:22:21
Protocol ID:				100194
Protocol Name:				Copy 2 of GFP
Serial#:				1041059
Exported with EnVision Workstation version 1.13.3009.1401
