# Supplementary material for: 4-Aminoquinolines block heme iron reactivity and interfere with artemisinin action
Source: eLife. 2026 Mar 23;14:RP108976. doi: 10.7554/eLife.108976 (PMC13008355; doi:10.7554/eLife.108976)
Supplement: Figure 3—figure supplement 1—source data 1. [file elife-108976-fig3-figsupp1-data1.zip › Figure 3- figure supplement 1- source data 1- H-FluNox pH titration/2024-11-20 pH titrate.xlsx]

## Sheet: Sheet1
pH 7.5		pH 5.4		pH 4
2552912	2670356	1160687	1112332	162786	163442
2083172	1957077	731263	676821	162771	145810		**aspirated out of B4 and 5 to try to pop bulbble
1463483	1394222	498775	466686	137686	129535
928102	727250	288010	318811	120084	112526
535076	439249	214304	200781	87097	88962
318217	286762	150285	135929	69063	66954
182673	192857	105452	96842	58226	55043
143041	130052	73219	74083	52481	49148
116967	109973	65115	66935	46021	41488
104576	102147	63485	59596	40931	37337
97390	84272	59482	56699	38948	34927
70697	64889	52894	45722	35772	33808
