# Supplementary material for: 4-Aminoquinolines block heme iron reactivity and interfere with artemisinin action
Source: eLife. 2026 Mar 23;14:RP108976. doi: 10.7554/eLife.108976 (PMC13008355; doi:10.7554/eLife.108976)
Supplement: Figure 3—figure supplement 2—source data 1. [file elife-108976-fig3-figsupp2-data1.zip]

Archive with 4 entries (3 files):
- Figure 3- figure supplement 2- source data 1- Ac-H-Flunox 10 uM CQ PPQ and MFQ/
- Figure 3- figure supplement 2- source data 1- Ac-H-Flunox 10 uM CQ PPQ and MFQ/2024-12-10 10 uM CQ PPQ MFQ.xlsx
- Figure 3- figure supplement 2- source data 1- Ac-H-Flunox 10 uM CQ PPQ and MFQ/2024-12-12 10 uM CQ PPQ MFQ.xlsx
- Figure 3- figure supplement 2- source data 1- Ac-H-Flunox 10 uM CQ PPQ and MFQ/2025-07-24 10 uM CQ PPQ MFQ.xlsx
