# Supplementary material for: 4-Aminoquinolines block heme iron reactivity and interfere with artemisinin action
Source: eLife. 2026 Mar 23;14:RP108976. doi: 10.7554/eLife.108976 (PMC13008355; doi:10.7554/eLife.108976)
Supplement: Figure 3—figure supplement 2—source data 1. [file elife-108976-fig3-figsupp2-data1.zip › Figure 3- figure supplement 2- source data 1- Ac-H-Flunox 10 uM CQ PPQ and MFQ/2024-12-10 10 uM CQ PPQ MFQ.xlsx]

## Sheet: Sheet1
Treatment	Region	Number	Area	Mean	IntDens	Rel IntDen		Treatment	Region	Number	Area	Mean	IntDens	Rel IntDen				Nothing	CQ	PPQ	MFQ
Nothing	Parasite	111	1543	160.544	247720	247720		Nothing	Bkd	112	1543	136.507	210631	210631		24.037		24.037	4.104	2.095	8.384
Nothing	Parasite	113	1745	143.389	250213	250213		Nothing	Bkd	114	1745	135.897	237141	237141		7.492		7.492	8.443	8.039	8.303
Nothing	Parasite	115	2178	145.2	316246	316246		Nothing	Bkd	116	2178	132.253	288048	288048		12.947		12.947	12.521	9.922	10.807
Nothing	Parasite	117	3110	155.663	484111	484111		Nothing	Bkd	118	3110	133.693	415785	415785		21.97		21.97	9.824	1.808	8.72
Nothing	Parasite	119	1133	144.109	163276	163276		Nothing	Bkd	120	1133	136.95	155164	155164		7.159		7.159	-1.983	11.142	10.538
Nothing	Parasite	121	1328	149.175	198105	198105		Nothing	Bkd	122	1328	141.639	188096	188096		7.536		7.536	-0.645	11.908	6.596
Nothing	Parasite	123	1562	141.873	221605	221605		Nothing	Bkd	124	1562	134.289	209760	209760		7.584		7.584	11.047	1.396	6.295
Nothing	Parasite	125	3710	158.598	588399	588399		Nothing	Bkd	126	3710	142.237	527698	527698		16.361		16.361	2.694	0.963	8.958
Nothing	Parasite	127	2508	148.027	371251	371251		Nothing	Bkd	128	2508	134.551	337455	337455		13.476		13.476	3.096	16.517	4.656
Nothing	Parasite	129	1953	146.53	286173	286173		Nothing	Bkd	130	1953	136.443	266474	266474		10.087		10.087	1.848	12.281	5.851
Nothing	Parasite	131	1430	143.017	204514	204514		Nothing	Bkd	132	1430	130.302	186332	186332		12.715		12.715	5.882	11.123	12.44
Nothing	Parasite	133	3254	147.956	481450	481450		Nothing	Bkd	134	3254	134.54	437794	437794		13.416		13.416	2.81	11.219	4.974
Nothing	Parasite	135	2905	151.376	439746	439746		Nothing	Bkd	136	2905	137.9	400599	400599		13.476		13.476	6.625	12.062	7.451
Nothing	Parasite	137	1983	152.925	303250	303250		Nothing	Bkd	138	1983	139.61	276846	276846		13.315		13.315	3.474	11.915	10.455
Nothing	Parasite	139	2021	151.263	305703	305703		Nothing	Bkd	140	2021	139.112	281146	281146		12.151		12.151	5.325	21.939	15.072
Nothing	Parasite	141	2494	153.814	383612	383612		Nothing	Bkd	142	2494	134.729	336013	336013		19.085		19.085	4.312	5.215	11.09
Nothing	Parasite	143	2321	158.168	367109	367109		Nothing	Bkd	144	2321	138.136	320613	320613		20.032		20.032	4.629	8.891	7.112
Nothing	Parasite	145	1922	143.984	276737	276737		Nothing	Bkd	146	1922	136.256	261884	261884		7.728		7.728	9.966	13.535	7.293
Nothing	Parasite	147	1332	153.315	204215	204215		Nothing	Bkd	148	1332	132.559	176568	176568		20.756		20.756	7.512	-1.205	11.638
Nothing	Parasite	149	1932	150.171	290130	290130		Nothing	Bkd	150	1932	136.569	263851	263851		13.602		13.602	3.501	9.16	5.252
Nothing	Parasite	151	2318	144.506	334965	334965		Nothing	Bkd	152	2318	134.544	311872	311872		9.962		9.962	0.012	2.956	16.824
Nothing	Parasite	153	1194	137.776	164505	164505		Nothing	Bkd	154	1194	131.005	156420	156420		6.771		6.771	2.704	10.936	14.309
Nothing	Parasite	155	2068	153.185	316786	316786		Nothing	Bkd	156	2068	141.989	293633	293633		11.196		11.196	-0.502	5.176	4.54
Nothing	Parasite	157	1981	162.993	322890	322890		Nothing	Bkd	158	1981	148.761	294695	294695		14.232		14.232	2.732	6.299	9.545
Nothing	Parasite	159	2354	161.623	380460	380460		Nothing	Bkd	160	2354	146.641	345192	345192		14.982		14.982	12.135	2.1	8.088
Nothing	Parasite	161	1225	135.881	166454	166454		Nothing	Bkd	162	1225	126.645	155140	155140		9.236		9.236	6.551		14.579
Nothing	Parasite	163	1230	134.755	165749	165749		Nothing	Bkd	164	1230	130.258	160217	160217		4.497		4.497	0.649		15.018
Nothing	Parasite	165	1626	140.696	228771	228771		Nothing	Bkd	166	1626	132.076	214755	214755		8.62		8.62	3.863
Nothing	Parasite	167	2440	155.268	378853	378853		Nothing	Bkd	168	2440	141.081	344238	344238		14.187		14.187
Nothing	Parasite	169	1750	152.727	267273	267273		Nothing	Bkd	170	1750	144.385	252673	252673		8.342		8.342
Nothing	Parasite	171	2901	155.006	449672	449672		Nothing	Bkd	172	2901	142.454	413258	413258		12.552		12.552
Nothing	Parasite	173	1658	174.387	289133	289133		Nothing	Bkd	174	1658	165.527	274443	274443		8.86		8.86
Nothing	Parasite	175	3177	177.189	562931	562931		Nothing	Bkd	176	3177	166.54	529097	529097		10.649		10.649
Nothing	Parasite	177	1353	168.793	228377	228377		Nothing	Bkd	178	1353	162.117	219344	219344		6.676		6.676
Nothing	Parasite	179	2474	160.074	396022	396022		Nothing	Bkd	180	2474	145.604	360225	360225		14.47		14.47
Nothing	Parasite	181	1852	152.136	281755	281755		Nothing	Bkd	182	1852	149.606	277070	277070		2.53		2.53
Nothing	Parasite	183	2003	152.607	305672	305672		Nothing	Bkd	184	2003	148.162	296768	296768		4.445		4.445
Nothing	Parasite	185	2027	153.573	311293	311293		Nothing	Bkd	186	2027	148.35	300706	300706		5.223		5.223
Nothing	Parasite	187	3210	172.172	552671	552671		Nothing	Bkd	188	3210	155.996	500748	500748		16.176		16.176
Nothing	Parasite	189	2506	170.184	426480	426480		Nothing	Bkd	190	2506	160.727	402783	402783		9.457		9.457
Nothing	Parasite	191	1408	163.173	229747	229747		Nothing	Bkd	192	1408	157.925	222359	222359		5.248		5.248
CQ	Parasite	1	4268	146.657	625930	625930		CQ	Bkd	2	4268	142.553	608416	608416		4.104
CQ	Parasite	3	2030	149.356	303193	303193		CQ	Bkd	4	2030	140.913	286054	286054		8.443
CQ	Parasite	5	3383	153.946	520799	520799		CQ	Bkd	6	3383	141.425	478441	478441		12.521
CQ	Parasite	7	3789	151.186	572844	572844		CQ	Bkd	8	3789	141.362	535619	535619		9.824
CQ	Parasite	9	2190	138.594	303520	303520		CQ	Bkd	10	2190	140.577	307863	307863		-1.983
CQ	Parasite	11	1418	142.129	201539	201539		CQ	Bkd	12	1418	142.774	202453	202453		-0.645
CQ	Parasite	13	1939	151.56	293874	293874		CQ	Bkd	14	1939	140.513	272454	272454		11.047
CQ	Parasite	15	3412	146.001	498155	498155		CQ	Bkd	16	3412	143.307	488963	488963		2.694
CQ	Parasite	17	2890	148.561	429341	429341		CQ	Bkd	18	2890	145.465	420394	420394		3.096
CQ	Parasite	19	3308	146.612	484994	484994		CQ	Bkd	20	3308	144.764	478878	478878		1.848
CQ	Parasite	21	2422	148.101	358700	358700		CQ	Bkd	22	2422	142.219	344455	344455		5.882
CQ	Parasite	23	3570	145.145	518166	518166		CQ	Bkd	24	3570	142.335	508136	508136		2.81
CQ	Parasite	25	2594	147.276	382035	382035		CQ	Bkd	26	2594	140.651	364848	364848		6.625
CQ	Parasite	27	1918	145.936	279906	279906		CQ	Bkd	28	1918	142.462	273243	273243		3.474
CQ	Parasite	29	1802	146.768	264476	264476		CQ	Bkd	30	1802	141.443	254881	254881		5.325
CQ	Parasite	31	1661	148.149	246075	246075		CQ	Bkd	32	1661	143.837	238914	238914		4.312
CQ	Parasite	33	2362	163.417	385990	385990		CQ	Bkd	34	2362	158.788	375058	375058		4.629
CQ	Parasite	35	3720	168.649	627375	627375		CQ	Bkd	36	3720	158.683	590300	590300		9.966
CQ	Parasite	37	2532	168.562	426798	426798		CQ	Bkd	38	2532	161.05	407779	407779		7.512
CQ	Parasite	39	1802	170.327	306929	306929		CQ	Bkd	40	1802	166.826	300620	300620		3.501
CQ	Parasite	41	1642	161.416	265045	265045		CQ	Bkd	42	1642	161.404	265026	265026		0.012
CQ	Parasite	43	1801	161.694	291211	291211		CQ	Bkd	44	1801	158.99	286341	286341		2.704
CQ	Parasite	45	1804	163.438	294843	294843		CQ	Bkd	46	1804	163.94	295747	295747		-0.502
CQ	Parasite	47	1745	162.77	284033	284033		CQ	Bkd	48	1745	160.038	279266	279266		2.732
CQ	Parasite	49	2251	168.772	379905	379905		CQ	Bkd	50	2251	156.637	352590	352590		12.135
CQ	Parasite	51	1730	170.522	295003	295003		CQ	Bkd	52	1730	163.971	283669	283669		6.551
CQ	Parasite	53	2351	160.045	376266	376266		CQ	Bkd	54	2351	159.396	374741	374741		0.649
CQ	Parasite	55	2355	164.202	386696	386696		CQ	Bkd	56	2355	160.339	377598	377598		3.863
PPQ	Parasite	193	4608	167.225	770574	770574		PPQ	Bkd	194	4608	165.13	760921	760921		2.095
PPQ	Parasite	195	2128	175.246	372923	372923		PPQ	Bkd	196	2128	167.207	355816	355816		8.039
PPQ	Parasite	197	4070	195.938	797468	797468		PPQ	Bkd	198	4070	186.016	757087	757087		9.922
PPQ	Parasite	199	3447	179.948	620281	620281		PPQ	Bkd	200	3447	178.14	614047	614047		1.808
PPQ	Parasite	201	2049	184.104	377230	377230		PPQ	Bkd	202	2049	172.962	354400	354400		11.142
PPQ	Parasite	203	1804	185.86	335291	335291		PPQ	Bkd	204	1804	173.952	313809	313809		11.908
PPQ	Parasite	205	1829	174.592	319329	319329		PPQ	Bkd	206	1829	173.196	316775	316775		1.396
PPQ	Parasite	207	1477	171.794	253740	253740		PPQ	Bkd	208	1477	170.831	252318	252318		0.963
PPQ	Parasite	209	2261	188.907	427119	427119		PPQ	Bkd	210	2261	172.39	389774	389774		16.517
PPQ	Parasite	211	1764	186.103	328285	328285		PPQ	Bkd	212	1764	173.822	306622	306622		12.281
PPQ	Parasite	213	3118	191.555	597270	597270		PPQ	Bkd	214	3118	180.432	562586	562586		11.123
PPQ	Parasite	215	2731	184.759	504576	504576		PPQ	Bkd	216	2731	173.54	473937	473937		11.219
PPQ	Parasite	217	3586	191.742	687587	687587		PPQ	Bkd	218	3586	179.68	644333	644333		12.062
PPQ	Parasite	219	2287	194.016	443715	443715		PPQ	Bkd	220	2287	182.101	416465	416465		11.915
PPQ	Parasite	221	1700	205.724	349731	349731		PPQ	Bkd	222	1700	183.785	312434	312434		21.939
PPQ	Parasite	223	2652	186.804	495405	495405		PPQ	Bkd	224	2652	181.589	481575	481575		5.215
PPQ	Parasite	225	4279	192.566	823990	823990		PPQ	Bkd	226	4279	183.675	785945	785945		8.891
PPQ	Parasite	227	3469	203.776	706900	706900		PPQ	Bkd	228	3469	190.241	659947	659947		13.535
PPQ	Parasite	229	2662	185.971	495055	495055		PPQ	Bkd	230	2662	187.176	498262	498262		-1.205
PPQ	Parasite	231	4151	193.382	802727	802727		PPQ	Bkd	232	4151	184.222	764706	764706		9.16
PPQ	Parasite	233	2436	177.516	432428	432428		PPQ	Bkd	234	2436	174.56	425229	425229		2.956
PPQ	Parasite	235	3400	188.975	642515	642515		PPQ	Bkd	236	3400	178.039	605333	605333		10.936
PPQ	Parasite	237	2343	190.003	445176	445176		PPQ	Bkd	238	2343	184.827	433049	433049		5.176
PPQ	Parasite	239	2121	195.082	413768	413768		PPQ	Bkd	240	2121	188.783	400408	400408		6.299
PPQ	Parasite	241	1902	187.966	357512	357512		PPQ	Bkd	242	1902	185.866	353517	353517		2.1
MFQ	Parasite	57	2586	194.587	503202	503202		MFQ	Bkd	58	2586	186.203	481520	481520		8.384
MFQ	Parasite	59	2289	189.437	433621	433621		MFQ	Bkd	60	2289	181.134	414615	414615		8.303
MFQ	Parasite	61	2358	197.76	466319	466319		MFQ	Bkd	62	2358	186.953	440836	440836		10.807
MFQ	Parasite	63	3024	196.856	595292	595292		MFQ	Bkd	64	3024	188.136	568924	568924		8.72
MFQ	Parasite	65	2105	171.516	361041	361041		MFQ	Bkd	66	2105	160.978	338858	338858		10.538
MFQ	Parasite	67	2759	167.413	461893	461893		MFQ	Bkd	68	2759	160.817	443694	443694		6.596
MFQ	Parasite	69	1313	169.24	222212	222212		MFQ	Bkd	70	1313	162.945	213947	213947		6.295
MFQ	Parasite	71	2225	173.49	386015	386015		MFQ	Bkd	72	2225	164.532	366083	366083		8.958
MFQ	Parasite	73	820	168.746	138372	138372		MFQ	Bkd	74	820	164.09	134554	134554		4.656
MFQ	Parasite	75	1065	167.942	178858	178858		MFQ	Bkd	76	1065	162.091	172627	172627		5.851
MFQ	Parasite	77	2781	172.845	480682	480682		MFQ	Bkd	78	2781	160.405	446085	446085		12.44
MFQ	Parasite	79	2108	167.961	354062	354062		MFQ	Bkd	80	2108	162.987	343576	343576		4.974
MFQ	Parasite	81	2347	194.402	456261	456261		MFQ	Bkd	82	2347	186.951	438774	438774		7.451
MFQ	Parasite	83	1494	195.28	291749	291749		MFQ	Bkd	84	1494	184.825	276129	276129		10.455
MFQ	Parasite	85	3019	199.969	603706	603706		MFQ	Bkd	86	3019	184.897	558205	558205		15.072
MFQ	Parasite	87	2230	197.594	440635	440635		MFQ	Bkd	88	2230	186.504	415905	415905		11.09
MFQ	Parasite	89	1669	185.102	308936	308936		MFQ	Bkd	90	1669	177.99	297065	297065		7.112
MFQ	Parasite	91	1506	195.39	294258	294258		MFQ	Bkd	92	1506	188.097	283274	283274		7.293
MFQ	Parasite	93	2485	197.652	491165	491165		MFQ	Bkd	94	2485	186.014	462246	462246		11.638
MFQ	Parasite	95	3070	192.862	592087	592087		MFQ	Bkd	96	3070	187.61	575963	575963		5.252
MFQ	Parasite	97	2572	201.768	518948	518948		MFQ	Bkd	98	2572	184.944	475677	475677		16.824
MFQ	Parasite	99	966	191.27	184767	184767		MFQ	Bkd	100	966	176.961	170944	170944		14.309
MFQ	Parasite	101	1153	188.73	217606	217606		MFQ	Bkd	102	1153	184.19	212371	212371		4.54
MFQ	Parasite	103	2423	193.88	469772	469772		MFQ	Bkd	104	2423	184.335	446643	446643		9.545
MFQ	Parasite	105	2502	189.727	474697	474697		MFQ	Bkd	106	2502	181.639	454462	454462		8.088
MFQ	Parasite	107	2992	198.271	593226	593226		MFQ	Bkd	108	2992	183.692	549606	549606		14.579
MFQ	Parasite	109	3318	200.538	665386	665386		MFQ	Bkd	110	3318	185.52	615555	615555		15.018
Nothing	Bkd	112	1543	136.507	210631	210631
Nothing	Bkd	114	1745	135.897	237141	237141
Nothing	Bkd	116	2178	132.253	288048	288048
Nothing	Bkd	118	3110	133.693	415785	415785
Nothing	Bkd	120	1133	136.95	155164	155164
Nothing	Bkd	122	1328	141.639	188096	188096
Nothing	Bkd	124	1562	134.289	209760	209760
Nothing	Bkd	126	3710	142.237	527698	527698
Nothing	Bkd	128	2508	134.551	337455	337455
Nothing	Bkd	130	1953	136.443	266474	266474
Nothing	Bkd	132	1430	130.302	186332	186332
Nothing	Bkd	134	3254	134.54	437794	437794
Nothing	Bkd	136	2905	137.9	400599	400599
Nothing	Bkd	138	1983	139.61	276846	276846
Nothing	Bkd	140	2021	139.112	281146	281146
Nothing	Bkd	142	2494	134.729	336013	336013
Nothing	Bkd	144	2321	138.136	320613	320613
Nothing	Bkd	146	1922	136.256	261884	261884
Nothing	Bkd	148	1332	132.559	176568	176568
Nothing	Bkd	150	1932	136.569	263851	263851
Nothing	Bkd	152	2318	134.544	311872	311872
Nothing	Bkd	154	1194	131.005	156420	156420
Nothing	Bkd	156	2068	141.989	293633	293633
Nothing	Bkd	158	1981	148.761	294695	294695
Nothing	Bkd	160	2354	146.641	345192	345192
Nothing	Bkd	162	1225	126.645	155140	155140
Nothing	Bkd	164	1230	130.258	160217	160217
Nothing	Bkd	166	1626	132.076	214755	214755
Nothing	Bkd	168	2440	141.081	344238	344238
Nothing	Bkd	170	1750	144.385	252673	252673
Nothing	Bkd	172	2901	142.454	413258	413258
Nothing	Bkd	174	1658	165.527	274443	274443
Nothing	Bkd	176	3177	166.54	529097	529097
Nothing	Bkd	178	1353	162.117	219344	219344
Nothing	Bkd	180	2474	145.604	360225	360225
Nothing	Bkd	182	1852	149.606	277070	277070
Nothing	Bkd	184	2003	148.162	296768	296768
Nothing	Bkd	186	2027	148.35	300706	300706
Nothing	Bkd	188	3210	155.996	500748	500748
Nothing	Bkd	190	2506	160.727	402783	402783
Nothing	Bkd	192	1408	157.925	222359	222359
CQ	Bkd	2	4268	142.553	608416	608416
CQ	Bkd	4	2030	140.913	286054	286054
CQ	Bkd	6	3383	141.425	478441	478441
CQ	Bkd	8	3789	141.362	535619	535619
CQ	Bkd	10	2190	140.577	307863	307863
CQ	Bkd	12	1418	142.774	202453	202453
CQ	Bkd	14	1939	140.513	272454	272454
CQ	Bkd	16	3412	143.307	488963	488963
CQ	Bkd	18	2890	145.465	420394	420394
CQ	Bkd	20	3308	144.764	478878	478878
CQ	Bkd	22	2422	142.219	344455	344455
CQ	Bkd	24	3570	142.335	508136	508136
CQ	Bkd	26	2594	140.651	364848	364848
CQ	Bkd	28	1918	142.462	273243	273243
CQ	Bkd	30	1802	141.443	254881	254881
CQ	Bkd	32	1661	143.837	238914	238914
CQ	Bkd	34	2362	158.788	375058	375058
CQ	Bkd	36	3720	158.683	590300	590300
CQ	Bkd	38	2532	161.05	407779	407779
CQ	Bkd	40	1802	166.826	300620	300620
CQ	Bkd	42	1642	161.404	265026	265026
CQ	Bkd	44	1801	158.99	286341	286341
CQ	Bkd	46	1804	163.94	295747	295747
CQ	Bkd	48	1745	160.038	279266	279266
CQ	Bkd	50	2251	156.637	352590	352590
CQ	Bkd	52	1730	163.971	283669	283669
CQ	Bkd	54	2351	159.396	374741	374741
CQ	Bkd	56	2355	160.339	377598	377598
PPQ	Bkd	194	4608	165.13	760921	760921
PPQ	Bkd	196	2128	167.207	355816	355816
PPQ	Bkd	198	4070	186.016	757087	757087
PPQ	Bkd	200	3447	178.14	614047	614047
PPQ	Bkd	202	2049	172.962	354400	354400
PPQ	Bkd	204	1804	173.952	313809	313809
PPQ	Bkd	206	1829	173.196	316775	316775
PPQ	Bkd	208	1477	170.831	252318	252318
PPQ	Bkd	210	2261	172.39	389774	389774
PPQ	Bkd	212	1764	173.822	306622	306622
PPQ	Bkd	214	3118	180.432	562586	562586
PPQ	Bkd	216	2731	173.54	473937	473937
PPQ	Bkd	218	3586	179.68	644333	644333
PPQ	Bkd	220	2287	182.101	416465	416465
PPQ	Bkd	222	1700	183.785	312434	312434
PPQ	Bkd	224	2652	181.589	481575	481575
PPQ	Bkd	226	4279	183.675	785945	785945
PPQ	Bkd	228	3469	190.241	659947	659947
PPQ	Bkd	230	2662	187.176	498262	498262
PPQ	Bkd	232	4151	184.222	764706	764706
PPQ	Bkd	234	2436	174.56	425229	425229
PPQ	Bkd	236	3400	178.039	605333	605333
PPQ	Bkd	238	2343	184.827	433049	433049
PPQ	Bkd	240	2121	188.783	400408	400408
PPQ	Bkd	242	1902	185.866	353517	353517
MFQ	Bkd	58	2586	186.203	481520	481520
MFQ	Bkd	60	2289	181.134	414615	414615
MFQ	Bkd	62	2358	186.953	440836	440836
MFQ	Bkd	64	3024	188.136	568924	568924
MFQ	Bkd	66	2105	160.978	338858	338858
MFQ	Bkd	68	2759	160.817	443694	443694
MFQ	Bkd	70	1313	162.945	213947	213947
MFQ	Bkd	72	2225	164.532	366083	366083
MFQ	Bkd	74	820	164.09	134554	134554
MFQ	Bkd	76	1065	162.091	172627	172627
MFQ	Bkd	78	2781	160.405	446085	446085
MFQ	Bkd	80	2108	162.987	343576	343576
MFQ	Bkd	82	2347	186.951	438774	438774
MFQ	Bkd	84	1494	184.825	276129	276129
MFQ	Bkd	86	3019	184.897	558205	558205
MFQ	Bkd	88	2230	186.504	415905	415905
MFQ	Bkd	90	1669	177.99	297065	297065
MFQ	Bkd	92	1506	188.097	283274	283274
MFQ	Bkd	94	2485	186.014	462246	462246
MFQ	Bkd	96	3070	187.61	575963	575963
MFQ	Bkd	98	2572	184.944	475677	475677
MFQ	Bkd	100	966	176.961	170944	170944
MFQ	Bkd	102	1153	184.19	212371	212371
MFQ	Bkd	104	2423	184.335	446643	446643
MFQ	Bkd	106	2502	181.639	454462	454462
MFQ	Bkd	108	2992	183.692	549606	549606
MFQ	Bkd	110	3318	185.52	615555	615555
