# Supplementary material for: 4-Aminoquinolines block heme iron reactivity and interfere with artemisinin action
Source: eLife. 2026 Mar 23;14:RP108976. doi: 10.7554/eLife.108976 (PMC13008355; doi:10.7554/eLife.108976)
Supplement: Figure 3—figure supplement 2—source data 1. [file elife-108976-fig3-figsupp2-data1.zip › Figure 3- figure supplement 2- source data 1- Ac-H-Flunox 10 uM CQ PPQ and MFQ/2024-12-12 10 uM CQ PPQ MFQ.xlsx]

## Sheet: Sheet1
Treatment	Region	Number	Area	Mean	IntDen	Raw IntDen		Treatment	Region	Number	Area	Mean	IntDen	Raw IntDen				Untreated	CQ	PPQ	MFQ
Untreated	Parasite	139	3864	123.523	477291	477291		Untreated	Bkd	140	3864	107.307	414634	414634		16.216		16.216	13.874	-3.636	11.828
Untreated	Parasite	141	1958	119.506	233992	233992		Untreated	Bkd	142	1958	100.965	197690	197690		18.541		18.541	7.187	18.332	4.717
Untreated	Parasite	143	2614	120.51	315014	315014		Untreated	Bkd	144	2614	109.782	286969	286969		10.728		10.728	8.181	7.462	4.964
Untreated	Parasite	145	1836	124.631	228823	228823		Untreated	Bkd	146	1836	113.467	208326	208326		11.164		11.164	4.803	8.787	13.214
Untreated	Parasite	147	2675	130.451	348957	348957		Untreated	Bkd	148	2675	117.638	314682	314682		12.813		12.813	9.145	1.763	9.549
Untreated	Parasite	149	1260	143.953	181381	181381		Untreated	Bkd	150	1260	116.267	146497	146497		27.686		27.686	6.973	5.714	11.6
Untreated	Parasite	151	2839	137.806	391231	391231		Untreated	Bkd	152	2839	119.789	340080	340080		18.017		18.017	4.147	8.967	9.666
Untreated	Parasite	153	2642	137.695	363789	363789		Untreated	Bkd	154	2642	120.633	318712	318712		17.062		17.062	-1.546	5.816	12.641
Untreated	Parasite	155	1272	136.185	173227	173227		Untreated	Bkd	156	1272	119.092	151485	151485		17.093		17.093	-3.62	10.08	11.671
Untreated	Parasite	157	3072	134.141	412081	412081		Untreated	Bkd	158	3072	120.31	369593	369593		13.831		13.831	3.489	16.813	13.442
Untreated	Parasite	159	3201	139.755	447357	447357		Untreated	Bkd	160	3201	124.889	399771	399771		14.866		14.866	3.781	1.127	10.628
Untreated	Parasite	161	3990	139.484	556541	556541		Untreated	Bkd	162	3990	120.685	481534	481534		18.799		18.799	4.285	1.744	5.916
Untreated	Parasite	163	2772	135.683	376112	376112		Untreated	Bkd	164	2772	126.093	349529	349529		9.59		9.59	3.211	3.636	13.191
Untreated	Parasite	165	1506	134.786	202988	202988		Untreated	Bkd	166	1506	124.323	187230	187230		10.463		10.463	8.345	-1.069	11.52
Untreated	Parasite	167	1654	150.542	248997	248997		Untreated	Bkd	168	1654	127.955	211637	211637		22.587		22.587	6.44	3.725	8.911
Untreated	Parasite	169	2122	136.79	290269	290269		Untreated	Bkd	170	2122	125.955	267277	267277		10.835		10.835	-1.22	2.625	14.047
Untreated	Parasite	171	3651	153.126	559063	559063		Untreated	Bkd	172	3651	134.512	491105	491105		18.614		18.614	10.406	-1.772	8.652
Untreated	Parasite	173	3552	146.462	520234	520234		Untreated	Bkd	174	3552	132.512	470681	470681		13.95		13.95	5.814	5.511	7.46
Untreated	Parasite	175	3107	173.282	538387	538387		Untreated	Bkd	176	3107	152.197	472875	472875		21.085		21.085	2.523	11.969	1.884
Untreated	Parasite	177	3016	167.942	506514	506514		Untreated	Bkd	178	3016	153.612	463295	463295		14.33		14.33	6.119	2.128	7.93
Untreated	Parasite	179	3644	160.198	583763	583763		Untreated	Bkd	180	3644	145.205	529126	529126		14.993		14.993	3.662	5.822
Untreated	Parasite	181	1066	162.053	172748	172748		Untreated	Bkd	182	1066	147.374	157101	157101		14.679		14.679	7.74	1.595
Untreated	Parasite	183	3740	160.387	599847	599847		Untreated	Bkd	184	3740	148.699	556135	556135		11.688		11.688	0.375	3.205
Untreated	Parasite	185	2063	164.375	339105	339105		Untreated	Bkd	186	2063	152.118	313820	313820		12.257		12.257		3.151
Untreated	Parasite	187	2460	164.62	404966	404966		Untreated	Bkd	188	2460	156.188	384222	384222		8.432		8.432		7.68
CQ	Parasite	1	3885	152.496	592448	592448		CQ	Bkd	2	3885	138.622	538545	538545		13.874				9.01
CQ	Parasite	3	2169	144.522	313469	313469		CQ	Bkd	4	2169	137.335	297879	297879		7.187
CQ	Parasite	5	2678	151.771	406444	406444		CQ	Bkd	6	2678	143.59	384534	384534		8.181
CQ	Parasite	7	3096	152.049	470743	470743		CQ	Bkd	8	3096	147.246	455875	455875		4.803
CQ	Parasite	9	3803	158.042	601032	601032		CQ	Bkd	10	3803	148.897	566256	566256		9.145
CQ	Parasite	11	1900	158.18	300542	300542		CQ	Bkd	12	1900	151.207	287294	287294		6.973
CQ	Parasite	13	2765	152.459	421549	421549		CQ	Bkd	14	2765	148.312	410082	410082		4.147
CQ	Parasite	15	3102	148.6	460956	460956		CQ	Bkd	16	3102	150.146	465752	465752		-1.546
CQ	Parasite	17	2921	147.42	430615	430615		CQ	Bkd	18	2921	151.04	441188	441188		-3.62
CQ	Parasite	19	3021	152.45	460551	460551		CQ	Bkd	20	3021	148.961	450010	450010		3.489
CQ	Parasite	21	2476	151.874	376039	376039		CQ	Bkd	22	2476	148.093	366679	366679		3.781
CQ	Parasite	23	2438	152.155	370954	370954		CQ	Bkd	24	2438	147.87	360506	360506		4.285
CQ	Parasite	25	2765	155.176	429061	429061		CQ	Bkd	26	2765	151.965	420184	420184		3.211
CQ	Parasite	27	3827	160.116	612764	612764		CQ	Bkd	28	3827	151.771	580828	580828		8.345
CQ	Parasite	29	2593	159.804	414373	414373		CQ	Bkd	30	2593	153.364	397674	397674		6.44
CQ	Parasite	31	2982	152.412	454494	454494		CQ	Bkd	32	2982	153.632	458130	458130		-1.22
CQ	Parasite	33	2590	160.33	415254	415254		CQ	Bkd	34	2590	149.924	388302	388302		10.406
CQ	Parasite	35	2421	163.477	395779	395779		CQ	Bkd	36	2421	157.663	381702	381702		5.814
CQ	Parasite	37	1921	156.583	300795	300795		CQ	Bkd	38	1921	154.06	295950	295950		2.523
CQ	Parasite	39	5126	170.049	871672	871672		CQ	Bkd	40	5126	163.93	840307	840307		6.119
CQ	Parasite	41	1908	156.078	297796	297796		CQ	Bkd	42	1908	152.416	290810	290810		3.662
CQ	Parasite	43	3943	157.03	619171	619171		CQ	Bkd	44	3943	149.29	588650	588650		7.74
CQ	Parasite	45	1972	153.053	301820	301820		CQ	Bkd	46	1972	152.678	301082	301082		0.375
PPQ	Parasite	87	6550	185.566	1215455	1215455		PPQ	Bkd	88	6550	189.202	1239270	1239270		-3.636
PPQ	Parasite	89	3333	209.273	697507	697507		PPQ	Bkd	90	3333	190.941	636405	636405		18.332
PPQ	Parasite	91	6870	201.848	1386697	1386697		PPQ	Bkd	92	6870	194.386	1335435	1335435		7.462
PPQ	Parasite	93	3846	195.782	752979	752979		PPQ	Bkd	94	3846	186.995	719183	719183		8.787
PPQ	Parasite	95	1532	200.362	306955	306955		PPQ	Bkd	96	1532	198.599	304253	304253		1.763
PPQ	Parasite	97	3872	180.294	698097	698097		PPQ	Bkd	98	3872	174.58	675972	675972		5.714
PPQ	Parasite	99	3092	191.364	591698	591698		PPQ	Bkd	100	3092	182.397	563971	563971		8.967
PPQ	Parasite	101	2023	187.357	379023	379023		PPQ	Bkd	102	2023	181.541	367258	367258		5.816
PPQ	Parasite	103	4097	185.755	761038	761038		PPQ	Bkd	104	4097	175.675	719740	719740		10.08
PPQ	Parasite	105	3351	196.131	657234	657234		PPQ	Bkd	106	3351	179.318	600893	600893		16.813
PPQ	Parasite	107	3355	180.387	605198	605198		PPQ	Bkd	108	3355	179.26	601416	601416		1.127
PPQ	Parasite	109	1864	182.647	340454	340454		PPQ	Bkd	110	1864	180.903	337203	337203		1.744
PPQ	Parasite	111	2061	182.655	376451	376451		PPQ	Bkd	112	2061	179.019	368959	368959		3.636
PPQ	Parasite	113	1764	178.765	315342	315342		PPQ	Bkd	114	1764	179.834	317227	317227		-1.069
PPQ	Parasite	115	2974	182.434	542559	542559		PPQ	Bkd	116	2974	178.709	531482	531482		3.725
PPQ	Parasite	117	4085	182.646	746109	746109		PPQ	Bkd	118	4085	180.021	735384	735384		2.625
PPQ	Parasite	119	2655	173.684	461132	461132		PPQ	Bkd	120	2655	175.456	465836	465836		-1.772
PPQ	Parasite	121	2092	197.511	413194	413194		PPQ	Bkd	122	2092	192	401664	401664		5.511
PPQ	Parasite	123	2485	205.75	511289	511289		PPQ	Bkd	124	2485	193.781	481546	481546		11.969
PPQ	Parasite	125	2606	196.849	512988	512988		PPQ	Bkd	126	2606	194.721	507443	507443		2.128
PPQ	Parasite	127	4261	206.326	879153	879153		PPQ	Bkd	128	4261	200.504	854347	854347		5.822
PPQ	Parasite	129	2066	204.768	423051	423051		PPQ	Bkd	130	2066	203.173	419756	419756		1.595
PPQ	Parasite	131	1188	203.017	241184	241184		PPQ	Bkd	132	1188	199.812	237377	237377		3.205
PPQ	Parasite	133	3292	205.791	677464	677464		PPQ	Bkd	134	3292	202.64	667091	667091		3.151
PPQ	Parasite	135	2662	243.014	646904	646904		PPQ	Bkd	136	2662	235.334	626459	626459		7.68
PPQ	Parasite	137	2418	237.407	574049	574049		PPQ	Bkd	138	2418	228.397	552264	552264		9.01
MFQ	Parasite	47	3077	165.135	508120	508120		MFQ	Bkd	48	3077	153.307	471727	471727		11.828
MFQ	Parasite	49	2586	161.875	418608	418608		MFQ	Bkd	50	2586	157.158	406411	406411		4.717
MFQ	Parasite	51	2840	187.25	531790	531790		MFQ	Bkd	52	2840	182.286	517693	517693		4.964
MFQ	Parasite	53	1860	195.091	362869	362869		MFQ	Bkd	54	1860	181.877	338292	338292		13.214
MFQ	Parasite	55	1895	174.546	330765	330765		MFQ	Bkd	56	1895	164.997	312669	312669		9.549
MFQ	Parasite	57	2373	208.021	493634	493634		MFQ	Bkd	58	2373	196.421	466108	466108		11.6
MFQ	Parasite	59	1840	230.38	423900	423900		MFQ	Bkd	60	1840	220.714	406113	406113		9.666
MFQ	Parasite	61	2132	230.748	491955	491955		MFQ	Bkd	62	2132	218.107	465005	465005		12.641
MFQ	Parasite	63	2906	220.013	639358	639358		MFQ	Bkd	64	2906	208.342	605443	605443		11.671
MFQ	Parasite	65	3156	223.436	705165	705165		MFQ	Bkd	66	3156	209.994	662742	662742		13.442
MFQ	Parasite	67	2185	211.846	462883	462883		MFQ	Bkd	68	2185	201.218	439661	439661		10.628
MFQ	Parasite	69	1952	208.27	406544	406544		MFQ	Bkd	70	1952	202.354	394995	394995		5.916
MFQ	Parasite	71	1858	191.703	356185	356185		MFQ	Bkd	72	1858	178.512	331675	331675		13.191
MFQ	Parasite	73	2447	186.169	455556	455556		MFQ	Bkd	74	2447	174.649	427365	427365		11.52
MFQ	Parasite	75	3032	234.897	712209	712209		MFQ	Bkd	76	3032	225.986	685191	685191		8.911
MFQ	Parasite	77	1390	234.695	326226	326226		MFQ	Bkd	78	1390	220.648	306701	306701		14.047
MFQ	Parasite	79	2807	212.587	596732	596732		MFQ	Bkd	80	2807	203.935	572445	572445		8.652
MFQ	Parasite	81	1856	207.594	385294	385294		MFQ	Bkd	82	1856	200.134	371449	371449		7.46
MFQ	Parasite	83	1731	195.374	338193	338193		MFQ	Bkd	84	1731	193.49	334931	334931		1.884
MFQ	Parasite	85	2451	194.368	476395	476395		MFQ	Bkd	86	2451	186.438	456959	456959		7.93
Untreated	Bkd	140	3864	107.307	414634	414634
Untreated	Bkd	142	1958	100.965	197690	197690
Untreated	Bkd	144	2614	109.782	286969	286969
Untreated	Bkd	146	1836	113.467	208326	208326
Untreated	Bkd	148	2675	117.638	314682	314682
Untreated	Bkd	150	1260	116.267	146497	146497
Untreated	Bkd	152	2839	119.789	340080	340080
Untreated	Bkd	154	2642	120.633	318712	318712
Untreated	Bkd	156	1272	119.092	151485	151485
Untreated	Bkd	158	3072	120.31	369593	369593
Untreated	Bkd	160	3201	124.889	399771	399771
Untreated	Bkd	162	3990	120.685	481534	481534
Untreated	Bkd	164	2772	126.093	349529	349529
Untreated	Bkd	166	1506	124.323	187230	187230
Untreated	Bkd	168	1654	127.955	211637	211637
Untreated	Bkd	170	2122	125.955	267277	267277
Untreated	Bkd	172	3651	134.512	491105	491105
Untreated	Bkd	174	3552	132.512	470681	470681
Untreated	Bkd	176	3107	152.197	472875	472875
Untreated	Bkd	178	3016	153.612	463295	463295
Untreated	Bkd	180	3644	145.205	529126	529126
Untreated	Bkd	182	1066	147.374	157101	157101
Untreated	Bkd	184	3740	148.699	556135	556135
Untreated	Bkd	186	2063	152.118	313820	313820
Untreated	Bkd	188	2460	156.188	384222	384222
CQ	Bkd	2	3885	138.622	538545	538545
CQ	Bkd	4	2169	137.335	297879	297879
CQ	Bkd	6	2678	143.59	384534	384534
CQ	Bkd	8	3096	147.246	455875	455875
CQ	Bkd	10	3803	148.897	566256	566256
CQ	Bkd	12	1900	151.207	287294	287294
CQ	Bkd	14	2765	148.312	410082	410082
CQ	Bkd	16	3102	150.146	465752	465752
CQ	Bkd	18	2921	151.04	441188	441188
CQ	Bkd	20	3021	148.961	450010	450010
CQ	Bkd	22	2476	148.093	366679	366679
CQ	Bkd	24	2438	147.87	360506	360506
CQ	Bkd	26	2765	151.965	420184	420184
CQ	Bkd	28	3827	151.771	580828	580828
CQ	Bkd	30	2593	153.364	397674	397674
CQ	Bkd	32	2982	153.632	458130	458130
CQ	Bkd	34	2590	149.924	388302	388302
CQ	Bkd	36	2421	157.663	381702	381702
CQ	Bkd	38	1921	154.06	295950	295950
CQ	Bkd	40	5126	163.93	840307	840307
CQ	Bkd	42	1908	152.416	290810	290810
CQ	Bkd	44	3943	149.29	588650	588650
CQ	Bkd	46	1972	152.678	301082	301082
PPQ	Bkd	88	6550	189.202	1239270	1239270
PPQ	Bkd	90	3333	190.941	636405	636405
PPQ	Bkd	92	6870	194.386	1335435	1335435
PPQ	Bkd	94	3846	186.995	719183	719183
PPQ	Bkd	96	1532	198.599	304253	304253
PPQ	Bkd	98	3872	174.58	675972	675972
PPQ	Bkd	100	3092	182.397	563971	563971
PPQ	Bkd	102	2023	181.541	367258	367258
PPQ	Bkd	104	4097	175.675	719740	719740
PPQ	Bkd	106	3351	179.318	600893	600893
PPQ	Bkd	108	3355	179.26	601416	601416
PPQ	Bkd	110	1864	180.903	337203	337203
PPQ	Bkd	112	2061	179.019	368959	368959
PPQ	Bkd	114	1764	179.834	317227	317227
PPQ	Bkd	116	2974	178.709	531482	531482
PPQ	Bkd	118	4085	180.021	735384	735384
PPQ	Bkd	120	2655	175.456	465836	465836
PPQ	Bkd	122	2092	192	401664	401664
PPQ	Bkd	124	2485	193.781	481546	481546
PPQ	Bkd	126	2606	194.721	507443	507443
PPQ	Bkd	128	4261	200.504	854347	854347
PPQ	Bkd	130	2066	203.173	419756	419756
PPQ	Bkd	132	1188	199.812	237377	237377
PPQ	Bkd	134	3292	202.64	667091	667091
PPQ	Bkd	136	2662	235.334	626459	626459
PPQ	Bkd	138	2418	228.397	552264	552264
MFQ	Bkd	48	3077	153.307	471727	471727
MFQ	Bkd	50	2586	157.158	406411	406411
MFQ	Bkd	52	2840	182.286	517693	517693
MFQ	Bkd	54	1860	181.877	338292	338292
MFQ	Bkd	56	1895	164.997	312669	312669
MFQ	Bkd	58	2373	196.421	466108	466108
MFQ	Bkd	60	1840	220.714	406113	406113
MFQ	Bkd	62	2132	218.107	465005	465005
MFQ	Bkd	64	2906	208.342	605443	605443
MFQ	Bkd	66	3156	209.994	662742	662742
MFQ	Bkd	68	2185	201.218	439661	439661
MFQ	Bkd	70	1952	202.354	394995	394995
MFQ	Bkd	72	1858	178.512	331675	331675
MFQ	Bkd	74	2447	174.649	427365	427365
MFQ	Bkd	76	3032	225.986	685191	685191
MFQ	Bkd	78	1390	220.648	306701	306701
MFQ	Bkd	80	2807	203.935	572445	572445
MFQ	Bkd	82	1856	200.134	371449	371449
MFQ	Bkd	84	1731	193.49	334931	334931
MFQ	Bkd	86	2451	186.438	456959	456959
