# Supplementary material for: 4-Aminoquinolines block heme iron reactivity and interfere with artemisinin action
Source: eLife. 2026 Mar 23;14:RP108976. doi: 10.7554/eLife.108976 (PMC13008355; doi:10.7554/eLife.108976)
Supplement: Figure 3—figure supplement 2—source data 1. [file elife-108976-fig3-figsupp2-data1.zip › Figure 3- figure supplement 2- source data 1- Ac-H-Flunox 10 uM CQ PPQ and MFQ/2025-07-24 10 uM CQ PPQ MFQ.xlsx]

## Sheet: Sheet1
Treatment	Region	Number	Area	Mean	Int	RawIntDen		Treatment	Region	Number	Area	Mean		Parasite/bkd
10 uM CQ	Parasite	1	2577	100.646	259365	259365		10 uM CQ	Bkd	2	2577	92.984		7.662
10 uM CQ	Parasite	3	2159	102.486	221268	221268		10 uM CQ	Bkd	4	2159	92.166		10.32
10 uM CQ	Parasite	5	3671	97.993	359734	359734		10 uM CQ	Bkd	6	3671	90.76		7.233
10 uM CQ	Parasite	7	2296	93.678	215085	215085		10 uM CQ	Bkd	8	2296	92.326		1.352
10 uM CQ	Parasite	9	2975	95.373	283736	283736		10 uM CQ	Bkd	10	2975	92.543		2.83
10 uM CQ	Parasite	11	3317	100.491	333329	333329		10 uM CQ	Bkd	12	3317	96.036		4.455
10 uM CQ	Parasite	13	1949	100.126	195146	195146		10 uM CQ	Bkd	14	1949	95.367		4.759
10 uM CQ	Parasite	15	2102	96.883	203649	203649		10 uM CQ	Bkd	16	2102	94.324		2.559
10 uM CQ	Parasite	17	3102	100.767	312578	312578		10 uM CQ	Bkd	18	3102	93.517		7.25
10 uM CQ	Parasite	19	2750	102.54	281984	281984		10 uM CQ	Bkd	20	2750	95.005		7.535
10 uM CQ	Parasite	21	1826	96.525	176254	176254		10 uM CQ	Bkd	22	1826	94.742		1.783
10 uM CQ	Parasite	23	1959	98.36	192687	192687		10 uM CQ	Bkd	24	1959	94.138		4.222
10 uM CQ	Parasite	25	1806	99.405	179526	179526		10 uM CQ	Bkd	26	1806	96.605		2.8
10 uM CQ	Parasite	27	2911	99.475	289572	289572		10 uM CQ	Bkd	28	2911	96.273		3.202
10 uM CQ	Parasite	29	1754	102.055	179004	179004		10 uM CQ	Bkd	30	1754	96.798		5.257
10 uM CQ	Parasite	31	1735	99.493	172620	172620		10 uM CQ	Bkd	32	1735	97.958		1.535
10 uM CQ	Parasite	33	3319	98.019	325326	325326		10 uM CQ	Bkd	34	3319	92.213		5.806
10 uM CQ	Parasite	35	1653	100.288	165776	165776		10 uM CQ	Bkd	36	1653	96.779		3.509
10 uM CQ	Parasite	37	3059	100.573	307654	307654		10 uM CQ	Bkd	38	3059	96.199		4.374
10 uM CQ	Parasite	39	3310	101.079	334571	334571		10 uM CQ	Bkd	40	3310	96.623		4.456
10 uM CQ	Parasite	41	1419	101.078	143430	143430		10 uM CQ	Bkd	42	1419	98.224		2.854
10 uM CQ	Parasite	43	2726	98.884	269557	269557		10 uM CQ	Bkd	44	2726	96.832		2.052
10 uM CQ	Parasite	45	2972	102.037	303253	303253		10 uM CQ	Bkd	46	2972	98.289		3.748
10 uM CQ	Parasite	47	1980	101.179	200334	200334		10 uM CQ	Bkd	48	1980	98.292		2.887
10 uM CQ	Parasite	49	2578	100.874	260053	260053		10 uM CQ	Bkd	50	2578	96.324		4.55
10 uM CQ	Parasite	51	2718	100.87	274164	274164		10 uM CQ	Bkd	52	2718	98.299		2.571
10 uM MFQ	Parasite	53	1579	84.592	133570	133570		10 uM MFQ	Bkd	54	1579	80.363		4.229
10 uM MFQ	Parasite	55	2104	89.698	188725	188725		10 uM MFQ	Bkd	56	2104	81.825		7.873
10 uM MFQ	Parasite	57	986	87.319	86097	86097		10 uM MFQ	Bkd	58	986	79.008		8.311
10 uM MFQ	Parasite	59	1936	87.188	168796	168796		10 uM MFQ	Bkd	60	1936	81.661		5.527
10 uM MFQ	Parasite	61	1483	88.452	131174	131174		10 uM MFQ	Bkd	62	1483	81.841		6.611
10 uM MFQ	Parasite	63	1186	89.277	105883	105883		10 uM MFQ	Bkd	64	1186	82.172		7.105
10 uM MFQ	Parasite	65	1854	92.893	172224	172224		10 uM MFQ	Bkd	66	1854	81.622		11.271
10 uM MFQ	Parasite	67	1144	94.704	108341	108341		10 uM MFQ	Bkd	68	1144	85.247		9.457
10 uM MFQ	Parasite	69	1509	94.934	143255	143255		10 uM MFQ	Bkd	70	1509	86.587		8.347
10 uM MFQ	Parasite	71	1940	89.71	174037	174037		10 uM MFQ	Bkd	72	1940	85.987		3.723
10 uM MFQ	Parasite	73	1635	95.921	156831	156831		10 uM MFQ	Bkd	74	1635	85.994		9.927
10 uM MFQ	Parasite	75	2032	96.747	196590	196590		10 uM MFQ	Bkd	76	2032	85.601		11.146
10 uM MFQ	Parasite	77	1546	90.515	139936	139936		10 uM MFQ	Bkd	78	1546	82.464		8.051
10 uM MFQ	Parasite	79	1386	89.786	124443	124443		10 uM MFQ	Bkd	80	1386	83.527		6.259
10 uM MFQ	Parasite	81	2679	92.205	247017	247017		10 uM MFQ	Bkd	82	2679	82.951		9.254
10 uM MFQ	Parasite	83	1686	91.266	153875	153875		10 uM MFQ	Bkd	84	1686	84.319		6.947
10 uM MFQ	Parasite	85	1536	89.706	137789	137789		10 uM MFQ	Bkd	86	1536	84.993		4.713
10 uM MFQ	Parasite	87	2279	93.946	214104	214104		10 uM MFQ	Bkd	88	2279	83.452		10.494
10 uM MFQ	Parasite	89	1486	94.887	141002	141002		10 uM MFQ	Bkd	90	1486	84.557		10.33
10 uM MFQ	Parasite	91	1242	93.483	116106	116106		10 uM MFQ	Bkd	92	1242	86.147		7.336
10 uM MFQ	Parasite	93	1474	98.227	144786	144786		10 uM MFQ	Bkd	94	1474	84.139		14.088
10 uM MFQ	Parasite	95	506	93.093	47105	47105		10 uM MFQ	Bkd	96	506	83.5		9.593
10 uM MFQ	Parasite	97	1112	92.569	102937	102937		10 uM MFQ	Bkd	98	1112	84.327		8.242
10 uM MFQ	Parasite	99	2525	90.107	227519	227519		10 uM MFQ	Bkd	100	2525	83.256		6.851
10 uM MFQ	Parasite	101	1554	96.182	149467	149467		10 uM MFQ	Bkd	102	1554	88.103		8.079
10 uM MFQ	Parasite	103	2260	97.985	221446	221446		10 uM MFQ	Bkd	104	2260	85.702		12.283
10 uM MFQ	Parasite	105	1810	94.276	170640	170640		10 uM MFQ	Bkd	106	1810	87.688		6.588
10 uM MFQ	Parasite	107	2370	98.242	232834	232834		10 uM MFQ	Bkd	108	2370	88.17		10.072
10 uM MFQ	Parasite	109	1342	96.557	129580	129580		10 uM MFQ	Bkd	110	1342	89.317		7.24
10 uM MFQ	Parasite	111	1300	98.142	127585	127585		10 uM MFQ	Bkd	112	1300	92.042		6.1
10 uM MFQ	Parasite	113	1050	96.434	101256	101256		10 uM MFQ	Bkd	114	1050	89.454		6.98
10 uM MFQ	Parasite	115	2218	105.054	233010	233010		10 uM MFQ	Bkd	116	2218	92.697		12.357
10 uM MFQ	Parasite	117	2181	105.321	229705	229705		10 uM MFQ	Bkd	118	2181	96.351		8.97
10 uM MFQ	Parasite	119	1708	100.129	171020	171020		10 uM MFQ	Bkd	120	1708	91.994		8.135
10 uM MFQ	Parasite	121	3347	112.815	377592	377592		10 uM MFQ	Bkd	122	3347	95.74		17.075
10 uM MFQ	Parasite	123	1989	103.712	206284	206284		10 uM MFQ	Bkd	124	1989	95.845		7.867
10 uM PPQ	Parasite	125	3392	83.928	284684	284684		10 uM PPQ	Bkd	126	3392	74.811		9.117
10 uM PPQ	Parasite	127	3523	78.984	278260	278260		10 uM PPQ	Bkd	128	3523	75.623		3.361
10 uM PPQ	Parasite	129	1696	80.226	136064	136064		10 uM PPQ	Bkd	130	1696	76.967		3.259
10 uM PPQ	Parasite	131	3382	81.692	276284	276284		10 uM PPQ	Bkd	132	3382	76.278		5.414
10 uM PPQ	Parasite	133	3507	83.983	294528	294528		10 uM PPQ	Bkd	134	3507	76.986		6.997
10 uM PPQ	Parasite	135	3027	82.97	251150	251150		10 uM PPQ	Bkd	136	3027	76.42		6.55
10 uM PPQ	Parasite	137	2652	84.983	225376	225376		10 uM PPQ	Bkd	138	2652	76.941		8.042
10 uM PPQ	Parasite	139	1556	81.553	126896	126896		10 uM PPQ	Bkd	140	1556	75.991		5.562
10 uM PPQ	Parasite	141	2113	78.128	165085	165085		10 uM PPQ	Bkd	142	2113	75.338		2.79
10 uM PPQ	Parasite	143	3038	80.54	244681	244681		10 uM PPQ	Bkd	144	3038	76.617		3.923
10 uM PPQ	Parasite	145	3231	84.068	271624	271624		10 uM PPQ	Bkd	146	3231	76.765		7.303
10 uM PPQ	Parasite	147	1904	75.999	144703	144703		10 uM PPQ	Bkd	148	1904	75.748		0.251
10 uM PPQ	Parasite	149	2698	81.604	220168	220168		10 uM PPQ	Bkd	150	2698	75.5		6.104
10 uM PPQ	Parasite	151	3126	82.64	258333	258333		10 uM PPQ	Bkd	152	3126	75.04		7.6
10 uM PPQ	Parasite	153	3138	79.398	249151	249151		10 uM PPQ	Bkd	154	3138	74.337		5.061
10 uM PPQ	Parasite	155	2401	82.672	198496	198496		10 uM PPQ	Bkd	156	2401	76.513		6.159
10 uM PPQ	Parasite	157	3206	80.513	258126	258126		10 uM PPQ	Bkd	158	3206	76.127		4.386
10 uM PPQ	Parasite	159	2600	83.796	217869	217869		10 uM PPQ	Bkd	160	2600	76.789		7.007
10 uM PPQ	Parasite	161	2580	80.922	208780	208780		10 uM PPQ	Bkd	162	2580	76.664		4.258
10 uM PPQ	Parasite	163	3755	81.131	304648	304648		10 uM PPQ	Bkd	164	3755	74.087		7.044
10 uM PPQ	Parasite	165	1802	83.946	151270	151270		10 uM PPQ	Bkd	166	1802	77.986		5.96
10 uM PPQ	Parasite	167	2684	81.255	218088	218088		10 uM PPQ	Bkd	168	2684	78.228		3.027
10 uM PPQ	Parasite	169	1505	80.756	121538	121538		10 uM PPQ	Bkd	170	1505	78.923		1.833
10 uM PPQ	Parasite	171	2925	82.469	241223	241223		10 uM PPQ	Bkd	172	2925	78.427		4.042
10 uM PPQ	Parasite	173	2322	86.04	199786	199786		10 uM PPQ	Bkd	174	2322	80.786		5.254
10 uM PPQ	Parasite	175	2166	85.898	186056	186056		10 uM PPQ	Bkd	176	2166	80.767		5.131
10 uM PPQ	Parasite	177	2299	84.335	193886	193886		10 uM PPQ	Bkd	178	2299	80.628		3.707
10 uM PPQ	Parasite	179	2094	81.884	171466	171466		10 uM PPQ	Bkd	180	2094	74.959		6.925
10 uM PPQ	Parasite	181	2431	86.325	209855	209855		10 uM PPQ	Bkd	182	2431	77.868		8.457
10 uM PPQ	Parasite	183	2313	87.061	201373	201373		10 uM PPQ	Bkd	184	2313	78.729		8.332
10 uM PPQ	Parasite	185	1768	81.957	144900	144900		10 uM PPQ	Bkd	186	1768	78.264		3.693
10 uM PPQ	Parasite	187	2567	87.41	224381	224381		10 uM PPQ	Bkd	188	2567	78.104		9.306
10 uM PPQ	Parasite	189	2350	85.938	201955	201955		10 uM PPQ	Bkd	190	2350	80.751		5.187
10 uM PPQ	Parasite	191	3666	84.607	310169	310169		10 uM PPQ	Bkd	192	3666	79.021		5.586
10 uM PPQ	Parasite	193	2935	88.353	259316	259316		10 uM PPQ	Bkd	194	2935	80.345		8.008
10 uM PPQ	Parasite	195	2681	84.72	227133	227133		10 uM PPQ	Bkd	196	2681	77.677		7.043
10 uM PPQ	Parasite	197	3781	89.37	337907	337907		10 uM PPQ	Bkd	198	3781	81.571		7.799
10 uM PPQ	Parasite	199	2808	84.616	237603	237603		10 uM PPQ	Bkd	200	2808	80.553		4.063
10 uM PPQ	Parasite	201	2981	88.457	263690	263690		10 uM PPQ	Bkd	202	2981	79.921		8.536
10 uM PPQ	Parasite	203	2776	85.577	237563	237563		10 uM PPQ	Bkd	204	2776	79.834		5.743
No Drug	Parasite	205	1406	88.509	124444	124444		No Drug	Bkd	206	1406	77.967		10.542
No Drug	Parasite	207	2205	91.076	200823	200823		No Drug	Bkd	208	2205	78.172		12.904
No Drug	Parasite	209	1437	86.525	124337	124337		No Drug	Bkd	210	1437	78.744		7.781
No Drug	Parasite	211	1750	86.346	151105	151105		No Drug	Bkd	212	1750	79.996		6.35
No Drug	Parasite	213	1219	87.792	107019	107019		No Drug	Bkd	214	1219	78.003		9.789
No Drug	Parasite	215	2246	85.217	191397	191397		No Drug	Bkd	216	2246	77.706		7.511
No Drug	Parasite	217	2348	92.778	217842	217842		No Drug	Bkd	218	2348	78.834		13.944
No Drug	Parasite	219	1386	84.366	116931	116931		No Drug	Bkd	220	1386	76.11		8.256
No Drug	Parasite	221	1219	89.546	109157	109157		No Drug	Bkd	222	1219	79.813		9.733
No Drug	Parasite	223	3168	90.078	285367	285367		No Drug	Bkd	224	3168	79.956		10.122
No Drug	Parasite	225	2066	90.789	187570	187570		No Drug	Bkd	226	2066	81.412		9.377
No Drug	Parasite	227	2306	87.137	200939	200939		No Drug	Bkd	228	2306	76.649		10.488
No Drug	Parasite	229	1886	83.638	157742	157742		No Drug	Bkd	230	1886	78.7		4.938
No Drug	Parasite	231	2426	89.421	216936	216936		No Drug	Bkd	232	2426	78.192		11.229
No Drug	Parasite	233	1522	90.84	138258	138258		No Drug	Bkd	234	1522	77.393		13.447
No Drug	Parasite	235	1652	87.55	144632	144632		No Drug	Bkd	236	1652	77.203		10.347
No Drug	Parasite	237	1693	87.527	148184	148184		No Drug	Bkd	238	1693	78.368		9.159
No Drug	Parasite	239	1424	87.445	124521	124521		No Drug	Bkd	240	1424	79.867		7.578
No Drug	Parasite	241	4021	94.231	378901	378901		No Drug	Bkd	242	4021	80.829		13.402
No Drug	Parasite	243	2616	89.062	232986	232986		No Drug	Bkd	244	2616	82.228		6.834
No Drug	Parasite	245	1313	85.974	112884	112884		No Drug	Bkd	246	1313	80.772		5.202
No Drug	Parasite	247	1627	87.613	142547	142547		No Drug	Bkd	248	1627	82.773		4.84
No Drug	Parasite	249	1054	88.684	93473	93473		No Drug	Bkd	250	1054	78.303		10.381
No Drug	Parasite	251	1574	87.093	137085	137085		No Drug	Bkd	252	1574	81.602		5.491
No Drug	Parasite	253	1029	91.196	93841	93841		No Drug	Bkd	254	1029	82.728		8.468
No Drug	Parasite	255	1282	87.714	112449	112449		No Drug	Bkd	256	1282	82.188		5.526
No Drug	Parasite	257	1704	88.875	151443	151443		No Drug	Bkd	258	1704	80.284		8.591
No Drug	Parasite	259	2556	90.385	231025	231025		No Drug	Bkd	260	2556	81.649		8.736
No Drug	Parasite	261	2468	87.277	215400	215400		No Drug	Bkd	262	2468	81.996		5.281
No Drug	Parasite	263	1340	91.157	122150	122150		No Drug	Bkd	264	1340	84.424		6.733
No Drug	Parasite	265	2170	90.964	197392	197392		No Drug	Bkd	266	2170	83.324		7.64
No Drug	Parasite	267	1657	92.442	153176	153176		No Drug	Bkd	268	1657	85.672		6.77
No Drug	Parasite	269	1544	94.165	145391	145391		No Drug	Bkd	270	1544	87.36		6.805
No Drug	Parasite	271	2937	94.109	276398	276398		No Drug	Bkd	272	2937	87.361		6.748
No Drug	Parasite	273	2499	92.182	230363	230363		No Drug	Bkd	274	2499	84.768		7.414
10 uM CQ	Bkd	2	2577	92.984	239621	239621
10 uM CQ	Bkd	4	2159	92.166	198986	198986
10 uM CQ	Bkd	6	3671	90.76	333181	333181
10 uM CQ	Bkd	8	2296	92.326	211980	211980
10 uM CQ	Bkd	10	2975	92.543	275314	275314
10 uM CQ	Bkd	12	3317	96.036	318551	318551
10 uM CQ	Bkd	14	1949	95.367	185871	185871
10 uM CQ	Bkd	16	2102	94.324	198270	198270
10 uM CQ	Bkd	18	3102	93.517	290089	290089
10 uM CQ	Bkd	20	2750	95.005	261265	261265
10 uM CQ	Bkd	22	1826	94.742	172998	172998
10 uM CQ	Bkd	24	1959	94.138	184416	184416
10 uM CQ	Bkd	26	1806	96.605	174469	174469
10 uM CQ	Bkd	28	2911	96.273	280252	280252
10 uM CQ	Bkd	30	1754	96.798	169783	169783
10 uM CQ	Bkd	32	1735	97.958	169957	169957
10 uM CQ	Bkd	34	3319	92.213	306056	306056
10 uM CQ	Bkd	36	1653	96.779	159976	159976
10 uM CQ	Bkd	38	3059	96.199	294273	294273
10 uM CQ	Bkd	40	3310	96.623	319823	319823
10 uM CQ	Bkd	42	1419	98.224	139380	139380
10 uM CQ	Bkd	44	2726	96.832	263964	263964
10 uM CQ	Bkd	46	2972	98.289	292116	292116
10 uM CQ	Bkd	48	1980	98.292	194618	194618
10 uM CQ	Bkd	50	2578	96.324	248323	248323
10 uM CQ	Bkd	52	2718	98.299	267177	267177
10 uM MFQ	Bkd	54	1579	80.363	126893	126893
10 uM MFQ	Bkd	56	2104	81.825	172160	172160
10 uM MFQ	Bkd	58	986	79.008	77902	77902
10 uM MFQ	Bkd	60	1936	81.661	158095	158095
10 uM MFQ	Bkd	62	1483	81.841	121370	121370
10 uM MFQ	Bkd	64	1186	82.172	97456	97456
10 uM MFQ	Bkd	66	1854	81.622	151328	151328
10 uM MFQ	Bkd	68	1144	85.247	97523	97523
10 uM MFQ	Bkd	70	1509	86.587	130660	130660
10 uM MFQ	Bkd	72	1940	85.987	166815	166815
10 uM MFQ	Bkd	74	1635	85.994	140600	140600
10 uM MFQ	Bkd	76	2032	85.601	173941	173941
10 uM MFQ	Bkd	78	1546	82.464	127489	127489
10 uM MFQ	Bkd	80	1386	83.527	115769	115769
10 uM MFQ	Bkd	82	2679	82.951	222225	222225
10 uM MFQ	Bkd	84	1686	84.319	142161	142161
10 uM MFQ	Bkd	86	1536	84.993	130550	130550
10 uM MFQ	Bkd	88	2279	83.452	190187	190187
10 uM MFQ	Bkd	90	1486	84.557	125651	125651
10 uM MFQ	Bkd	92	1242	86.147	106995	106995
10 uM MFQ	Bkd	94	1474	84.139	124021	124021
10 uM MFQ	Bkd	96	506	83.5	42251	42251
10 uM MFQ	Bkd	98	1112	84.327	93772	93772
10 uM MFQ	Bkd	100	2525	83.256	210221	210221
10 uM MFQ	Bkd	102	1554	88.103	136912	136912
10 uM MFQ	Bkd	104	2260	85.702	193687	193687
10 uM MFQ	Bkd	106	1810	87.688	158716	158716
10 uM MFQ	Bkd	108	2370	88.17	208962	208962
10 uM MFQ	Bkd	110	1342	89.317	119864	119864
10 uM MFQ	Bkd	112	1300	92.042	119655	119655
10 uM MFQ	Bkd	114	1050	89.454	93927	93927
10 uM MFQ	Bkd	116	2218	92.697	205601	205601
10 uM MFQ	Bkd	118	2181	96.351	210141	210141
10 uM MFQ	Bkd	120	1708	91.994	157125	157125
10 uM MFQ	Bkd	122	3347	95.74	320441	320441
10 uM MFQ	Bkd	124	1989	95.845	190635	190635
10 uM PPQ	Bkd	126	3392	74.811	253758	253758
10 uM PPQ	Bkd	128	3523	75.623	266419	266419
10 uM PPQ	Bkd	130	1696	76.967	130536	130536
10 uM PPQ	Bkd	132	3382	76.278	257971	257971
10 uM PPQ	Bkd	134	3507	76.986	269990	269990
10 uM PPQ	Bkd	136	3027	76.42	231324	231324
10 uM PPQ	Bkd	138	2652	76.941	204047	204047
10 uM PPQ	Bkd	140	1556	75.991	118242	118242
10 uM PPQ	Bkd	142	2113	75.338	159189	159189
10 uM PPQ	Bkd	144	3038	76.617	232761	232761
10 uM PPQ	Bkd	146	3231	76.765	248028	248028
10 uM PPQ	Bkd	148	1904	75.748	144224	144224
10 uM PPQ	Bkd	150	2698	75.5	203699	203699
10 uM PPQ	Bkd	152	3126	75.04	234576	234576
10 uM PPQ	Bkd	154	3138	74.337	233271	233271
10 uM PPQ	Bkd	156	2401	76.513	183708	183708
10 uM PPQ	Bkd	158	3206	76.127	244064	244064
10 uM PPQ	Bkd	160	2600	76.789	199651	199651
10 uM PPQ	Bkd	162	2580	76.664	197792	197792
10 uM PPQ	Bkd	164	3755	74.087	278195	278195
10 uM PPQ	Bkd	166	1802	77.986	140530	140530
10 uM PPQ	Bkd	168	2684	78.228	209964	209964
10 uM PPQ	Bkd	170	1505	78.923	118779	118779
10 uM PPQ	Bkd	172	2925	78.427	229400	229400
10 uM PPQ	Bkd	174	2322	80.786	187584	187584
10 uM PPQ	Bkd	176	2166	80.767	174942	174942
10 uM PPQ	Bkd	178	2299	80.628	185363	185363
10 uM PPQ	Bkd	180	2094	74.959	156964	156964
10 uM PPQ	Bkd	182	2431	77.868	189296	189296
10 uM PPQ	Bkd	184	2313	78.729	182101	182101
10 uM PPQ	Bkd	186	1768	78.264	138371	138371
10 uM PPQ	Bkd	188	2567	78.104	200493	200493
10 uM PPQ	Bkd	190	2350	80.751	189764	189764
10 uM PPQ	Bkd	192	3666	79.021	289691	289691
10 uM PPQ	Bkd	194	2935	80.345	235813	235813
10 uM PPQ	Bkd	196	2681	77.677	208253	208253
10 uM PPQ	Bkd	198	3781	81.571	308420	308420
10 uM PPQ	Bkd	200	2808	80.553	226193	226193
10 uM PPQ	Bkd	202	2981	79.921	238245	238245
10 uM PPQ	Bkd	204	2776	79.834	221619	221619
No Drug	Bkd	206	1406	77.967	109621	109621
No Drug	Bkd	208	2205	78.172	172369	172369
No Drug	Bkd	210	1437	78.744	113155	113155
No Drug	Bkd	212	1750	79.996	139993	139993
No Drug	Bkd	214	1219	78.003	95086	95086
No Drug	Bkd	216	2246	77.706	174528	174528
No Drug	Bkd	218	2348	78.834	185103	185103
No Drug	Bkd	220	1386	76.11	105488	105488
No Drug	Bkd	222	1219	79.813	97292	97292
No Drug	Bkd	224	3168	79.956	253302	253302
No Drug	Bkd	226	2066	81.412	168198	168198
No Drug	Bkd	228	2306	76.649	176753	176753
No Drug	Bkd	230	1886	78.7	148429	148429
No Drug	Bkd	232	2426	78.192	189694	189694
No Drug	Bkd	234	1522	77.393	117792	117792
No Drug	Bkd	236	1652	77.203	127539	127539
No Drug	Bkd	238	1693	78.368	132677	132677
No Drug	Bkd	240	1424	79.867	113730	113730
No Drug	Bkd	242	4021	80.829	325013	325013
No Drug	Bkd	244	2616	82.228	215109	215109
No Drug	Bkd	246	1313	80.772	106053	106053
No Drug	Bkd	248	1627	82.773	134672	134672
No Drug	Bkd	250	1054	78.303	82531	82531
No Drug	Bkd	252	1574	81.602	128441	128441
No Drug	Bkd	254	1029	82.728	85127	85127
No Drug	Bkd	256	1282	82.188	105365	105365
No Drug	Bkd	258	1704	80.284	136804	136804
No Drug	Bkd	260	2556	81.649	208696	208696
No Drug	Bkd	262	2468	81.996	202365	202365
No Drug	Bkd	264	1340	84.424	113128	113128
No Drug	Bkd	266	2170	83.324	180814	180814
No Drug	Bkd	268	1657	85.672	141958	141958
No Drug	Bkd	270	1544	87.36	134884	134884
No Drug	Bkd	272	2937	87.361	256580	256580
No Drug	Bkd	274	2499	84.768	211836	211836
