# Supplementary material for: 4-Aminoquinolines block heme iron reactivity and interfere with artemisinin action
Source: eLife. 2026 Mar 23;14:RP108976. doi: 10.7554/eLife.108976 (PMC13008355; doi:10.7554/eLife.108976)
Supplement: Figure 4—source data 1. [file elife-108976-fig4-data1.zip]

Archive with 6 entries (5 files):
- Figure 4- source data 1- TACT dose response assays/
- Figure 4- source data 1- TACT dose response assays/2024-08-27 TACT.xlsx
- Figure 4- source data 1- TACT dose response assays/2024-09-03 TACT.xlsx
- Figure 4- source data 1- TACT dose response assays/2024-11-19 TACT.xlsx
- Figure 4- source data 1- TACT dose response assays/2024-12-10 TACT.xlsx
- Figure 4- source data 1- TACT dose response assays/IC50 Values.xlsx
