# Supplementary material for: 4-Aminoquinolines block heme iron reactivity and interfere with artemisinin action
Source: eLife. 2026 Mar 23;14:RP108976. doi: 10.7554/eLife.108976 (PMC13008355; doi:10.7554/eLife.108976)
Supplement: Figure 4—source data 1. [file elife-108976-fig4-data1.zip › Figure 4- source data 1- TACT dose response assays/2024-08-27 TACT.xlsx]

## Sheet: CQ
No Drug:	5.92064
Background:	0.0725168
DHA	Dd2					DHA	Dd2 + 15 nM MQ					DHA	Dd2 + 15 nM PPQ					DHA	Dd2 + 15 nM MQ + 15 nM PPQ
nM	%P	%P - bkgnd	% inhibition	% survival		nM	%P	%P - bkgnd	% inhibition	% survival		nM	%P	%P - bkgnd	% inhibition	% survival		nM	%P	%P - bkgnd	% inhibition	% survival
80	0.080032	0.00751526	99.8731	0.126933		80	0.070021	-0.00249575	100.042	-0.0421533		80	0.090009	0.0174922	99.7046	0.295445		80	0.050005	-0.0225118	100.38	-0.380225
40	0.120036	0.0475193	99.1974	0.802603		40	0.090054	0.0175373	99.7038	0.296206		40	0.08004	0.00752326	99.8729	0.127068		40	0.0692178	-0.00329892	100.056	-0.0557189
20	0.09	0.0174832	99.7047	0.295293		20	0.120024	0.0475072	99.1976	0.8024		20	0.06	-0.0125168	100.211	-0.211409		20	0.070028	-0.00248874	100.042	-0.042035
10	0.20004	0.127523	97.8461	2.15388		10	0.070021	-0.00249575	100.042	-0.0421533		10	0.2	0.127483	97.8468	2.1532		10	0.030009	-0.0425078	100.718	-0.717958
5	1.42057	1.34805	77.2313	22.7687		5	0.160048	0.0875313	98.5216	1.47841		5	0.670067	0.59755	89.9073	10.0927		5	0.240072	0.167555	97.17	2.83002
2.5	3.6711	3.59858	39.2197	60.7803		2.5	0.830166	0.757649	87.2033	12.7967		2.5	2.27045	2.19794	62.8767	37.1233		2.5	0.970291	0.897774	84.8365	15.1635
1.25	5.02151	4.94899	16.4113	83.5887		1.25	2.40024	2.32772	60.6846	39.3154		1.25	3.9804	3.90788	33.9957	66.0043		1.25	2.05082	1.9783	66.5863	33.4137
0.625	5.76173	5.68921	3.90887	96.0911		0.625	3.87077	3.79826	35.8472	64.1528		0.625	4.34	4.26748	27.922	72.078		0.625	3.68	3.60748	39.0694	60.9306
0.3125	6.22	6.14748	-3.83136	103.831		0.3125	4.84097	4.76845	19.4606	80.5394		0.3125	4.07163	3.99911	32.4548	67.5452		0.3125	4.40264	4.33012	26.8639	73.1361
0.15625	6.46259	6.39007	-7.92864	107.929		0.15625	5.44	5.36748	9.34289	90.6571		0.15625	4.31129	4.23878	28.4068	71.5932		0.15625	4.71047	4.63795	21.6647	78.3353
0	6.42128	6.34877	-7.23106	107.231		0	5.59056	5.51804	6.79994	93.2001		0	4.54182	4.4693	24.5133	75.4867		0	4.75	4.67748	20.997	79.003
0	5.42	5.34748	9.68069	90.3193		0	4.25214	4.17962	29.4059	70.5941		0	3.11124	3.03873	48.6757	51.3243		0	3.76075	3.68824	37.7055	62.2945
Well Name	P1 #Events	P3 #Events	P%
A1	9996	8	0.080032
A2	9997	12	0.120036
A3	10000	9	0.09
A4	9998	20	0.20004
A5	9996	142	1.42057
A6	9997	367	3.6711
A7	9997	502	5.02151
A8	9997	576	5.76173
A9	10000	622	6.22
A10	9996	646	6.46259
A11	9998	642	6.42128
A12	10000	542	5.42
B1	9997	7	0.070021
B2	9994	9	0.090054
B3	9998	12	0.120024
B4	9997	7	0.070021
B5	9997	16	0.160048
B6	9998	83	0.830166
B7	9999	240	2.40024
B8	9998	387	3.87077
B9	9998	484	4.84097
B10	10000	544	5.44
B11	9999	559	5.59056
B12	10042	427	4.25214
C1	9999	9	0.090009
C2	9995	8	0.08004
C3	10000	6	0.06
C4	10000	20	0.2
C5	9999	67	0.670067
C6	9998	227	2.27045
C7	9999	398	3.9804
C8	10000	434	4.34
C9	9996	407	4.07163
C10	9997	431	4.31129
C11	9996	454	4.54182
C12	9996	311	3.11124
D1	9999	5	0.050005
D2	10113	7	0.0692178
D3	9996	7	0.070028
D4	9997	3	0.030009
D5	9997	24	0.240072
D6	9997	97	0.970291
D7	9996	205	2.05082
D8	10000	368	3.68
D9	9994	440	4.40264
D10	9999	471	4.71047
D11	10000	475	4.75
D12	9998	376	3.76075
