# Supplementary material for: 4-Aminoquinolines block heme iron reactivity and interfere with artemisinin action
Source: eLife. 2026 Mar 23;14:RP108976. doi: 10.7554/eLife.108976 (PMC13008355; doi:10.7554/eLife.108976)
Supplement: Figure 4—source data 1. [file elife-108976-fig4-data1.zip › Figure 4- source data 1- TACT dose response assays/2024-09-03 TACT.xlsx]

## Sheet: CQ
No Drug:	8.44332
Background:	0.147551
DHA	Dd2					DHA	Dd2 + 2 nM DHA					DHA	Dd2 + 15 nM MQ					DHA	Dd2 + 15 nM PPQ					DHA	Dd2 + 15 nM MQ + 15 nM PPQ
nM	%P	%P - bkgnd	% inhibition	% survival		nM	%P	%P - bkgnd	% inhibition	% survival		nM	%P	%P - bkgnd	% inhibition	% survival		nM	%P	%P - bkgnd	% inhibition	% survival		nM	%P	%P - bkgnd	% inhibition	% survival
80	0.140056	-0.0074945	100.089	-0.0887624		80	0.14007	-0.00748048	100.089	-0.0885964		80	0.140042	-0.00750851	100.089	-0.0889283		80	0.170034	0.0224835	99.7337	0.266287		80	0.080008	-0.0675425	100.8	-0.799952
40	0.12006	-0.0274905	100.326	-0.325588		40	0.020016	-0.127535	101.51	-1.51048		40	0.170102	0.0225515	99.7329	0.267093		40	0.140112	-0.00743843	100.088	-0.0880984		40	0.06003	-0.0875205	101.037	-1.03656
20	0.150015	0.00246448	99.9708	0.0291885		20	0.138013	-0.0095379	100.113	-0.112964		20	0.160064	0.0125135	99.8518	0.148206		20	0.130052	-0.0174985	100.207	-0.207247		20	0.070035	-0.0775155	100.918	-0.918069
10	0.70056	0.55301	93.4503	6.54967		10	0.30006	0.152509	98.1937	1.80627		10	0.130013	-0.0175375	100.208	-0.207709		10	0.76038	0.61283	92.7418	7.25816		10	0.110077	-0.0374735	100.444	-0.443824
5	2.78083	2.63328	68.8122	31.1878		5	1.07043	0.922878	89.0697	10.9303		5	0.550165	0.402615	95.2316	4.76844		5	3.27098	3.12343	63.0071	36.9929		5	0.460092	0.312541	96.2984	3.70164
2.5	5.64056	5.49301	34.9425	65.0575		2.5	1.92038	1.77283	79.0031	20.9969		2.5	2.3207	2.17315	74.262	25.738		2.5	5.36107	5.21352	38.2527	61.7473		2.5	1.73035	1.5828	81.2539	18.7461
1.25	7.19072	7.04317	16.583	83.417		1.25	3.70074	3.55319	57.9172	42.0828		1.25	4.87195	4.7244	44.0458	55.9542		1.25	6.09	5.94245	29.6195	70.3805		1.25	4.27085	4.1233	51.1649	48.8351
0.625	8.00641	7.85885	6.92226	93.0777		0.625	4.23127	4.08372	51.6338	48.3662		0.625	6.71067	6.56312	22.2685	77.7315		0.625	6.76579	6.61824	21.6157	78.3843		0.625	5.84292	5.69537	32.5459	67.4541
0.3125	8.34076	8.19321	2.96224	97.0378		0.3125	5.40108	5.25353	37.7789	62.2211		0.3125	7.61838	7.47083	11.5179	88.4821		0.3125	7.24362	7.09607	15.9564	84.0436		0.3125	6.0012	5.85365	30.6713	69.3287
0.15625	8.9936	8.84605	-4.76972	104.77		0.15625	5.31159	5.16404	38.8387	61.1613		0.15625	7.16143	7.01388	16.9298	83.0702		0.15625	6.89069	6.74314	20.1364	79.8636		0.15625	5.63169	5.48414	35.0476	64.9524
0	8.43253	8.28498	1.87538	98.1246		0	5.54166	5.39411	36.1139	63.8861		0	7.65306	7.50551	11.1072	88.8928		0	7.06495	6.91739	18.0726	81.9274		0	6.78203	6.63448	21.4233	78.5767
0	6.39192	6.24437	26.0437	73.9563		0	3.81152	3.66397	56.6051	43.3949		0	6.32063	6.17308	26.888	73.112		0	5.52331	5.37576	36.3312	63.6688		0	5.21336	5.06581	40.0021	59.9979
Well Name	P1 #Events	P3 #Events	P%
B1	9996	14	0.140056
B2	9995	12	0.12006
B3	9999	15	0.150015
B4	9992	70	0.70056
B5	9997	278	2.78083
B6	9999	564	5.64056
B7	9999	719	7.19072
B8	9992	800	8.00641
B9	10095	842	8.34076
B10	9996	899	8.9936
B11	9997	843	8.43253
B12	9997	639	6.39192
C1	9995	14	0.14007
C2	9992	2	0.020016
C3	10144	14	0.138013
C4	9998	30	0.30006
C5	9996	107	1.07043
C6	9998	192	1.92038
C7	9998	370	3.70074
C8	9997	423	4.23127
C9	9998	540	5.40108
C10	9997	531	5.31159
C11	9997	554	5.54166
C12	9996	381	3.81152
D1	9997	14	0.140042
D2	9994	17	0.170102
D3	9996	16	0.160064
D4	9999	13	0.130013
D5	9997	55	0.550165
D6	9997	232	2.3207
D7	9996	487	4.87195
D8	9999	671	6.71067
D9	9989	761	7.61838
D10	9998	716	7.16143
D11	9996	765	7.65306
D12	9999	632	6.32063
E1	9998	17	0.170034
E2	9992	14	0.140112
E3	9996	13	0.130052
E4	9995	76	0.76038
E5	9997	327	3.27098
E6	9998	536	5.36107
E7	10000	609	6.09
E8	10021	678	6.76579
E9	9995	724	7.24362
E10	9999	689	6.89069
E11	9993	706	7.06495
E12	9994	552	5.52331
F1	9999	8	0.080008
F2	9995	6	0.06003
F3	9995	7	0.070035
F4	9993	11	0.110077
F5	9998	46	0.460092
F6	9998	173	1.73035
F7	9998	427	4.27085
F8	9995	584	5.84292
F9	9998	600	6.0012
F10	9997	563	5.63169
F11	9997	678	6.78203
F12	10147	529	5.21336
