# Supplementary material for: 4-Aminoquinolines block heme iron reactivity and interfere with artemisinin action
Source: eLife. 2026 Mar 23;14:RP108976. doi: 10.7554/eLife.108976 (PMC13008355; doi:10.7554/eLife.108976)
Supplement: Figure 4—source data 1. [file elife-108976-fig4-data1.zip › Figure 4- source data 1- TACT dose response assays/2024-11-19 TACT.xlsx]

## Sheet: CQ
May have flip-flopped PPQ and MFQ- Exclude from analysis
No Drug:	3.53837
Background:	0.212578
DHA	Dd2					DHA	Dd2 + 15 nM MFQ					DHA	Dd2 + 15 nM PPQ					DHA	Dd2 + 15 nM MQ + 15 nM PPQ					DHA	Dd2 + 2nM DHA
nM	%P	%P - bkgnd	% inhibition	% survival		nM	%P	%P - bkgnd	% inhibition	% survival		nM	%P	%P - bkgnd	% inhibition	% survival		nM	%P	%P - bkgnd	% inhibition	% survival		nM	%P	%P - bkgnd	% inhibition	% survival
80	0.190114	-0.022464	100.635	-0.634868		80	0.20008	-0.012498	100.353	-0.353214		80	0.280028	0.06745	98.0938	1.90625		80	0.18009	-0.032488	100.918	-0.918163		80	0.140056	-0.072522	102.05	-2.04959
40	0.18009	-0.032488	100.918	-0.918163		40	0.140014	-0.072564	102.051	-2.05078		40	0.15003	-0.062548	101.768	-1.76771		40	0.20006	-0.012518	100.354	-0.35378		40	0.06	-0.152578	104.312	-4.3121
20	0.160112	-0.052466	101.483	-1.48277		20	0.22011	0.00753202	99.7871	0.212867		20	0.22	0.00742196	99.7902	0.209757		20	0.11	-0.102578	102.899	-2.89902		20	0.180144	-0.0324339	100.917	-0.916635
10	0.340204	0.127626	96.3931	3.60692		10	0.180018	-0.03256	100.92	-0.920199		10	0.30015	0.087572	97.5251	2.47493		10	0.210042	-0.00253603	100.072	-0.0716723		10	0.20006	-0.012518	100.354	-0.35378
5	1.09044	0.877858	75.1903	24.8097		5	0.460184	0.247606	93.0023	6.99775		5	1.27025	1.05768	70.1084	29.8916		5	0.56	0.347422	90.1813	9.81871		5	0.55022	0.337642	90.4577	9.54231
2.5	2.3719	2.15932	38.9741	61.0259		2.5	1.30052	1.08794	69.253	30.747		2.5	2.46123	2.24865	36.4494	63.5506		2.5	1.28026	1.06768	69.8257	30.1743		2.5	1.20012	0.987542	72.0905	27.9095
1.25	3.15284	2.94026	16.9035	83.0965		1.25	2.53127	2.31869	34.4701	65.5299		1.25	2.69135	2.47877	29.946	70.054		1.25	2.45098	2.2384	36.7391	63.2609		1.25	1.55031	1.33773	62.1935	37.8065
0.625	3.45138	3.2388	8.46619	91.5338		0.625	3.06122	2.84865	19.4926	80.5074		0.625	2.98089	2.76832	21.7629	78.2371		0.625	2.78167	2.56909	27.3933	72.6067		0.625	2.21022	1.99764	43.5434	56.4566
0.3125	3.56071	3.34813	5.3763	94.6237		0.3125	3.07123	2.85865	19.2099	80.7901		0.3125	2.76553	2.55295	27.8494	72.1506		0.3125	2.88029	2.66771	24.6062	75.3938		0.3125	2.22067	2.00809	43.2482	56.7518
0.15625	3.44138	3.2288	8.74892	91.2511		0.15625	3.44069	3.22811	8.76837	91.2316		0.15625	2.92	2.70742	23.4839	76.5161		0.15625	3.29066	3.07808	13.0085	86.9915		0.15625	2.31069	2.09812	40.7039	59.2961
0	3.7	3.48742	1.4398	98.5602		0	3.19064	2.97806	15.8352	84.1648		0	2.4012	2.18862	38.146	61.854		0	3.06184	2.84926	19.4753	80.5247		0	2.46049	2.24791	36.4703	63.5297
0	2.43073	2.21815	37.3114	62.6886		0	2.65133	2.43875	31.077	68.923		0	1.85019	1.63761	53.7186	46.2814		0	2.20066	1.98808	43.8136	56.1864		0	1.51045	1.29788	63.3199	36.6801
Well Name	P1 #Events	P3 #Events	P%
A1	9994	19	0.190114
A2	9995	18	0.18009
A3	9993	16	0.160112
A4	9994	34	0.340204
A5	9996	109	1.09044
A6	9992	237	2.3719
A7	9991	315	3.15284
A8	9996	345	3.45138
A9	9998	356	3.56071
A10	9996	344	3.44138
A11	10000	370	3.7
A12	9997	243	2.43073
B1	9996	20	0.20008
B2	9999	14	0.140014
B3	9995	22	0.22011
B4	9999	18	0.180018
B5	9996	46	0.460184
B6	9996	130	1.30052
B7	9995	253	2.53127
B8	9996	306	3.06122
B9	9996	307	3.07123
B10	9998	344	3.44069
B11	9998	319	3.19064
B12	9995	265	2.65133
C1	9999	28	0.280028
C2	9998	15	0.15003
C3	10000	22	0.22
C4	9995	30	0.30015
C5	9998	127	1.27025
C6	9995	246	2.46123
C7	9995	269	2.69135
C8	9997	298	2.98089
C9	9980	276	2.76553
C10	10000	292	2.92
C11	9995	240	2.4012
C12	9999	185	1.85019
D1	9995	18	0.18009
D2	9997	20	0.20006
D3	10000	11	0.11
D4	9998	21	0.210042
D5	10000	56	0.56
D6	9998	128	1.28026
D7	9996	245	2.45098
D8	9994	278	2.78167
D9	9999	288	2.88029
D10	9998	329	3.29066
D11	9994	306	3.06184
D12	9997	220	2.20066
E1	9996	14	0.140056
E2	10000	6	0.06
E3	9992	18	0.180144
E4	9997	20	0.20006
E5	9996	55	0.55022
E6	9999	120	1.20012
E7	9998	155	1.55031
E8	9999	221	2.21022
E9	9997	222	2.22067
E10	9997	231	2.31069
E11	9998	246	2.46049
E12	9997	151	1.51045
