# Supplementary material for: 4-Aminoquinolines block heme iron reactivity and interfere with artemisinin action
Source: eLife. 2026 Mar 23;14:RP108976. doi: 10.7554/eLife.108976 (PMC13008355; doi:10.7554/eLife.108976)
Supplement: Figure 4—source data 1. [file elife-108976-fig4-data1.zip › Figure 4- source data 1- TACT dose response assays/2024-12-10 TACT.xlsx]

## Sheet: CQ
No Drug:	5.43424
Background:	0.232548
DHA	Dd2					DHA	Dd2 + 15 nM MFQ					DHA	Dd2 + 15 nM PPQ					DHA	Dd2 + 15 nM MQ + 15 nM PPQ					DHA	Dd2 + 2nM DHA					OZ439	OZ439
nM	%P	%P - bkgnd	% inhibition	% survival		nM	%P	%P - bkgnd	% inhibition	% survival		nM	%P	%P - bkgnd	% inhibition	% survival		nM	%P	%P - bkgnd	% inhibition	% survival		nM	%P	%P - bkgnd	% inhibition	% survival		nM	%P	%P - bkgnd	% inhibition	% survival
80	0.230046	-0.002502	100.046	-0.0460414		80	0.270081	0.037533	99.3093	0.690676		80	0.210021	-0.022527	100.415	-0.414538		80	0.220044	-0.012504	100.23	-0.230096		80	0.190019	-0.042529	100.783	-0.782611		500	0.140028	-0.09252	101.703	-1.70254
40	0.230092	-0.00245597	100.045	-0.0451944		40	0.290116	0.057568	98.9406	1.05936		40	0.290087	0.057539	98.9412	1.05882		40	0.290116	0.057568	98.9406	1.05936		40	0.310279	0.0777312	98.5696	1.4304		250	0.250075	0.017527	99.6775	0.322529
20	0.220088	-0.01246	100.229	-0.229286		20	0.270108	0.03756	99.3088	0.691173		20	0.270081	0.037533	99.3093	0.690676		20	0.30015	0.0676021	98.756	1.244		20	0.21	-0.022548	100.415	-0.414925		125	0.220066	-0.012482	100.23	-0.229691
10	0.230046	-0.002502	100.046	-0.0460414		10	0.20002	-0.032528	100.599	-0.598575		10	0.330132	0.097584	98.2043	1.79572		10	0.13	-0.102548	101.887	-1.88707		10	0.180054	-0.052494	100.966	-0.965985		62.5	0.340034	0.107486	98.0221	1.97794
5	0.590059	0.357511	93.4211	6.57886		5	0.310093	0.077545	98.573	1.42697		5	0.810081	0.577533	89.3723	10.6277		5	0.310124	0.077576	98.5725	1.42754		5	0.450135	0.217587	95.996	4.004		31.25	0.32	0.087452	98.3907	1.60928
2.5	2.40096	2.16841	60.0972	39.9028		2.5	0.970097	0.737549	86.4278	13.5722		2.5	2.83057	2.59802	52.1917	47.8083		2.5	0.910273	0.677725	87.5286	12.4714		2.5	0.820246	0.587698	89.1853	10.8147		15.625	0.240072	0.00752401	99.8615	0.138456
1.25	4.45134	4.21879	22.3666	77.6334		1.25	2.60026	2.36771	56.4298	43.5702		1.25	4.06	3.82745	29.5679	70.4321		1.25	2.31	2.07745	61.7711	38.2289		1.25	2.12042	1.88788	65.2596	34.7404		7.8125	0.580232	0.347684	93.602	6.39802
0.625	5.51055	5.278	2.8751	97.1249		0.625	3.58036	3.34781	38.3942	61.6058		0.625	4.31086	4.07831	24.9516	75.0484		0.625	4.13124	3.89869	28.257	71.743		0.625	2.9703	2.73775	49.6204	50.3796		3.90625	1.81018	1.57763	70.9687	29.0313
0.3125	5.21104	4.97849	8.38661	91.6134		0.3125	4.93148	4.69893	13.5311	86.4689		0.3125	4.50045	4.2679	21.4628	78.5372		0.3125	4.09	3.85745	29.0158	70.9842		0.3125	3.16126	2.92872	46.1063	53.8937		1.95312	3.66073	3.42818	36.9151	63.0849
0.15625	5.77115	5.53861	-1.92048	101.92		0.15625	4.96099	4.72844	12.988	87.012		0.15625	4.3213	4.08875	24.7596	75.2404		0.15625	4.86049	4.62794	14.8375	85.1625		0.15625	3.66037	3.42782	36.9219	63.0781		0.976562	3.89117	3.65862	32.6747	67.3253
0	5.32053	5.08798	6.37179	93.6282		0	4.68094	4.44839	18.1415	81.8585		0	4.32043	4.08788	24.7755	75.2245		0	4.77143	4.53888	16.4762	83.5238		0	3.79152	3.55897	34.5085	65.4915		0	5.53	5.29745	2.5172	97.4828
0	2.88115	2.6486	51.2608	48.7392		0	3.10062	2.86807	47.2222	52.7778		0	2.44	2.20745	59.3788	40.6212		0	2.76055	2.528	53.4801	46.5199		0	2.26023	2.02768	62.687	37.313		0	2.70108	2.46853	54.5745	45.4255
Well Name	P1 #Events	P3 #Events	P%
A1	9998	23	0.230046
A2	9996	23	0.230092
A3	9996	22	0.220088
A4	9998	23	0.230046
A5	9999	59	0.590059
A6	9996	240	2.40096
A7	9997	445	4.45134
A8	9999	551	5.51055
A9	9998	521	5.21104
A10	9998	577	5.77115
A11	9999	532	5.32053
A12	9996	288	2.88115
B1	9997	27	0.270081
B2	9996	29	0.290116
B3	9996	27	0.270108
B4	9999	20	0.20002
B5	9997	31	0.310093
B6	9999	97	0.970097
B7	9999	260	2.60026
B8	9999	358	3.58036
B9	9997	493	4.93148
B10	9998	496	4.96099
B11	9998	468	4.68094
B12	9998	310	3.10062
C1	9999	21	0.210021
C2	9997	29	0.290087
C3	9997	27	0.270081
C4	9996	33	0.330132
C5	9999	81	0.810081
C6	9998	283	2.83057
C7	10000	406	4.06
C8	9998	431	4.31086
C9	9999	450	4.50045
C10	9997	432	4.3213
C11	9999	432	4.32043
C12	10000	244	2.44
D1	9998	22	0.220044
D2	9996	29	0.290116
D3	9995	30	0.30015
D4	10000	13	0.13
D5	9996	31	0.310124
D6	9997	91	0.910273
D7	10000	231	2.31
D8	9997	413	4.13124
D9	10000	409	4.09
D10	9999	486	4.86049
D11	9997	477	4.77143
D12	9998	276	2.76055
E1	9999	19	0.190019
E2	9991	31	0.310279
E3	10000	21	0.21
E4	9997	18	0.180054
E5	9997	45	0.450135
E6	9997	82	0.820246
E7	9998	212	2.12042
E8	9999	297	2.9703
E9	9996	316	3.16126
E10	9999	366	3.66037
E11	9996	379	3.79152
E12	9999	226	2.26023
F1	9998	14	0.140028
F2	9997	25	0.250075
F3	9997	22	0.220066
F4	9999	34	0.340034
F5	10000	32	0.32
F6	9997	24	0.240072
F7	9996	58	0.580232
F8	9999	181	1.81018
F9	9998	366	3.66073
F10	9997	389	3.89117
F11	10000	553	5.53
F12	9996	270	2.70108
