# Supplementary material for: 4-Aminoquinolines block heme iron reactivity and interfere with artemisinin action
Source: eLife. 2026 Mar 23;14:RP108976. doi: 10.7554/eLife.108976 (PMC13008355; doi:10.7554/eLife.108976)
Supplement: Figure 4—source data 1. [file elife-108976-fig4-data1.zip › Figure 4- source data 1- TACT dose response assays/IC50 Values.xlsx]

## Sheet: Sheet1
	DMSO	15 nM MFQ	15 nM PPQ	MFQ + PPQ	2 nM DHA
	2.933	1.014	2.635	1.095
	3.137	1.331	3.351	1.433	1.71
	3.099			2.03	2.036
	2.07	1.086	2.907	1.232	1.368
