# Supplementary material for: 4-Aminoquinolines block heme iron reactivity and interfere with artemisinin action
Source: eLife. 2026 Mar 23;14:RP108976. doi: 10.7554/eLife.108976 (PMC13008355; doi:10.7554/eLife.108976)
Supplement: Figure 4—source data 2. [file elife-108976-fig4-data2.zip]

Archive with 20 entries (15 files):
- Figure 4-source data 2- Isobolograms/
- Figure 4-source data 2- Isobolograms/ADQ & DHA and LM & DHA/
- Figure 4-source data 2- Isobolograms/ADQ & DHA and LM & DHA/2025-04-14 ADQ & DHA and LM & DHA_Dd2.xlsx
- Figure 4-source data 2- Isobolograms/ADQ & DHA and LM & DHA/2025-04-18 ADQ & DHA and LM & DHA_Dd2.xlsx
- Figure 4-source data 2- Isobolograms/ADQ & DHA and LM & DHA/2025-04-22 ADQ & DHA and LM & DHA_Dd2.xlsx
- Figure 4-source data 2- Isobolograms/ADQ & DHA and LM & DHA/2025-04-25 LM & DHA_Dd2.xlsx
- Figure 4-source data 2- Isobolograms/FQ & OZ439/
- Figure 4-source data 2- Isobolograms/FQ & OZ439/2025-02-18 FQ & OZ439 Isobologram Dd2.xlsx
- Figure 4-source data 2- Isobolograms/FQ & OZ439/2025-02-25 FQ & OZ439 Isobologram Dd2.xlsx
- Figure 4-source data 2- Isobolograms/FQ & OZ439/2025-03-04 FQ & OZ439 Isobologram Dd2.xlsx
- Figure 4-source data 2- Isobolograms/MFQ & PPQ/
- Figure 4-source data 2- Isobolograms/MFQ & PPQ/2024-08-09 MQ & PPQ Isobologram Dd2.xlsx
- Figure 4-source data 2- Isobolograms/MFQ & PPQ/2024-08-16 MQ & PPQ Isobologram Dd2.xlsx
- Figure 4-source data 2- Isobolograms/MFQ & PPQ/2024-08-20 MQ & PPQ Isobologram Dd2.xlsx
- Figure 4-source data 2- Isobolograms/MFQ & PPQ/2024-08-27_MQ & PPQ Isobologram Dd2.xlsx
- Figure 4-source data 2- Isobolograms/MFQ & PPQ/2024-09-03_MQ & PPQ Isobologram Dd2.xlsx
- Figure 4-source data 2- Isobolograms/PPQ & OZ439/
- Figure 4-source data 2- Isobolograms/PPQ & OZ439/2025-01-17 PPQ & OZ439 Isobologram Dd2.xlsx
- Figure 4-source data 2- Isobolograms/PPQ & OZ439/2025-01-21 PPQ & OZ439 Isobologram Dd2.xlsx
- Figure 4-source data 2- Isobolograms/PPQ & OZ439/2025-01-24 PPQ & OZ439 Isobologram Dd2.xlsx
