# Supplementary material for: 4-Aminoquinolines block heme iron reactivity and interfere with artemisinin action
Source: eLife. 2026 Mar 23;14:RP108976. doi: 10.7554/eLife.108976 (PMC13008355; doi:10.7554/eLife.108976)
Supplement: Figure 4—source data 2. [file elife-108976-fig4-data2.zip › Figure 4-source data 2- Isobolograms/ADQ & DHA and LM & DHA/2025-04-14 ADQ & DHA and LM & DHA_Dd2.xlsx]

## Sheet: ADQ
Parasite name:
Drug combo:	ADQ	DHA
Background	0.0628829
Avg	5.47598																		Well Name	RBCs	iRBCs	P%
																			A1	9992	5	0.05004
																			A2	9996	4	0.040016
	Ratio 1:0 (Row A)																		A3	9993	5	0.050035
					ADQ		DHA												A4	9995	5	0.050025
ADQ (nM)	DHA (nM)	%P	%P-bkgnd	% inhibition	IC50 (nM)	IC90 (nM)	IC50 (nM)	IC90 (nM)											A5	9994	9	0.090054
500	0	0.05004	-0.0128428	100.237															A6	9999	309	3.09031
250	0	0.040016	-0.0228669	100.422															A7	9997	444	4.44133
125	0	0.050035	-0.0128478	100.237															A8	9995	449	4.49225
62.5	0	0.050025	-0.0128579	100.238															A9	9994	434	4.34261
31.25	0	0.090054	0.0271712	99.498	17.2961	28.5724	0	0				IC90			FIC90				A10	9996	436	4.36174
15.625	0	3.09031	3.02743	44.0722								ADQ (nM)	DHA (nM)		ADQ	DHA	Sum		A11	9996	417	4.17167
7.8125	0	4.44133	4.37845	19.1137								28.5724	0		1	0	1		A12	9996	198	1.98079
3.90625	0	4.49225	4.42936	18.1732								42.0075	1.6803		1.47021	0.390119	1.86033		B1	9993	6	0.060042
1.95312	0	4.34261	4.27972	20.9376								38.9811	3.11849		1.36429	0.724026	2.08832		B2	9998	4	0.040008
0.976562	0	4.36174	4.29886	20.584								28.9664	4.63463		1.01379	1.07603	2.08982		B3	9996	6	0.060024
0	0	4.17167	4.10879	24.0954								16.4612	5.26758		0.576122	1.22299	1.79911		B4	9997	7	0.070021
0	0	1.98079	1.91791	64.5691	0		#VALUE!					8.22704	5.26531		0.287936	1.22246	1.51039		B5	9995	174	1.74087
	Ave	5.47598	5.41309	0	17.2961	28.5724	0	0				0	4.30715		0	1	1		B6	9994	473	4.73284
																			B7	9994	531	5.31319
																			B8	9993	569	5.69399
	Ratio 4:1 (Row B)																		B9	9996	542	5.42217
					ADQ		DHA					IC50			FIC50				B10	9998	579	5.79116
ADQ (nM)	DHA (nM)	%P	%P-bkgnd	% inhibition	IC50 (nM)	IC90 (nM)	IC50 (nM)	IC90 (nM)				ADQ (nM)	DHA (nM)		ADQ	DHA	Sum		B11	9994	542	5.42325
400	16	0.060042	-0.00284084	100.052						Row A	1:0	17.2961	0		1	0	1		B12	9994	406	4.06244
200	8	0.040008	-0.0228749	100.423						Row B	4:1	20.7028	0.828113		1.19697	0.404246	1.60121		C1	9997	6	0.060018
100	4	0.060024	-0.00285886	100.053						Row C	2:1	21.0553	1.68443		1.21735	0.822258	2.0396		C2	9996	4	0.040016
50	2	0.070021	0.00713814	99.8681		42.0075		1.6803		Row D	1:1	12.9859	2.07774		0.750797	1.01425	1.76505		C3	9995	6	0.06003
25	1	1.74087	1.67799	69.0013	20.7028		0.828113			Row E	1:2	7.21499	2.3088		0.417145	1.12705	1.54419		C4	9996	33	0.330132
12.5	0.5	4.73284	4.66996	13.7285						Row F	1:4	3.66917	2.34827		0.212138	1.14631	1.35845		C5	9995	282	2.82141
6.25	0.25	5.31319	5.25031	3.00731						Row G	0:1	0	2.04854		0	1	1		C6	9993	454	4.54318
3.125	0.125	5.69399	5.6311	-4.02745												Mean ΣFIC50	1.6617		C7	9997	525	5.25158
1.5625	0.0625	5.42217	5.35929	0.994023															C8	9994	587	5.87352
0.78125	0.03125	5.79116	5.72828	-5.82259															C9	9996	567	5.67227
0	0	5.42325	5.36037	0.973977											*Data used to generate isobole graph				C10	9995	605	6.05303
0	0	4.06244	3.99955	26.1133															C11	9997	532	5.3216
	Ave	5.47598	5.41309	0	20.7028	42.0075	0.828113	1.6803											C12	9996	402	4.02161
																			D1	9996	7	0.070028
																			D2	9998	4	0.040008
	Ratio 2:1 (Row C)																		D3	9997	2	0.020006
					ADQ		DHA												D4	9997	37	0.370111
ADQ (nM)	DHA (nM)	%P	%P-bkgnd	% inhibition	IC50 (nM)	IC90 (nM)	IC50 (nM)	IC90 (nM)											D5	9991	197	1.97177
330	26.4	0.060018	-0.00286487	100.053															D6	9993	433	4.33303
165	13.2	0.040016	-0.0228669	100.422															D7	9990	540	5.40541
82.5	6.6	0.06003	-0.00285286	100.053															D8	9993	544	5.44381
41.25	3.3	0.330132	0.267249	95.0629	21.0553	38.9811	1.68443	3.11849											D9	9996	622	6.22249
20.625	1.65	2.82141	2.75853	49.0397															D10	9991	559	5.59504
10.3125	0.825	4.54318	4.4803	17.2322															D11	9999	595	5.9506
5.15625	0.4125	5.25158	5.18869	4.14552															D12	9996	426	4.2617
2.57812	0.20625	5.87352	5.81064	-7.34419															E1	9996	6	0.060024
1.28906	0.103125	5.67227	5.60939	-3.62626															E2	9996	1	0.010004
0.644531	0.0515625	6.05303	5.99014	-10.6603															E3	9999	6	0.060006
0	0	5.3216	5.25871	2.85197															E4	9996	18	0.180072
0	0	4.02161	3.95873	26.8676															E5	9996	123	1.23049
	Ave	5.47598	5.41309	0	21.0553	38.9811	1.68443	3.11849											E6	9994	379	3.79228
																			E7	9996	523	5.23209
																			E8	9995	622	6.22311
	Ratio 1:1 (Row D)																		E9	9996	599	5.9924
					ADQ		DHA												E10	9992	605	6.05484
ADQ (nM)	DHA (nM)	%P	%P-bkgnd	% inhibition	IC50 (nM)	IC90 (nM)	IC50 (nM)	IC90 (nM)											E11	9997	613	6.13184
250	40	0.070028	0.00714514	99.868															E12	9998	437	4.37087
125	20	0.040008	-0.0228749	100.423															F1	9997	7	0.070021
62.5	10	0.020006	-0.0428769	100.792															F2	9996	2	0.020008
31.25	5	0.370111	0.307228	94.3244		28.9664		4.63463											F3	9993	3	0.030021
15.625	2.5	1.97177	1.90889	64.7357	12.9859		2.07774												F4	9997	5	0.050015
7.8125	1.25	4.33303	4.27015	21.1144															F5	9993	86	0.860602
3.90625	0.625	5.40541	5.34252	1.30371															F6	9994	317	3.1719
1.95312	0.3125	5.44381	5.38093	0.594218															F7	9992	506	5.06405
0.976562	0.15625	6.22249	6.15961	-13.7909															F8	9996	569	5.69228
0.488281	0.078125	5.59504	5.53215	-2.19947															F9	9999	588	5.88059
0	0	5.9506	5.88771	-8.76798															F10	9996	563	5.63225
0	0	4.2617	4.19882	22.4321															F11	9996	582	5.82233
	Ave	5.47598	5.41309	0	12.9859	28.9664	2.07774	4.63463											F12	9995	417	4.17209
																			G1	9999	7	0.070007
																			G2	9994	3	0.030018
	Ratio 1:2 (Row E)																		G3	9992	3	0.030024
					ADQ		DHA												G4	9995	3	0.030015
ADQ (nM)	DHA (nM)	%P	%P-bkgnd	% inhibition	IC50 (nM)	IC90 (nM)	IC50 (nM)	IC90 (nM)											G5	9997	13	0.130039
165	52.8	0.060024	-0.00285886	100.053															G6	9995	184	1.84092
82.5	26.4	0.010004	-0.0528789	100.977															G7	9996	441	4.41176
41.25	13.2	0.060006	-0.00287687	100.053															G8	9992	582	5.82466
20.625	6.6	0.180072	0.117189	97.8351		16.4612		5.26758											G9	9998	558	5.58112
10.3125	3.3	1.23049	1.16761	78.4299	7.21499		2.3088												G10	9997	603	6.03181
5.15625	1.65	3.79228	3.72939	31.1042															G11	9999	551	5.51055
2.57812	0.825	5.23209	5.16921	4.50544															G12	9997	412	4.12124
1.28906	0.4125	6.22311	6.16023	-13.8024
0.644531	0.20625	5.9924	5.92951	-9.54021
0.322266	0.103125	6.05484	5.99196	-10.6938
0	0	6.13184	6.06896	-12.1162
0	0	4.37087	4.30799	20.4154
	Ave	5.47598	5.41309	0	7.21499	16.4612	2.3088	5.26758
	Ratio 1:4 (Row F)
					ADQ		DHA
ADQ (nM)	DHA (nM)	%P	%P-bkgnd	% inhibition	IC50 (nM)	IC90 (nM)	IC50 (nM)	IC90 (nM)
100	64	0.070021	0.00713814	99.8681
50	32	0.020008	-0.0428749	100.792
25	16	0.030021	-0.0328619	100.607
12.5	8	0.050015	-0.0128679	100.238		8.22704		5.26531
6.25	4	0.860602	0.79772	85.2631	3.66917		2.34827
3.125	2	3.1719	3.10902	42.5648
1.5625	1	5.06405	5.00117	7.60979
0.78125	0.5	5.69228	5.62939	-3.99588
0.390625	0.25	5.88059	5.81771	-7.47469
0.195312	0.125	5.63225	5.56937	-2.88701
0	0	5.82233	5.75945	-6.39842
0	0	4.17209	4.1092	24.0877
	Ave	5.47598	5.41309	0	3.66917	8.22704	2.34827	5.26531
	Ratio 0:1 (Row G)
					ADQ		DHA
ADQ (nM)	DHA (nM)	%P	%P-bkgnd	% inhibition	IC50 (nM)	IC90 (nM)	IC50 (nM)	IC90 (nM)
0	80	0.070007	0.00712413	99.8684
0	40	0.030018	-0.0328649	100.607
0	20	0.030024	-0.0328589	100.607
0	10	0.030015	-0.0328679	100.607
0	5	0.130039	0.0671561	98.7594		0		4.30715
0	2.5	1.84092	1.77804	67.153	0		2.04854
0	1.25	4.41176	4.34888	19.66
0	0.625	5.82466	5.76178	-6.44148
1	0.3125	5.58112	5.51823	-1.94233
0	0.15625	6.03181	5.96893	-10.2683
0	0	5.51055	5.44767	-0.638726
0	0	4.12124	4.05835	25.0271
	Ave	5.47598	5.41309	0	0	0	2.04854	4.30715

## Sheet: LM
Parasite name:
Drug combo:	LM	DHA
Background	0.0557474
Avg	6.19916																		Well Name	RBCs	iRBCs	P%
																			A1	9993	10	0.10007
																			A2	9998	28	0.280056
	Ratio 1:0 (Row A)																		A3	9998	186	1.86037
					LM		DHA												A4	9994	437	4.37262
LM (nM)	DHA (nM)	%P	%P-bkgnd	% inhibition	IC50 (nM)	IC90 (nM)	IC50 (nM)	IC90 (nM)											A5	9998	502	5.021
500	0	0.10007	0.0443226	99.2785															A6	9994	660	6.60396
250	0	0.280056	0.224309	96.3488		219.149		0											A7	9997	623	6.23187
125	0	1.86037	1.80462	70.6251	93.4774		0												A8	9991	615	6.15554
62.5	0	4.37262	4.31688	29.7317															A9	9993	609	6.09427
31.25	0	5.021	4.96526	19.1776								IC90			FIC90				A10	9993	664	6.64465
15.625	0	6.60396	6.54821	-6.58912								LM (nM)	DHA (nM)		LM	DHA	Sum		A11	9993	610	6.10427
7.8125	0	6.23187	6.17612	-0.532352								219.149	0		1	0	1		A12	9993	463	4.63324
3.90625	0	6.15554	6.09979	0.710109								78.7754	3.15102		0.35946	0.698818	1.05828		B1	9995	2	0.02001
1.95312	0	6.09427	6.03852	1.7075								41.0465	3.28372		0.187299	0.728248	0.915547		B2	9994	4	0.040024
0.976562	0	6.64465	6.5889	-7.25144								27.0423	4.32677		0.123397	0.95957	1.08297		B3	9996	5	0.05002
0	0	6.10427	6.04853	1.54461								15.3688	4.91801		0.0701293	1.09069	1.16082		B4	9995	151	1.51076
0	0	4.63324	4.5775	25.4894								7.73846	4.95261		0.0353114	1.09837	1.13368		B5	9995	455	4.55228
	Ave	6.19916	6.14342	0	93.4774	219.149	0	0				0	4.50907		0	1	1		B6	9996	574	5.7423
																			B7	9995	638	6.38319
																			B8	9992	647	6.47518
	Ratio 4:1 (Row B)																		B9	9994	630	6.30378
					LM		DHA					IC50			FIC50				B10	9998	661	6.61132
LM (nM)	DHA (nM)	%P	%P-bkgnd	% inhibition	IC50 (nM)	IC90 (nM)	IC50 (nM)	IC90 (nM)				LM (nM)	DHA (nM)		LM	DHA	Sum		B11	9994	593	5.93356
400	16	0.02001	-0.0357374	100.582						Row A	1:0	93.4774	0		1	0	1		B12	9995	516	5.16258
200	8	0.040024	-0.0157234	100.256						Row B	4:1	36.7114	1.46846		0.39273	0.725042	1.11777		C1	9996	9	0.090036
100	4	0.05002	-0.00572744	100.093		78.7754		3.15102		Row C	2:1	24.2122	1.93698		0.259017	0.956372	1.21539		C2	9997	2	0.020006
50	2	1.51076	1.45501	76.316	36.7114		1.46846			Row D	1:1	11.5655	1.85048		0.123725	0.913663	1.03739		C3	9993	5	0.050035
25	1	4.55228	4.49653	26.8074						Row E	1:2	6.33798	2.02815		0.0678023	1.00139	1.06919		C4	9994	64	0.640384
12.5	0.5	5.7423	5.68655	7.43671						Row F	1:4	2.87899	1.84255		0.0307987	0.909749	0.940548		C5	9997	365	3.6511
6.25	0.25	6.38319	6.32744	-2.99551						Row G	0:1	0	2.02534		0	1	1		C6	9997	538	5.38161
3.125	0.125	6.47518	6.41943	-4.49286												Mean ΣFIC50	1.07606		C7	9993	610	6.10427
1.5625	0.0625	6.30378	6.24803	-1.70292															C8	9997	619	6.19186
0.78125	0.03125	6.61132	6.55557	-6.70893															C9	9999	668	6.68067
0	0	5.93356	5.87781	4.32341											*Data used to generate isobole graph				C10	9997	620	6.20186
0	0	5.16258	5.10683	16.8731															C11	9992	656	6.56525
	Ave	6.19916	6.14342	0	36.7114	78.7754	1.46846	3.15102											C12	9994	501	5.01301
																			D1	9992	3	0.030024
																			D2	9996	2	0.020008
	Ratio 2:1 (Row C)																		D3	9993	5	0.050035
					LM		DHA												D4	9996	22	0.220088
LM (nM)	DHA (nM)	%P	%P-bkgnd	% inhibition	IC50 (nM)	IC90 (nM)	IC50 (nM)	IC90 (nM)											D5	9994	189	1.89113
330	26.4	0.090036	0.0342886	99.4419															D6	9999	427	4.27043
165	13.2	0.020006	-0.0357414	100.582															D7	9997	561	5.61168
82.5	6.6	0.050035	-0.00571242	100.093															D8	9997	670	6.70201
41.25	3.3	0.640384	0.584637	90.4835	24.2122	41.0465	1.93698	3.28372											D9	9998	651	6.5113
20.625	1.65	3.6511	3.59535	41.4764															D10	9994	619	6.19372
10.3125	0.825	5.38161	5.32587	13.3077															D11	9996	649	6.4926
5.15625	0.4125	6.10427	6.04853	1.54461															D12	9996	515	5.15206
2.57812	0.20625	6.19186	6.13611	0.118947															E1	9995	4	0.04002
1.28906	0.103125	6.68067	6.62492	-7.83771															E2	10000	5	0.05
0.644531	0.0515625	6.20186	6.14611	-0.0438776															E3	9992	2	0.020016
0	0	6.56525	6.5095	-5.95902															E4	9995	16	0.16008
0	0	5.01301	4.95726	19.3078															E5	9994	116	1.1607
	Ave	6.19916	6.14342	0	24.2122	41.0465	1.93698	3.28372											E6	9994	371	3.71223
																			E7	9992	564	5.64452
																			E8	9996	632	6.32253
	Ratio 1:1 (Row D)																		E9	9992	613	6.13491
					LM		DHA												E10	9995	661	6.61331
LM (nM)	DHA (nM)	%P	%P-bkgnd	% inhibition	IC50 (nM)	IC90 (nM)	IC50 (nM)	IC90 (nM)											E11	9997	624	6.24187
250	40	0.030024	-0.0257234	100.419															E12	9994	462	4.62277
125	20	0.020008	-0.0357394	100.582															F1	9993	6	0.060042
62.5	10	0.050035	-0.00571242	100.093															F2	9998	4	0.040008
31.25	5	0.220088	0.164341	97.3249		27.0423		4.32677											F3	9991	6	0.060054
15.625	2.5	1.89113	1.83539	70.1243	11.5655		1.85048												F4	9993	3	0.030021
7.8125	1.25	4.27043	4.21468	31.3952															F5	9998	87	0.870174
3.90625	0.625	5.61168	5.55594	9.56278															F6	9990	267	2.67267
1.95312	0.3125	6.70201	6.64626	-8.18511															F7	9998	556	5.56111
0.976562	0.15625	6.5113	6.45555	-5.08084															F8	9999	612	6.12061
0.488281	0.078125	6.19372	6.13797	0.0886924															F9	9996	662	6.62265
0	0	6.4926	6.43685	-4.77637															F10	9996	616	6.16246
0	0	5.15206	5.09631	17.0443															F11	9996	613	6.13245
	Ave	6.19916	6.14342	0	11.5655	27.0423	1.85048	4.32677											F12	9995	429	4.29215
																			G1	9994	5	0.05003
																			G2	9991	5	0.050045
	Ratio 1:2 (Row E)																		G3	9994	3	0.030018
					LM		DHA												G4	9994	6	0.060036
LM (nM)	DHA (nM)	%P	%P-bkgnd	% inhibition	IC50 (nM)	IC90 (nM)	IC50 (nM)	IC90 (nM)											G5	9990	32	0.32032
165	52.8	0.04002	-0.0157274	100.256															G6	9993	210	2.10147
82.5	26.4	0.05	-0.00574745	100.094															G7	9993	480	4.80336
41.25	13.2	0.020016	-0.0357314	100.582															G8	9997	539	5.39162
20.625	6.6	0.16008	0.104333	98.3017		15.3688		4.91801											G9	9996	599	5.9924
10.3125	3.3	1.1607	1.10495	82.0141	6.33798		2.02815												G10	9993	565	5.65396
5.15625	1.65	3.71223	3.65648	40.4813															G11	9993	592	5.92415
2.57812	0.825	5.64452	5.58877	9.02835															G12	9995	445	4.45223
1.28906	0.4125	6.32253	6.26678	-2.00807
0.644531	0.20625	6.13491	6.07916	1.04595
0.322266	0.103125	6.61331	6.55756	-6.74123
0	0	6.24187	6.18613	-0.695176
0	0	4.62277	4.56703	25.6598
	Ave	6.19916	6.14342	0	6.33798	15.3688	2.02815	4.91801
	Ratio 1:4 (Row F)
					LM		DHA
LM (nM)	DHA (nM)	%P	%P-bkgnd	% inhibition	IC50 (nM)	IC90 (nM)	IC50 (nM)	IC90 (nM)
100	64	0.060042	0.00429458	99.9301
50	32	0.040008	-0.0157394	100.256
25	16	0.060054	0.0043066	99.9299
12.5	8	0.030021	-0.0257264	100.419		7.73846		4.95261
6.25	4	0.870174	0.814427	86.7431
3.125	2	2.67267	2.61693	57.4028	2.87899		1.84255
1.5625	1	5.56111	5.50536	10.386
0.78125	0.5	6.12061	6.06486	1.27865
0.390625	0.25	6.62265	6.5669	-6.8933
0.195312	0.125	6.16246	6.10672	0.597387
0	0	6.13245	6.07671	1.08591
0	0	4.29215	4.2364	31.0417
	Ave	6.19916	6.14342	0	2.87899	7.73846	1.84255	4.95261
	Ratio 0:1 (Row G)
					LM		DHA
LM (nM)	DHA (nM)	%P	%P-bkgnd	% inhibition	IC50 (nM)	IC90 (nM)	IC50 (nM)	IC90 (nM)
0	80	0.05003	-0.00571743	100.093
0	40	0.050045	-0.00570241	100.093
0	20	0.030018	-0.0257294	100.419
0	10	0.060036	0.00428857	99.9302
0	5	0.32032	0.264573	95.6934		0		4.50907
0	2.5	2.10147	2.04572	66.7006	0		2.02534
0	1.25	4.80336	4.74761	22.7203
0	0.625	5.39162	5.33587	13.1449
1	0.3125	5.9924	5.93665	3.36568
0	0.15625	5.65396	5.59821	8.87466
0	0	5.92415	5.8684	4.47663
0	0	4.45223	4.39648	28.4359
	Ave	6.19916	6.14342	0	0	0	2.02534	4.50907
