# Supplementary material for: 4-Aminoquinolines block heme iron reactivity and interfere with artemisinin action
Source: eLife. 2026 Mar 23;14:RP108976. doi: 10.7554/eLife.108976 (PMC13008355; doi:10.7554/eLife.108976)
Supplement: Figure 4—source data 2. [file elife-108976-fig4-data2.zip › Figure 4-source data 2- Isobolograms/ADQ & DHA and LM & DHA/2025-04-18 ADQ & DHA and LM & DHA_Dd2.xlsx]

## Sheet: ADQ
Parasite name:
Drug combo:	ADQ	DHA
Background	0.0428681
Avg	7.40629																		Well Name	RBCs	iRBCs	P%
																			A1	9998	1	0.010002
																			A2	9994	5	0.05003
	Ratio 1:0 (Row A)																		A3	9998	9	0.090018
					ADQ		DHA												A4	9995	5	0.050025
ADQ (nM)	DHA (nM)	%P	%P-bkgnd	% inhibition	IC50 (nM)	IC90 (nM)	IC50 (nM)	IC90 (nM)											A5	9993	34	0.340238
500	0	0.010002	-0.0328661	100.446															A6	9994	525	5.25315
250	0	0.05003	0.00716187	99.9027															A7	9997	699	6.9921
125	0	0.090018	0.0471499	99.3597															A8	9995	756	7.56378
62.5	0	0.050025	0.00715687	99.9028															A9	9997	771	7.71231
31.25	0	0.340238	0.29737	95.9615	20.4865	29.8539	0	0				IC90			FIC90				A10	9996	819	8.19328
15.625	0	5.25315	5.21028	29.241								ADQ (nM)	DHA (nM)		ADQ	DHA	Sum		A11	9999	728	7.28073
7.8125	0	6.9921	6.94923	5.62506								29.8539	0		1	0	1		A12	9998	569	5.69114
3.90625	0	7.56378	7.52091	-2.13878								44.5743	1.78297		1.49308	0.308593	1.80168		B1	9999	3	0.030003
1.95312	0	7.71231	7.66945	-4.15593								39.7458	3.17966		1.33134	0.550329	1.88167		B2	9993	6	0.060042
0.976562	0	8.19328	8.15041	-10.6877								34.0274	5.44438		1.1398	0.942301	2.0821		B3	9996	6	0.060024
0	0	7.28073	7.23786	1.70527								20.2447	6.4783		0.678125	1.12125	1.79937		B4	9997	13	0.130039
0	0	5.69114	5.64827	23.2929								10.3319	6.61244		0.346084	1.14447	1.49055		B5	9996	312	3.12125
	Ave	7.40629	7.36343	0	20.4865	29.8539	0	0				0	5.77775		0	1	1		B6	9994	657	6.57394
																			B7	9993	723	7.23506
																			B8	9996	715	7.15286
	Ratio 4:1 (Row B)																		B9	9997	735	7.35221
					ADQ		DHA					IC50			FIC50				B10	9999	770	7.70077
ADQ (nM)	DHA (nM)	%P	%P-bkgnd	% inhibition	IC50 (nM)	IC90 (nM)	IC50 (nM)	IC90 (nM)				ADQ (nM)	DHA (nM)		ADQ	DHA	Sum		B11	9997	693	6.93208
400	16	0.030003	-0.0128651	100.175						Row A	1:0	20.4865	0		1	0	1		B12	9999	595	5.9506
200	8	0.060042	0.0171739	99.7668						Row B	4:1	22.8157	0.912629		1.1137	0.378088	1.49179		C1	9999	6	0.060006
100	4	0.060024	0.0171559	99.767						Row C	2:1	20.4802	1.63841		0.999694	0.67877	1.67846		C2	9995	3	0.030015
50	2	0.130039	0.0871709	98.8162		44.5743		1.78297		Row D	1:1	16.5256	2.6441		0.806662	1.09541	1.90207		C3	9997	10	0.10003
25	1	3.12125	3.07838	58.1936	22.8157		0.912629			Row E	1:2	9.2343	2.95497		0.450751	1.2242	1.67495		C4	9996	55	0.55022
12.5	0.5	6.57394	6.53108	11.3038						Row F	1:4	4.14977	2.65585		0.202562	1.10028	1.30284		C5	10000	369	3.69
6.25	0.25	7.23506	7.1922	2.32541						Row G	0:1	0	2.4138		0	1	1		C6	9996	615	6.15246
3.125	0.125	7.15286	7.10999	3.44179												Mean ΣFIC50	1.61002		C7	9999	779	7.79078
1.5625	0.0625	7.35221	7.30934	0.734562															C8	9997	715	7.15215
0.78125	0.03125	7.70077	7.6579	-3.99916															C9	9997	754	7.54226
0	0	6.93208	6.88921	6.44014											*Data used to generate isobole graph				C10	9998	793	7.93159
0	0	5.9506	5.90773	19.7693															C11	9998	739	7.39148
	Ave	7.40629	7.36343	0	22.8157	44.5743	0.912629	1.78297											C12	9997	528	5.28158
																			D1	9996	8	0.080032
																			D2	9995	7	0.070035
	Ratio 2:1 (Row C)																		D3	9997	5	0.050015
					ADQ		DHA												D4	9996	85	0.85034
ADQ (nM)	DHA (nM)	%P	%P-bkgnd	% inhibition	IC50 (nM)	IC90 (nM)	IC50 (nM)	IC90 (nM)											D5	9999	390	3.90039
330	26.4	0.060006	0.0171379	99.7673															D6	9994	673	6.73404
165	13.2	0.030015	-0.0128531	100.175															D7	9997	751	7.51225
82.5	6.6	0.10003	0.0571619	99.2237															D8	9999	783	7.83078
41.25	3.3	0.55022	0.507352	93.1098		39.7458		3.17966											D9	9995	773	7.73387
20.625	1.65	3.69	3.64713	50.4696	20.4802		1.63841												D10	9994	749	7.4945
10.3125	0.825	6.15246	6.10959	17.0279															D11	9997	755	7.55227
5.15625	0.4125	7.79078	7.74791	-5.22154															D12	9996	648	6.48259
2.57812	0.20625	7.15215	7.10928	3.4515															E1	9997	4	0.040012
1.28906	0.103125	7.54226	7.49939	-1.84653															E2	9995	7	0.070035
0.644531	0.0515625	7.93159	7.88872	-7.13379															E3	9996	3	0.030012
0	0	7.39148	7.34861	0.201215															E4	9990	69	0.690691
0	0	5.28158	5.23872	28.8549															E5	9997	309	3.09093
	Ave	7.40629	7.36343	0	20.4802	39.7458	1.63841	3.17966											E6	9998	612	6.12122
																			E7	9995	720	7.2036
																			E8	9995	747	7.47374
	Ratio 1:1 (Row D)																		E9	9997	755	7.55227
					ADQ		DHA												E10	9991	799	7.9972
ADQ (nM)	DHA (nM)	%P	%P-bkgnd	% inhibition	IC50 (nM)	IC90 (nM)	IC50 (nM)	IC90 (nM)											E11	9996	747	7.47299
250	40	0.080032	0.0371639	99.4953															E12	9996	585	5.85234
125	20	0.070035	0.0271669	99.6311															F1	9998	5	0.05001
62.5	10	0.050015	0.00714686	99.9029		34.0274		5.44438											F2	9993	3	0.030021
31.25	5	0.85034	0.807472	89.034	16.5256		2.6441												F3	9990	7	0.0700701
15.625	2.5	3.90039	3.85752	47.6124															F4	9998	29	0.290058
7.8125	1.25	6.73404	6.69117	9.12964															F5	9999	170	1.70017
3.90625	0.625	7.51225	7.46939	-1.43899															F6	9995	471	4.71236
1.95312	0.3125	7.83078	7.78791	-5.76482															F7	9994	624	6.24375
0.976562	0.15625	7.73387	7.691	-4.44864															F8	9998	696	6.96139
0.488281	0.078125	7.4945	7.45163	-1.19784															F9	9996	730	7.30292
0	0	7.55227	7.5094	-1.98238															F10	9996	726	7.26291
0	0	6.48259	6.43972	12.5445															F11	9998	782	7.82156
	Ave	7.40629	7.36343	0	16.5256	34.0274	2.6441	5.44438											F12	9994	581	5.81349
																			G1	9996	3	0.030012
																			G2	9996	4	0.040016
	Ratio 1:2 (Row E)																		G3	9996	3	0.030012
					ADQ		DHA												G4	9996	12	0.120048
ADQ (nM)	DHA (nM)	%P	%P-bkgnd	% inhibition	IC50 (nM)	IC90 (nM)	IC50 (nM)	IC90 (nM)											G5	9993	90	0.90063
165	52.8	0.040012	-0.00285614	100.039															G6	9996	355	3.55142
82.5	26.4	0.070035	0.0271669	99.6311															G7	9996	606	6.06242
41.25	13.2	0.030012	-0.0128561	100.175															G8	9996	709	7.09284
20.625	6.6	0.690691	0.647823	91.2022		20.2447		6.4783											G9	9997	729	7.29219
10.3125	3.3	3.09093	3.04806	58.6054	9.2343		2.95497												G10	10000	777	7.77
5.15625	1.65	6.12122	6.07836	17.4521															G11	9996	739	7.39296
2.57812	0.825	7.2036	7.16073	2.7527															G12	9997	609	6.09183
1.28906	0.4125	7.47374	7.43087	-0.915908
0.644531	0.20625	7.55227	7.5094	-1.98238
0.322266	0.103125	7.9972	7.95433	-8.02484
0	0	7.47299	7.43012	-0.905755
0	0	5.85234	5.80947	21.1037
	Ave	7.40629	7.36343	0	9.2343	20.2447	2.95497	6.4783
	Ratio 1:4 (Row F)
					ADQ		DHA
ADQ (nM)	DHA (nM)	%P	%P-bkgnd	% inhibition	IC50 (nM)	IC90 (nM)	IC50 (nM)	IC90 (nM)
100	64	0.05001	0.00714186	99.903
50	32	0.030021	-0.0128471	100.174
25	16	0.0700701	0.0272019	99.6306
12.5	8	0.290058	0.24719	96.643		10.3319		6.61244
6.25	4	1.70017	1.6573	77.4928	4.14977		2.65585
3.125	2	4.71236	4.66949	36.5854
1.5625	1	6.24375	6.20088	15.7881
0.78125	0.5	6.96139	6.91852	6.04206
0.390625	0.25	7.30292	7.26005	1.40388
0.195312	0.125	7.26291	7.22004	1.94732
0	0	7.82156	7.7787	-5.63963
0	0	5.81349	5.77062	21.6313
	Ave	7.40629	7.36343	0	4.14977	10.3319	2.65585	6.61244
	Ratio 0:1 (Row G)
					ADQ		DHA
ADQ (nM)	DHA (nM)	%P	%P-bkgnd	% inhibition	IC50 (nM)	IC90 (nM)	IC50 (nM)	IC90 (nM)
0	80	0.030012	-0.0128561	100.175
0	40	0.040016	-0.00285214	100.039
0	20	0.030012	-0.0128561	100.175
0	10	0.120048	0.0771799	98.9518		0		5.77775
0	5	0.90063	0.857762	88.351
0	2.5	3.55142	3.50855	52.3516	0		2.4138
0	1.25	6.06242	6.01956	18.2506
0	0.625	7.09284	7.04997	4.25695
1	0.3125	7.29219	7.24932	1.54964
0	0.15625	7.77	7.72713	-4.93935
0	0	7.39296	7.35009	0.181131
0	0	6.09183	6.04896	17.8513
	Ave	7.40629	7.36343	0	0	0	2.4138	5.77775

## Sheet: LM
Parasite name:
Drug combo:	LM	DHA
Background	0.0643163
Avg	7.1394																		Well Name	RBCs	iRBCs	P%
																			A1	9994	16	0.160096
																			A2	9994	71	0.710426
	Ratio 1:0 (Row A)																		A3	9992	331	3.31265
					LM		DHA												A4	9992	622	6.22498
LM (nM)	DHA (nM)	%P	%P-bkgnd	% inhibition	IC50 (nM)	IC90 (nM)	IC50 (nM)	IC90 (nM)											A5	9998	730	7.30146
500	0	0.160096	0.0957798	98.6462															A6	9995	760	7.6038
250	0	0.710426	0.64611	90.8678		247.051		0											A7	9995	788	7.88394
125	0	3.31265	3.24833	54.0877	118.793		0												A8	9999	779	7.79078
62.5	0	6.22498	6.16066	12.9245															A9	9996	743	7.43297
31.25	0	7.30146	7.23714	-2.2906								IC90			FIC90				A10	9997	769	7.69231
15.625	0	7.6038	7.53949	-6.56393								LM (nM)	DHA (nM)		LM	DHA	Sum		A11	9995	706	7.06353
7.8125	0	7.88394	7.81963	-10.5235								247.051	0		1	0	1		A12	9999	580	5.80058
3.90625	0	7.79078	7.72646	-9.20669								86.5823	3.46329		0.350464	0.699091	1.04956		B1	9996	5	0.05002
1.95312	0	7.43297	7.36866	-4.14942								57.0619	4.56495		0.230972	0.921469	1.15244		B2	9999	5	0.050005
0.976562	0	7.69231	7.62799	-7.81488								29.806	4.76896		0.120647	0.96265	1.0833		B3	9997	20	0.20006
0	0	7.06353	6.99922	1.07231								17.3225	5.54321		0.0701173	1.11894	1.18905		B4	9997	233	2.3307
0	0	5.80058	5.73626	18.923								8.54663	5.46984		0.0345946	1.10413	1.13872		B5	9991	500	5.0045
	Ave	7.1394	7.07508	0	118.793	247.051	0	0				0	4.95399		0	1	1		B6	9997	735	7.35221
																			B7	9997	759	7.59228
																			B8	9994	819	8.19492
	Ratio 4:1 (Row B)																		B9	9997	756	7.56227
					LM		DHA					IC50			FIC50				B10	9998	790	7.90158
LM (nM)	DHA (nM)	%P	%P-bkgnd	% inhibition	IC50 (nM)	IC90 (nM)	IC50 (nM)	IC90 (nM)				LM (nM)	DHA (nM)		LM	DHA	Sum		B11	9997	821	8.21246
400	16	0.05002	-0.0142963	100.202						Row A	1:0	118.793	0		1	0	1		B12	9994	641	6.41385
200	8	0.050005	-0.0143113	100.202						Row B	4:1	38.1147	1.52459		0.320848	0.626017	0.946865		C1	9997	6	0.060018
100	4	0.20006	0.135744	98.0814		86.5823		3.46329		Row C	2:1	21.6028	1.72822		0.181852	0.709632	0.891484		C2	9997	6	0.060018
50	2	2.3307	2.26638	67.9667	38.1147		1.52459			Row D	1:1	15.1902	2.43043		0.127871	0.99797	1.12584		C3	9997	5	0.050015
25	1	5.0045	4.94019	30.1748						Row E	1:2	7.92049	2.53456		0.0666744	1.04072	1.1074		C4	9996	122	1.22049
12.5	0.5	7.35221	7.28789	-3.00784						Row F	1:4	3.18519	2.03852		0.0268128	0.837045	0.863857		C5	9999	372	3.72037
6.25	0.25	7.59228	7.52796	-6.40105						Row G	0:1	0	2.43538		0	1	1		C6	9993	676	6.76474
3.125	0.125	8.19492	8.1306	-14.9188												Mean ΣFIC50	0.987089		C7	9995	738	7.38369
1.5625	0.0625	7.56227	7.49795	-5.9769															C8	9993	759	7.59532
0.78125	0.03125	7.90158	7.83726	-10.7728															C9	9996	799	7.9932
0	0	8.21246	8.14815	-15.1668											*Data used to generate isobole graph				C10	9996	787	7.87315
0	0	6.41385	6.34953	10.255															C11	10000	746	7.46
	Ave	7.1394	7.07508	0	38.1147	86.5823	1.52459	3.46329											C12	9996	664	6.64266
																			D1	9993	1	0.010007
																			D2	9997	5	0.050015
	Ratio 2:1 (Row C)																		D3	9999	5	0.050005
					LM		DHA												D4	9998	50	0.5001
LM (nM)	DHA (nM)	%P	%P-bkgnd	% inhibition	IC50 (nM)	IC90 (nM)	IC50 (nM)	IC90 (nM)											D5	9999	344	3.44034
330	26.4	0.060018	-0.0042983	100.061															D6	9996	634	6.34254
165	13.2	0.060018	-0.0042983	100.061															D7	9997	783	7.83235
82.5	6.6	0.050015	-0.0143013	100.202		57.0619		4.56495											D8	9997	831	8.31249
41.25	3.3	1.22049	1.15617	83.6585	21.6028		1.72822												D9	9993	792	7.92555
20.625	1.65	3.72037	3.65606	48.3249															D10	9995	791	7.91396
10.3125	0.825	6.76474	6.70042	5.29553															D11	9999	753	7.53075
5.15625	0.4125	7.38369	7.31938	-3.45287															D12	9995	714	7.14357
2.57812	0.20625	7.59532	7.531	-6.444															E1	9996	2	0.020008
1.28906	0.103125	7.9932	7.92888	-12.0677															E2	9995	2	0.02001
0.644531	0.0515625	7.87315	7.80883	-10.3709															E3	9995	1	0.010005
0	0	7.46	7.39568	-4.53142															E4	9997	16	0.160048
0	0	6.64266	6.57834	7.021															E5	9998	207	2.07041
	Ave	7.1394	7.07508	0	21.6028	57.0619	1.72822	4.56495											E6	9997	537	5.37161
																			E7	9998	738	7.38148
																			E8	9994	754	7.54453
	Ratio 1:1 (Row D)																		E9	9983	802	8.03366
					LM		DHA												E10	9990	839	8.3984
LM (nM)	DHA (nM)	%P	%P-bkgnd	% inhibition	IC50 (nM)	IC90 (nM)	IC50 (nM)	IC90 (nM)											E11	9998	824	8.24165
250	40	0.010007	-0.0543093	100.768															E12	9997	657	6.57197
125	20	0.050015	-0.0143013	100.202															F1	9997	10	0.10003
62.5	10	0.050005	-0.0143113	100.202															F2	9997	3	0.030009
31.25	5	0.5001	0.435784	93.8406		29.806		4.76896											F3	9997	7	0.070021
15.625	2.5	3.44034	3.37603	52.2828	15.1902		2.43043												F4	9996	12	0.120048
7.8125	1.25	6.34254	6.27822	11.2629															F5	9996	115	1.15046
3.90625	0.625	7.83235	7.76803	-9.79425															F6	10000	365	3.65
1.95312	0.3125	8.31249	8.24818	-16.5807															F7	9994	522	5.22313
0.976562	0.15625	7.92555	7.86123	-11.1115															F8	9998	691	6.91138
0.488281	0.078125	7.91396	7.84964	-10.9477															F9	9998	658	6.58132
0	0	7.53075	7.46644	-5.53145															F10	9996	638	6.38255
0	0	7.14357	7.07926	-0.0589865															F11	9990	564	5.64565
	Ave	7.1394	7.07508	0	15.1902	29.806	2.43043	4.76896											F12	9999	417	4.17042
																			G1	9993	5	0.050035
																			G2	9998	4	0.040008
	Ratio 1:2 (Row E)																		G3	9998	3	0.030006
					LM		DHA												G4	9993	18	0.180126
LM (nM)	DHA (nM)	%P	%P-bkgnd	% inhibition	IC50 (nM)	IC90 (nM)	IC50 (nM)	IC90 (nM)											G5	9996	72	0.720288
165	52.8	0.020008	-0.0443083	100.626															G6	9998	352	3.5207
82.5	26.4	0.02001	-0.0443063	100.626															G7	9999	509	5.09051
41.25	13.2	0.010005	-0.0543113	100.768															G8	9994	627	6.27376
20.625	6.6	0.160048	0.0957317	98.6469		17.3225		5.54321											G9	9997	621	6.21186
10.3125	3.3	2.07041	2.0061	71.6456	7.92049		2.53456												G10	9993	676	6.76474
5.15625	1.65	5.37161	5.3073	24.9861															G11	9997	582	5.82175
2.57812	0.825	7.38148	7.31716	-3.42156															G12	9996	475	4.7519
1.28906	0.4125	7.54453	7.48021	-5.72613
0.644531	0.20625	8.03366	7.96934	-12.6396
0.322266	0.103125	8.3984	8.33408	-17.7948
0	0	8.24165	8.17733	-15.5793
0	0	6.57197	6.50766	8.02007
	Ave	7.1394	7.07508	0	7.92049	17.3225	2.53456	5.54321
	Ratio 1:4 (Row F)
					LM		DHA
LM (nM)	DHA (nM)	%P	%P-bkgnd	% inhibition	IC50 (nM)	IC90 (nM)	IC50 (nM)	IC90 (nM)
100	64	0.10003	0.0357137	99.4952
50	32	0.030009	-0.0343073	100.485
25	16	0.070021	0.0057047	99.9194
12.5	8	0.120048	0.0557317	99.2123		8.54663		5.46984
6.25	4	1.15046	1.08614	84.6483	3.18519		2.03852
3.125	2	3.65	3.58568	49.3195
1.5625	1	5.22313	5.15882	27.0847
0.78125	0.5	6.91138	6.84707	3.22281
0.390625	0.25	6.58132	6.517	7.888
0.195312	0.125	6.38255	6.31824	10.6973
0	0	5.64565	5.58133	21.1129
0	0	4.17042	4.1061	41.9639
	Ave	7.1394	7.07508	0	3.18519	8.54663	2.03852	5.46984
	Ratio 0:1 (Row G)
					LM		DHA
LM (nM)	DHA (nM)	%P	%P-bkgnd	% inhibition	IC50 (nM)	IC90 (nM)	IC50 (nM)	IC90 (nM)
0	80	0.050035	-0.0142813	100.202
0	40	0.040008	-0.0243083	100.344
0	20	0.030006	-0.0343103	100.485
0	10	0.180126	0.11581	98.3631
0	5	0.720288	0.655972	90.7284		0		4.95399
0	2.5	3.5207	3.45639	51.147	0		2.43538
0	1.25	5.09051	5.02619	28.9592
0	0.625	6.27376	6.20945	12.235
1	0.3125	6.21186	6.14755	13.1099
0	0.15625	6.76474	6.70042	5.29553
0	0	5.82175	5.75743	18.6238
0	0	4.7519	4.68758	33.7452
	Ave	7.1394	7.07508	0	0	0	2.43538	4.95399
