# Supplementary material for: 4-Aminoquinolines block heme iron reactivity and interfere with artemisinin action
Source: eLife. 2026 Mar 23;14:RP108976. doi: 10.7554/eLife.108976 (PMC13008355; doi:10.7554/eLife.108976)
Supplement: Figure 4—source data 2. [file elife-108976-fig4-data2.zip › Figure 4-source data 2- Isobolograms/ADQ & DHA and LM & DHA/2025-04-22 ADQ & DHA and LM & DHA_Dd2.xlsx]

## Sheet: ADQ
Parasite name:
Drug combo:	ADQ	DHA
Background	0.0428749
Avg	6.51205																		Well Name	RBCs	iRBCs	P%
																			A1	9992	3	0.030024
																			A2	9994	4	0.040024
	Ratio 1:0 (Row A)																		A3	9991	4	0.040036
					ADQ		DHA												A4	9993	6	0.060042
ADQ (nM)	DHA (nM)	%P	%P-bkgnd	% inhibition	IC50 (nM)	IC90 (nM)	IC50 (nM)	IC90 (nM)											A5	9997	22	0.220066
500	0	0.030024	-0.0128508	100.199															A6	9995	347	3.47174
250	0	0.040024	-0.00285085	100.044															A7	9999	549	5.49055
125	0	0.040036	-0.00283883	100.044															A8	9999	592	5.92059
62.5	0	0.060042	0.0171672	99.7346															A9	9998	611	6.11122
31.25	0	0.220066	0.177191	97.261	16.5585	28.9929	0	0				IC90			FIC90				A10	9996	625	6.2525
15.625	0	3.47174	3.42886	46.997								ADQ (nM)	DHA (nM)		ADQ	DHA	Sum		A11	9999	604	6.0406
7.8125	0	5.49055	5.44767	15.7903								28.9929	0		1	0	1		A12	9994	490	4.90294
3.90625	0	5.92059	5.87772	9.14275								38.5671	1.54268		1.33023	0.258153	1.58838		B1	9995	4	0.04002
1.95312	0	6.11122	6.06835	6.19601								36.2664	2.90131		1.25087	0.485506	1.73638		B2	9996	5	0.05002
0.976562	0	6.2525	6.20963	4.01213								29.1966	4.67145		1.00703	0.781722	1.78875		B3	9996	3	0.030012
0	0	6.0406	5.99773	7.28762								19.3531	6.19299		0.667512	1.03634	1.70385		B4	9999	4	0.040004
0	0	4.90294	4.86007	24.8735								10.3183	6.60372		0.355891	1.10507	1.46096		B5	9994	146	1.46088
	Ave	6.51205	6.46918	0	16.5585	28.9929	0	0				0	5.97585		0	1	1		B6	9984	460	4.60737
																			B7	10000	549	5.49
																			B8	9998	622	6.22124
	Ratio 4:1 (Row B)																		B9	9998	591	5.91118
					ADQ		DHA					IC50			FIC50				B10	9997	638	6.38191
ADQ (nM)	DHA (nM)	%P	%P-bkgnd	% inhibition	IC50 (nM)	IC90 (nM)	IC50 (nM)	IC90 (nM)				ADQ (nM)	DHA (nM)		ADQ	DHA	Sum		B11	9995	604	6.04302
400	16	0.04002	-0.00285486	100.044						Row A	1:0	16.5585	0		1	0	1		B12	9997	453	4.53136
200	8	0.05002	0.00714514	99.8896						Row B	4:1	17.7833	0.711332		1.07397	0.297131	1.3711		C1	9995	3	0.030015
100	4	0.030012	-0.0128629	100.199						Row C	2:1	17.2687	1.3815		1.04289	0.577067	1.61996		C2	9995	7	0.070035
50	2	0.040004	-0.00287087	100.044		38.5671		1.54268		Row D	1:1	14.5181	2.32289		0.876773	0.970295	1.84707		C3	9999	6	0.060006
25	1	1.46088	1.418	78.0807	17.7833		0.711332			Row E	1:2	7.98629	2.55561		0.482307	1.06751	1.54981		C4	9995	17	0.170085
12.5	0.5	4.60737	4.5645	29.4424						Row F	1:4	4.26743	2.73116		0.257718	1.14083	1.39855		C5	9996	232	2.32093
6.25	0.25	5.49	5.44713	15.7988						Row G	0:1	0	2.394		0	1	1		C6	10000	526	5.26
3.125	0.125	6.22124	6.17837	4.4953												Mean ΣFIC50	1.5573		C7	9997	564	5.64169
1.5625	0.0625	5.91118	5.86831	9.28821															C8	9998	624	6.24125
0.78125	0.03125	6.38191	6.33904	2.01167															C9	9999	600	6.0006
0	0	6.04302	6.00015	7.25025											*Data used to generate isobole graph				C10	9997	626	6.26188
0	0	4.53136	4.48848	30.6174															C11	9997	615	6.15185
	Ave	6.51205	6.46918	0	17.7833	38.5671	0.711332	1.54268											C12	9997	440	4.40132
																			D1	9996	2	0.020008
																			D2	9997	5	0.050015
	Ratio 2:1 (Row C)																		D3	9996	8	0.080032
					ADQ		DHA												D4	9998	34	0.340068
ADQ (nM)	DHA (nM)	%P	%P-bkgnd	% inhibition	IC50 (nM)	IC90 (nM)	IC50 (nM)	IC90 (nM)											D5	9996	300	3.0012
330	26.4	0.030015	-0.0128599	100.199															D6	9998	495	4.95099
165	13.2	0.070035	0.0271602	99.5802															D7	9995	612	6.12306
82.5	6.6	0.060006	0.0171311	99.7352															D8	9997	675	6.75203
41.25	3.3	0.170085	0.12721	98.0336		36.2664		2.90131											D9	10000	662	6.62
20.625	1.65	2.32093	2.27805	64.786	17.2687		1.3815												D10	9998	661	6.61132
10.3125	0.825	5.26	5.21713	19.3541															D11	9997	684	6.84205
5.15625	0.4125	5.64169	5.59882	13.454															D12	9998	565	5.65113
2.57812	0.20625	6.24125	6.19837	4.18608															E1	9996	8	0.080032
1.28906	0.103125	6.0006	5.95773	7.906															E2	9996	3	0.030012
0.644531	0.0515625	6.26188	6.219	3.86718															E3	9993	7	0.070049
0	0	6.15185	6.10897	5.56806															E4	9994	46	0.460276
0	0	4.40132	4.35845	32.6275															E5	9995	232	2.32116
	Ave	6.51205	6.46918	0	17.2687	36.2664	1.3815	2.90131											E6	9998	444	4.44089
																			E7	9997	591	5.91177
																			E8	9995	667	6.67334
	Ratio 1:1 (Row D)																		E9	9998	698	6.9814
					ADQ		DHA												E10	9998	703	7.03141
ADQ (nM)	DHA (nM)	%P	%P-bkgnd	% inhibition	IC50 (nM)	IC90 (nM)	IC50 (nM)	IC90 (nM)											E11	9997	679	6.79204
250	40	0.020008	-0.0228669	100.353															E12	9998	604	6.04121
125	20	0.050015	0.00714014	99.8896															F1	9996	5	0.05002
62.5	10	0.080032	0.0371571	99.4256															F2	9995	8	0.08004
31.25	5	0.340068	0.297193	95.406		29.1966		4.67145											F3	9996	2	0.020008
15.625	2.5	3.0012	2.95833	54.2705	14.5181		2.32289												F4	9997	18	0.180054
7.8125	1.25	4.95099	4.90812	24.1308															F5	9998	164	1.64033
3.90625	0.625	6.12306	6.08019	6.013															F6	9998	422	4.22084
1.95312	0.3125	6.75203	6.70915	-3.70947															F7	9996	567	5.67227
0.976562	0.15625	6.62	6.57713	-1.66863															F8	9999	623	6.23062
0.488281	0.078125	6.61132	6.56845	-1.53449															F9	10000	687	6.87
0	0	6.84205	6.79918	-5.1011															F10	9993	682	6.82478
0	0	5.65113	5.60826	13.3081															F11	9996	696	6.96279
	Ave	6.51205	6.46918	0	14.5181	29.1966	2.32289	4.67145											F12	9995	575	5.75288
																			G1	9999	5	0.050005
																			G2	9998	4	0.040008
	Ratio 1:2 (Row E)																		G3	9993	3	0.030021
					ADQ		DHA												G4	9996	7	0.070028
ADQ (nM)	DHA (nM)	%P	%P-bkgnd	% inhibition	IC50 (nM)	IC90 (nM)	IC50 (nM)	IC90 (nM)											G5	9999	84	0.840084
165	52.8	0.080032	0.0371571	99.4256															G6	9999	311	3.11031
82.5	26.4	0.030012	-0.0128629	100.199															G7	9997	508	5.08152
41.25	13.2	0.070049	0.0271742	99.5799															G8	9997	637	6.37191
20.625	6.6	0.460276	0.417401	93.5478		19.3531		6.19299											G9	9997	671	6.71201
10.3125	3.3	2.32116	2.27829	64.7825	7.98629		2.55561												G10	9997	733	7.3322
5.15625	1.65	4.44089	4.39801	32.0159															G11	9997	675	6.75203
2.57812	0.825	5.91177	5.8689	9.27907															G12	9996	451	4.5118
1.28906	0.4125	6.67334	6.63046	-2.49311
0.644531	0.20625	6.9814	6.93852	-7.25507
0.322266	0.103125	7.03141	6.98853	-8.02812
0	0	6.79204	6.74916	-4.32798
0	0	6.04121	5.99833	7.27828
	Ave	6.51205	6.46918	0	7.98629	19.3531	2.55561	6.19299
	Ratio 1:4 (Row F)
					ADQ		DHA
ADQ (nM)	DHA (nM)	%P	%P-bkgnd	% inhibition	IC50 (nM)	IC90 (nM)	IC50 (nM)	IC90 (nM)
100	64	0.05002	0.00714514	99.8896
50	32	0.08004	0.0371652	99.4255
25	16	0.020008	-0.0228669	100.353
12.5	8	0.180054	0.137179	97.8795		10.3183		6.60372
6.25	4	1.64033	1.59745	75.3067	4.26743		2.73116
3.125	2	4.22084	4.17797	35.4173
1.5625	1	5.67227	5.62939	12.9813
0.78125	0.5	6.23062	6.18775	4.35032
0.390625	0.25	6.87	6.82713	-5.53311
0.195312	0.125	6.82478	6.7819	-4.83406
0	0	6.96279	6.91991	-6.96738
0	0	5.75288	5.71	11.7353
	Ave	6.51205	6.46918	0	4.26743	10.3183	2.73116	6.60372
	Ratio 0:1 (Row G)
					ADQ		DHA
ADQ (nM)	DHA (nM)	%P	%P-bkgnd	% inhibition	IC50 (nM)	IC90 (nM)	IC50 (nM)	IC90 (nM)
0	80	0.050005	0.00713013	99.8898
0	40	0.040008	-0.00286686	100.044
0	20	0.030021	-0.0128539	100.199
0	10	0.070028	0.0271531	99.5803		0		5.97585
0	5	0.840084	0.797209	87.6768
0	2.5	3.11031	3.06744	52.5838	0		2.394
0	1.25	5.08152	5.03865	22.113
0	0.625	6.37191	6.32904	2.1663
1	0.3125	6.71201	6.66914	-3.09097
0	0.15625	7.3322	7.28932	-12.6778
0	0	6.75203	6.70915	-3.70947
0	0	4.5118	4.46893	30.9197
	Ave	6.51205	6.46918	0	0	0	2.394	5.97585

## Sheet: LM
Parasite name:
Drug combo:	LM	DHA
Background	0.0471627
Avg	7.04444																		Well Name	RBCs	iRBCs	P%
																			A1	9996	3	0.030012
																			A2	9992	2	0.020016
	Ratio 1:0 (Row A)																		A3	9998	43	0.430086
					LM		DHA												A4	9999	162	1.62016
LM (nM)	DHA (nM)	%P	%P-bkgnd	% inhibition	IC50 (nM)	IC90 (nM)	IC50 (nM)	IC90 (nM)											A5	9997	501	5.0115
1500	0	0.030012	-0.0171507	100.245															A6	9999	625	6.25063
750	0	0.020016	-0.0271467	100.388															A7	9996	711	7.11285
375	0	0.430086	0.382923	94.5275		325.086		0											A8	9998	694	6.94139
187.5	0	1.62016	1.573	77.5199	134.268		0												A9	9997	740	7.40222
93.75	0	5.0115	4.96434	29.0533								IC90			FIC90				A10	9995	802	8.02401
46.875	0	6.25063	6.20346	11.3447								LM (nM)	DHA (nM)		LM	DHA	Sum		A11	9995	724	7.24362
23.4375	0	7.11285	7.06568	-0.977538								325.086	0		1	0	1		A12	9986	548	5.48768
11.7188	0	6.94139	6.89423	1.4728								141.509	1.88679		0.435298	0.379416	0.814714		B1	9994	3	0.030018
5.85938	0	7.40222	7.35506	-5.11308								112.075	2.98866		0.344753	0.60099	0.945743		B2	9996	4	0.040016
2.92969	0	8.02401	7.97685	-13.9993								77.887	4.15397		0.239589	0.835323	1.07491		B3	9995	2	0.02001
0	0	7.24362	7.19646	-2.8465								48.4227	5.16509		0.148953	1.03865	1.1876		B4	9998	45	0.45009
0	0	5.48768	5.44052	22.2481								26.6316	5.68141		0.0819216	1.14248	1.2244		B5	9994	307	3.07184
	Ave	7.04444	6.99728	0	134.268	325.086	0	0				0	4.97289		0	1	1		B6	9996	563	5.63225
																			B7	9996	651	6.51261
																			B8	9998	687	6.87137
	Ratio 4:1 (Row B)																		B9	9998	748	7.4815
					LM		DHA					IC50			FIC50				B10	9995	704	7.04352
LM (nM)	DHA (nM)	%P	%P-bkgnd	% inhibition	IC50 (nM)	IC90 (nM)	IC50 (nM)	IC90 (nM)				LM (nM)	DHA (nM)		LM	DHA	Sum		B11	9994	666	6.664
1200	16	0.030018	-0.0171447	100.245						Row A	1:0	134.268	0		1	0	1		B12	9998	644	6.44129
600	8	0.040016	-0.00714672	100.102						Row B	4:1	68.0583	0.907444		0.506885	0.392202	0.899087		C1	9998	4	0.040008
300	4	0.02001	-0.0271527	100.388						Row C	2:1	53.446	1.42523		0.398055	0.615989	1.01404		C2	9999	7	0.070007
150	2	0.45009	0.402927	94.2417		141.509		1.88679		Row D	1:1	35.2708	1.88111		0.26269	0.813026	1.07572		C3	9997	7	0.070021
75	1	3.07184	3.02468	56.7735	68.0583		0.907444			Row E	1:2	19.9185	2.12464		0.148349	0.918278	1.06663		C4	9997	26	0.260078
37.5	0.5	5.63225	5.58509	20.182						Row F	1:4	9.99976	2.13328		0.0744762	0.922014	0.996491		C5	10000	284	2.84
18.75	0.25	6.51261	6.46544	7.60065						Row G	0:1	0	2.31372		0	1	1		C6	9999	543	5.43054
9.375	0.125	6.87137	6.82421	2.47339												Mean ΣFIC50	1.01039		C7	9997	631	6.31189
4.6875	0.0625	7.4815	7.43433	-6.24603															C8	9995	725	7.25363
2.34375	0.03125	7.04352	6.99636	0.0131803															C9	9997	726	7.26218
0	0	6.664	6.61684	5.43705											*Data used to generate isobole graph				C10	9997	751	7.51225
0	0	6.44129	6.39413	8.61986															C11	9992	742	7.42594
	Ave	7.04444	6.99728	0	68.0583	141.509	0.907444	1.88679											C12	9997	588	5.88176
																			D1	9997	6	0.060018
																			D2	9999	2	0.020002
	Ratio 2:1 (Row C)																		D3	10000	3	0.03
					LM		DHA												D4	9995	9	0.090045
LM (nM)	DHA (nM)	%P	%P-bkgnd	% inhibition	IC50 (nM)	IC90 (nM)	IC50 (nM)	IC90 (nM)											D5	9995	203	2.03102
990	26.4	0.040008	-0.00715472	100.102															D6	9999	509	5.09051
495	13.2	0.070007	0.0228443	99.6735															D7	9997	647	6.47194
247.5	6.6	0.070021	0.0228583	99.6733															D8	9994	728	7.28437
123.75	3.3	0.260078	0.212915	96.9572		112.075		2.98866											D9	9997	721	7.21216
61.875	1.65	2.84	2.79284	60.0868	53.446		1.42523												D10	9994	751	7.51451
30.9375	0.825	5.43054	5.38338	23.0647															D11	9998	745	7.45149
15.4688	0.4125	6.31189	6.26473	10.4691															D12	9995	589	5.89295
7.73438	0.20625	7.25363	7.20646	-2.98949															E1	9992	4	0.040032
3.86719	0.103125	7.26218	7.21502	-3.1117															E2	9991	3	0.030027
1.93359	0.0515625	7.51225	7.46509	-6.68559															E3	9997	1	0.010003
0	0	7.42594	7.37878	-5.45207															E4	9994	9	0.090054
0	0	5.88176	5.8346	16.6162															E5	9996	160	1.60064
	Ave	7.04444	6.99728	0	53.446	112.075	1.42523	2.98866											E6	9997	433	4.3313
																			E7	9999	621	6.21062
																			E8	9996	750	7.503
	Ratio 1:1 (Row D)																		E9	9998	730	7.30146
					LM		DHA												E10	9999	758	7.58076
LM (nM)	DHA (nM)	%P	%P-bkgnd	% inhibition	IC50 (nM)	IC90 (nM)	IC50 (nM)	IC90 (nM)											E11	9998	727	7.27145
750	40	0.060018	0.0128553	99.8163															E12	9997	577	5.77173
375	20	0.020002	-0.0271607	100.388															F1	9995	6	0.06003
187.5	10	0.03	-0.0171627	100.245															F2	9995	2	0.02001
93.75	5	0.090045	0.0428823	99.3872		77.887		4.15397											F3	9997	4	0.040012
46.875	2.5	2.03102	1.98385	71.6482	35.2708		1.88111												F4	9997	8	0.080024
23.4375	1.25	5.09051	5.04335	27.9242															F5	9996	123	1.23049
11.7188	0.625	6.47194	6.42478	8.18178															F6	9997	371	3.71111
5.85938	0.3125	7.28437	7.23721	-3.42885															F7	9997	592	5.92178
2.92969	0.15625	7.21216	7.165	-2.39693															F8	9994	701	7.01421
1.46484	0.078125	7.51451	7.46735	-6.71782															F9	9998	730	7.30146
0	0	7.45149	7.40433	-5.81721															F10	9996	711	7.11285
0	0	5.89295	5.84578	16.4564															F11	9996	626	6.26251
	Ave	7.04444	6.99728	0	35.2708	77.887	1.88111	4.15397											F12	10000	552	5.52
																			G1	9997	7	0.070021
																			G2	9997	4	0.040012
	Ratio 1:2 (Row E)																		G3	9995	3	0.030015
					LM		DHA												G4	9998	3	0.030006
LM (nM)	DHA (nM)	%P	%P-bkgnd	% inhibition	IC50 (nM)	IC90 (nM)	IC50 (nM)	IC90 (nM)											G5	9997	72	0.720216
495	52.8	0.040032	-0.0071307	100.102															G6	9999	318	3.18032
247.5	26.4	0.030027	-0.0171357	100.245															G7	9995	563	5.63282
123.75	13.2	0.010003	-0.0371597	100.531															G8	9998	707	7.07141
61.875	6.6	0.090054	0.0428913	99.387		48.4227		5.16509											G9	9998	673	6.73135
30.9375	3.3	1.60064	1.55348	77.7988	19.9185		2.12464												G10	9998	687	6.87137
15.4688	1.65	4.3313	4.28414	38.7743															G11	9997	699	6.9921
7.73438	0.825	6.21062	6.16346	11.9164															G12	9989	510	5.10562
3.86719	0.4125	7.503	7.45584	-6.55336
1.93359	0.20625	7.30146	7.2543	-3.67309
0.966797	0.103125	7.58076	7.5336	-7.66461
0	0	7.27145	7.22429	-3.24426
0	0	5.77173	5.72457	18.1887
	Ave	7.04444	6.99728	0	19.9185	48.4227	2.12464	5.16509
	Ratio 1:4 (Row F)
					LM		DHA
LM (nM)	DHA (nM)	%P	%P-bkgnd	% inhibition	IC50 (nM)	IC90 (nM)	IC50 (nM)	IC90 (nM)
300	64	0.06003	0.0128673	99.8161
150	32	0.02001	-0.0271527	100.388
75	16	0.040012	-0.00715072	100.102
37.5	8	0.080024	0.0328613	99.5304		26.6316		5.68141
18.75	4	1.23049	1.18333	83.0887	9.99976		2.13328
9.375	2	3.71111	3.66395	47.6375
4.6875	1	5.92178	5.87461	16.0443
2.34375	0.5	7.01421	6.96705	0.432104
1.17188	0.25	7.30146	7.2543	-3.67309
0.585938	0.125	7.11285	7.06568	-0.977538
0	0	6.26251	6.21534	11.1749
0	0	5.52	5.47284	21.7862
	Ave	7.04444	6.99728	0	9.99976	26.6316	2.13328	5.68141
	Ratio 0:1 (Row G)
					LM		DHA
LM (nM)	DHA (nM)	%P	%P-bkgnd	% inhibition	IC50 (nM)	IC90 (nM)	IC50 (nM)	IC90 (nM)
0	80	0.070021	0.0228583	99.6733
0	40	0.040012	-0.00715072	100.102
0	20	0.030015	-0.0171477	100.245
0	10	0.030006	-0.0171567	100.245
0	5	0.720216	0.673053	90.3812		0		4.97289
0	2.5	3.18032	3.13316	55.2232	0		2.31372
0	1.25	5.63282	5.58565	20.1739
0	0.625	7.07141	7.02425	-0.385439
1	0.3125	6.73135	6.68418	4.47456
0	0.15625	6.87137	6.82421	2.47339
0	0	6.9921	6.94493	0.748096
0	0	5.10562	5.05845	27.7083
	Ave	7.04444	6.99728	0	0	0	2.31372	4.97289
