# Supplementary material for: 4-Aminoquinolines block heme iron reactivity and interfere with artemisinin action
Source: eLife. 2026 Mar 23;14:RP108976. doi: 10.7554/eLife.108976 (PMC13008355; doi:10.7554/eLife.108976)
Supplement: Figure 4—source data 2. [file elife-108976-fig4-data2.zip › Figure 4-source data 2- Isobolograms/ADQ & DHA and LM & DHA/2025-04-25 LM & DHA_Dd2.xlsx]

## Sheet: LM
Parasite name:	Dd2		Ran on Sibly Lab Flow. Ran out of time to do row D
Drug combo:	LM	DHA
Background	0.13867
Avg	5.69104																		Well Name	RBCs	iRBCs	P%
																			A1_Data Source - 1.fcs	9959	15	0.150618
																			A2_Data Source - 1.fcs	9989	22	0.220242
	Ratio 1:0 (Row A)																		A3_Data Source - 1.fcs	9985	48	0.480721
					LM		DHA												A4_Data Source - 1.fcs	9999	118	1.18012
LM (nM)	DHA (nM)	%P	%P-bkgnd	% inhibition	IC50 (nM)	IC90 (nM)	IC50 (nM)	IC90 (nM)											A5_Data Source - 1.fcs	10000	493	4.93
1500	0	0.150618	0.0119473	99.7848															A6_Data Source - 1.fcs	9999	580	5.80058
750	0	0.220242	0.081572	98.5309															A7_Data Source - 1.fcs	9999	645	6.45065
375	0	0.480721	0.342051	93.8396		317.847		0											A8_Data Source - 1.fcs	9998	590	5.90118
187.5	0	1.18012	1.04145	81.2432	144.13		0												A9_Data Source - 1.fcs	10000	599	5.99
93.75	0	4.93	4.79133	13.7066								IC90			FIC90				A10_Data Source - 1.fcs	9999	704	7.0407
46.875	0	5.80058	5.66191	-1.97282								LM (nM)	DHA (nM)		LM	DHA	Sum		A11_Data Source - 1.fcs	9997	627	6.27188
23.4375	0	6.45065	6.31197	-13.6807								317.847	0		1	0	1
11.7188	0	5.90118	5.76251	-3.78467								146.527	1.9537		0.460999	0.405747	0.866746		B - 1_Data Source - 1.fcs	9999	15	0.150015
5.85938	0	5.99	5.85133	-5.38434								110.485	2.94626		0.347603	0.611883	0.959486		B - 2_Data Source - 1.fcs	9999	16	0.160016
2.92969	0	7.0407	6.90203	-24.3079								65.8319	3.51103		0.207118	0.729177	0.936295		B - 3_Data Source - 1.fcs	9999	20	0.20002
0	0	6.27188	6.13321	-10.4611								0	0		0	0	0		B - 4_Data Source - 1.fcs	10000	58	0.58
0	0	0	-0.13867	102.497								18.5215	3.95126		0.0582718	0.820605	0.878877		B - 5_Data Source - 1.fcs	10000	304	3.04
	Ave	5.69104	5.55237	0	144.13	317.847	0	0				0	4.81506		0	1	1		B - 6_Data Source - 1.fcs	9999	467	4.67047
																			B - 7_Data Source - 1.fcs	10000	588	5.88
																			B - 8_Data Source - 1.fcs	10000	702	7.02
	Ratio 4:1 (Row B)																		B - 9_Data Source - 1.fcs	10000	691	6.91
					LM		DHA					IC50			FIC50				B - 10_Data Source - 1.fcs	10000	638	6.38
LM (nM)	DHA (nM)	%P	%P-bkgnd	% inhibition	IC50 (nM)	IC90 (nM)	IC50 (nM)	IC90 (nM)				LM (nM)	DHA (nM)		LM	DHA	Sum		B - 11_Data Source - 1.fcs	9999	620	6.20062
1200	16	0.150015	0.0113448	99.7957						Row A	1:0	144.13	0		1	0	1
600	8	0.160016	0.0213458	99.6156						Row B	4:1	78.8154	1.05087		0.546835	0.447802	0.994637		C - 1_Data Source - 1.fcs	9999	20	0.20002
300	4	0.20002	0.0613498	98.8951						Row C	2:1	54.114	1.44304		0.375452	0.614914	0.990366		C - 2_Data Source - 1.fcs	9996	18	0.180072
150	2	0.58	0.44133	92.0515	78.8154	146.527	1.05087	1.9537		Row D	1:1	32.2693	1.72103		0.22389	0.733372	0.957262		C - 3_Data Source - 1.fcs	10000	23	0.23
75	1	3.04	2.90133	47.7461						Row E	1:2	0	0		0	0	0		C - 4_Data Source - 1.fcs	10000	22	0.22
37.5	0.5	4.67047	4.5318	18.3809						Row F	1:4	10.5743	2.25584		0.073366	0.961269	1.03463		C - 5_Data Source - 1.fcs	9998	243	2.43049
18.75	0.25	5.88	5.74133	-3.4032						Row G	0:1	0	2.34673		0	1	1		C - 6_Data Source - 1.fcs	9997	436	4.36131
9.375	0.125	7.02	6.88133	-23.935												Mean ΣFIC50	0.994225		C - 7_Data Source - 1.fcs	9999	647	6.47065
4.6875	0.0625	6.91	6.77133	-21.9538															C - 8_Data Source - 1.fcs	10000	666	6.66
2.34375	0.03125	6.38	6.24133	-12.4084															C - 9_Data Source - 1.fcs	10000	688	6.88
0	0	6.20062	6.06195	-9.17767											*Data used to generate isobole graph				C - 10_Data Source - 1.fcs	10000	657	6.57
0	0	0	-0.13867	102.497															C - 11_Data Source - 1.fcs	9997	667	6.672
	Ave	5.69104	5.55237	0	78.8154	146.527	1.05087	1.9537
																			E - 1_Data Source - 1.fcs	9999	16	0.160016
																			E - 2_Data Source - 1.fcs	10000	19	0.19
	Ratio 2:1 (Row C)																		E - 3_Data Source - 1.fcs	10000	23	0.23
					LM		DHA												E - 4_Data Source - 1.fcs	9998	14	0.140028
LM (nM)	DHA (nM)	%P	%P-bkgnd	% inhibition	IC50 (nM)	IC90 (nM)	IC50 (nM)	IC90 (nM)											E - 5_Data Source - 1.fcs	10000	107	1.07
990	26.4	0.20002	0.0613498	98.8951															E - 6_Data Source - 1.fcs	9999	403	4.0304
495	13.2	0.180072	0.0414018	99.2543															E - 7_Data Source - 1.fcs	9998	615	6.15123
247.5	6.6	0.23	0.0913298	98.3551															E - 8_Data Source - 1.fcs	9998	701	7.0114
123.75	3.3	0.22	0.0813298	98.5352		110.485		2.94626											E - 9_Data Source - 1.fcs	9999	665	6.65067
61.875	1.65	2.43049	2.29182	58.7237	54.114		1.44304												E - 10_Data Source - 1.fcs	9999	715	7.15072
30.9375	0.825	4.36131	4.22264	23.9489															E - 11_Data Source - 1.fcs	9999	710	7.10071
15.4688	0.4125	6.47065	6.33198	-14.0409
7.73438	0.20625	6.66	6.52133	-17.4513
3.86719	0.103125	6.88	6.74133	-21.4135
1.93359	0.0515625	6.57	6.43133	-15.8303
0	0	6.672	6.53333	-17.6674
0	0	0	-0.13867	102.497
	Ave	5.69104	5.55237	0	54.114	110.485	1.44304	2.94626
	Ratio 1:1 (Row D)
					LM		DHA
LM (nM)	DHA (nM)	%P	%P-bkgnd	% inhibition	IC50 (nM)	IC90 (nM)	IC50 (nM)	IC90 (nM)
750	40	0.160016	0.0213458	99.6156
375	20	0.19	0.0513298	99.0755															F - 1_Data Source - 1.fcs	9999	23	0.230023
187.5	10	0.23	0.0913298	98.3551															F - 2_Data Source - 1.fcs	10000	14	0.14
93.75	5	0.140028	0.00135779	99.9755		65.8319		3.51103											F - 3_Data Source - 1.fcs	10000	20	0.2
46.875	2.5	1.07	0.93133	83.2264	32.2693		1.72103												F - 4_Data Source - 1.fcs	9999	12	0.120012
23.4375	1.25	4.0304	3.89173	29.9086															F - 5_Data Source - 1.fcs	9999	63	0.630063
11.7188	0.625	6.15123	6.01256	-8.28815															F - 6_Data Source - 1.fcs	10000	325	3.25
5.85938	0.3125	7.0114	6.87273	-23.7801															F - 7_Data Source - 1.fcs	9999	462	4.62046
2.92969	0.15625	6.65067	6.51199	-17.2831															F - 8_Data Source - 1.fcs	9999	648	6.48065
1.46484	0.078125	7.15072	7.01204	-26.2892															F - 9_Data Source - 1.fcs	10000	730	7.3
0	0	7.10071	6.96204	-25.3886															F - 10_Data Source - 1.fcs	9998	705	7.05141
0	0	0	-0.13867	102.497															F - 11_Data Source - 1.fcs	9998	718	7.18144
	Ave	5.69104	5.55237	0	32.2693	65.8319	1.72103	3.51103
																			G1_Data Source - 1.fcs	10000	8	0.08
																			G2_Data Source - 1.fcs	10000	21	0.21
	Ratio 1:2 (Row E)																		G3_Data Source - 1.fcs	9999	17	0.170017
					LM		DHA												G4_Data Source - 1.fcs	10000	18	0.18
LM (nM)	DHA (nM)	%P	%P-bkgnd	% inhibition	IC50 (nM)	IC90 (nM)	IC50 (nM)	IC90 (nM)											G5_Data Source - 1.fcs	10000	54	0.54
495	52.8	0	-0.13867	102.497															G6_Data Source - 1.fcs	9998	262	2.62052
247.5	26.4	0	-0.13867	102.497															G7_Data Source - 1.fcs	9998	502	5.021
123.75	13.2	0	-0.13867	102.497															G8_Data Source - 1.fcs	9999	525	5.25053
61.875	6.6	0	-0.13867	102.497															G9_Data Source - 1.fcs	9999	636	6.36064
30.9375	3.3	0	-0.13867	102.497															G10_Data Source - 1.fcs	10000	688	6.88
15.4688	1.65	0	-0.13867	102.497															G11_Data Source - 1.fcs	9999	641	6.41064
7.73438	0.825	0	-0.13867	102.497
3.86719	0.4125	0	-0.13867	102.497
1.93359	0.20625	0	-0.13867	102.497
0.966797	0.103125	0	-0.13867	102.497
0	0	0	-0.13867	102.497
0	0	0	-0.13867	102.497
	Ave	5.69104	5.55237	0	0	0	0	0
	Ratio 1:4 (Row F)
					LM		DHA
LM (nM)	DHA (nM)	%P	%P-bkgnd	% inhibition	IC50 (nM)	IC90 (nM)	IC50 (nM)	IC90 (nM)
300	64	0.230023	0.0913528	98.3547
150	32	0.14	0.00132978	99.9761
75	16	0.2	0.0613298	98.8954
37.5	8	0.120012	-0.0186582	100.336
18.75	4	0.630063	0.491393	91.1499	10.5743	18.5215	2.25584	3.95126
9.375	2	3.25	3.11133	43.9639
4.6875	1	4.62046	4.48179	19.2815
2.34375	0.5	6.48065	6.34198	-14.2211
1.17188	0.25	7.3	7.16133	-28.9779
0.585938	0.125	7.05141	6.91274	-24.5007
0	0	7.18144	7.04277	-26.8425
0	0	0	-0.13867	102.497
	Ave	5.69104	5.55237	0	10.5743	18.5215	2.25584	3.95126
	Ratio 0:1 (Row G)
					LM		DHA
LM (nM)	DHA (nM)	%P	%P-bkgnd	% inhibition	IC50 (nM)	IC90 (nM)	IC50 (nM)	IC90 (nM)
0	80	0.08	-0.0586702	101.057
0	40	0.21	0.0713298	98.7153
0	20	0.170017	0.0313468	99.4354
0	10	0.18	0.0413298	99.2556
0	5	0.54	0.40133	92.7719		0		4.81506
0	2.5	2.62052	2.48185	55.301	0		2.34673
0	1.25	5.021	4.88233	12.0676
0	0.625	5.25053	5.11185	7.93384
1	0.3125	6.36064	6.22197	-12.0596
0	0.15625	6.88	6.74133	-21.4135
0	0	6.41064	6.27197	-12.9602
0	0	0	-0.13867	102.497
	Ave	5.69104	5.55237	0	0	0	2.34673	4.81506
