# Supplementary material for: 4-Aminoquinolines block heme iron reactivity and interfere with artemisinin action
Source: eLife. 2026 Mar 23;14:RP108976. doi: 10.7554/eLife.108976 (PMC13008355; doi:10.7554/eLife.108976)
Supplement: Figure 4—source data 2. [file elife-108976-fig4-data2.zip › Figure 4-source data 2- Isobolograms/FQ & OZ439/2025-02-18 FQ & OZ439 Isobologram Dd2.xlsx]

## Sheet: PPQ
Dd2
FQ & OZ439
Background	0.0750075
Avg	11.0835																		Well Name	P1 #Events	P3 #Events	P%
																			A1	9998	5	0.05001
																			A2	10000	6	0.06
																			A3	10000	10	0.1
					FQ		OZ439												A4	9997	6	0.060018
FQ (nM)	OZ439 (nM)	%P-1	%P-bkgnd	% inhibition	IC50 (nM)	IC90 (nM)	IC50 (nM)	IC90 (nM)											A5	9998	329	3.29066
500	0	0.05001	-0.0249975	100.227															A6	9996	846	8.46339
250	0	0.06	-0.0150075	100.136															A7	9999	1073	10.7311
125	0	0.1	0.0249925	99.773															A8	9998	1083	10.8322
62.5	0	0.060018	-0.0149895	100.136		51.7065		0											A9	9996	1051	10.5142
31.25	0	3.29066	3.21565	70.7894	24.3369		0					IC90			FIC90				A10	9998	1173	11.7323
15.625	0	8.46339	8.38838	23.8009								FQ	OZ439		FQ	OZ439	Sum		A11	9998	1115	11.1522
7.8125	0	10.7311	10.6561	3.20144								51.7065	0		1	0	1		A12	9999	931	9.31093
3.90625	0	10.8322	10.7572	2.28312								47.5903	1.90361		0.920394	0.0734188	0.993812		B1	9998	14	0.140028
1.95312	0	10.5142	10.4392	5.17144								65.2887	5.22309		1.26268	0.201445	1.46412		B2	9996	8	0.080032
0.976562	0	11.7323	11.6573	-5.89402								54.4817	8.71707		1.05367	0.336201	1.38987		B3	9999	6	0.060006
0	0	11.1522	11.0772	-0.624311								39.1294	12.5214		0.756759	0.482927	1.23969		B4	9998	55	0.55011
0	0	9.31093	9.23592	16.1019								34.4495	22.0477		0.666251	0.850338	1.51659		B5	9997	704	7.04211
	Ave	11.0835	11.0085	0	24.3369	51.7065	0	0				0	25.9281		0	1	1		B6	9995	971	9.71486
																			B7	9999	1064	10.6411
																			B8	9999	1083	10.8311
	Drug: 4:1																		B9	9999	1060	10.6011
					FQ		OZ439					IC50			FIC50				B10	10000	1056	10.56
FQ (nM)	OZ439 (nM)	%P-1	%P-bkgnd	% inhibition	IC50 (nM)	IC90 (nM)	IC50 (nM)	IC90 (nM)				FQ	OZ439		FQ	OZ439	Sum		B11	9998	1052	10.5221
400	16	0.140028	0.0650205	99.4094						Row A	1:0	24.3369	0		1	0	1		B12	9997	991	9.91297
200	8	0.080032	0.00502451	99.9544						Row B	4:1	30.6333	1.22533		1.25872	0.107015	1.36573		C1	9997	10	0.10003
100	4	0.060006	-0.0150015	100.136						Row C	2:1	28.7683	2.30146		1.18208	0.201	1.38308		C2	9998	7	0.070014
50	2	0.55011	0.475103	95.6842	30.6333	47.5903	1.22533	1.90361		Row D	1:1	27.4121	4.38593		1.12636	0.383049	1.5094		C3	9999	12	0.120012
25	1	7.04211	6.96711	36.7116						Row E	1:2	25.3117	8.09976		1.04005	0.707399	1.74745		C4	9998	265	2.65053
12.5	0.5	9.71486	9.63985	12.4326						Row F	1:4	15.921	10.1895		0.654191	0.889905	1.5441		C5	10000	749	7.49
6.25	0.25	10.6411	10.5661	4.01907						Row G	0:1	0	11.45		0	1	1		C6	9999	993	9.93099
3.125	0.125	10.8311	10.7561	2.29296													1.50995		C7	9997	998	9.98299
1.5625	0.0625	10.6011	10.5261	4.38246															C8	9995	1120	11.2056
0.78125	0.03125	10.56	10.485	4.75545															C9	10000	1085	10.85
0	0	10.5221	10.4471	5.09969															C10	9996	1066	10.6643
0	0	9.91297	9.83797	10.633															C11	9997	1116	11.1633
	Ave	11.0835	11.0085	0	30.6333	47.5903	1.22533	1.90361											C12	9997	941	9.41282
																			D1	9997	6	0.060018
																			D2	10000	5	0.05
	Drug: 2:1																		D3	9998	8	0.080016
					FQ		OZ439												D4	9998	435	4.35087
FQ (nM)	OZ439 (nM)	%P-1	%P-bkgnd	% inhibition	IC50 (nM)	IC90 (nM)	IC50 (nM)	IC90 (nM)											D5	9998	935	9.35187
330	26.4	0.10003	0.0250225	99.7727															D6	9998	981	9.81196
165	13.2	0.070014	-0.0049935	100.045															D7	9999	1007	10.071
82.5	6.6	0.120012	0.0450045	99.5912		65.2887		5.22309											D8	9996	1006	10.064
41.25	3.3	2.65053	2.57552	76.6042	28.7683		2.30146												D9	9997	1040	10.4031
20.625	1.65	7.49	7.41499	32.643															D10	10000	1074	10.74
10.3125	0.825	9.93099	9.85599	10.4693															D11	9998	1096	10.9622
5.15625	0.4125	9.98299	9.90799	9.9969															D12	9998	915	9.15183
2.57812	0.20625	11.2056	11.1306	-1.10914															E1	9998	11	0.110022
1.28906	0.103125	10.85	10.775	2.12112															E2	9997	7	0.070021
0.644531	0.0515625	10.6643	10.5893	3.80831															E3	9999	50	0.50005
0	0	11.1633	11.0883	-0.725311															E4	9996	707	7.07283
0	0	9.41282	9.33782	15.1763															E5	9995	923	9.23462
	Ave	11.0835	11.0085	0	28.7683	65.2887	2.30146	5.22309											E6	10000	1036	10.36
																			E7	9999	1090	10.9011
																			E8	9998	1069	10.6921
	Drug: 1:1																		E9	9999	1124	11.2411
					FQ		OZ439												E10	9998	1139	11.3923
FQ (nM)	OZ439 (nM)	%P-1	%P-bkgnd	% inhibition	IC50 (nM)	IC90 (nM)	IC50 (nM)	IC90 (nM)											E11	9997	1175	11.7535
250	40	0.060018	-0.0149895	100.136															E12	9994	1071	10.7164
125	20	0.05	-0.0250075	100.227															F1	9999	11	0.110011
62.5	10	0.080016	0.0050085	99.9545		54.4817		8.71707											F2	10000	5	0.05
31.25	5	4.35087	4.27586	61.1585	27.4121		4.38593												F3	10000	186	1.86
15.625	2.5	9.35187	9.27686	15.73															F4	9999	698	6.9807
7.8125	1.25	9.81196	9.73695	11.5505															F5	9997	882	8.82265
3.90625	0.625	10.071	9.996	9.19741															F6	9997	1030	10.3031
1.95312	0.3125	10.064	9.98902	9.26083															F7	10000	1004	10.04
0.976562	0.15625	10.4031	10.3281	6.18052															F8	9997	1007	10.073
0.488281	0.078125	10.74	10.665	3.12035															F9	10000	1062	10.62
0	0	10.9622	10.8872	1.10197															F10	9999	1068	10.6811
0	0	9.15183	9.07682	17.5471															F11	10000	1083	10.83
	Ave	11.0835	11.0085	0	27.4121	54.4817	4.38593	8.71707											F12	10000	978	9.78
																			G1	9999	4	0.040004
																			G2	9997	12	0.120036
	Drug: 1:2																		G3	9996	162	1.62065
					FQ		OZ439												G4	9999	625	6.25063
FQ (nM)	OZ439 (nM)	%P-1	%P-bkgnd	% inhibition	IC50 (nM)	IC90 (nM)	IC50 (nM)	IC90 (nM)											G5	9997	879	8.79264
165	52.8	0.110022	0.0350145	99.6819															G6	9999	1046	10.461
82.5	26.4	0.070021	-0.00498649	100.045															G7	10000	1055	10.55
41.25	13.2	0.50005	0.425043	96.139	25.3117	39.1294	8.09976	12.5214											G8	9995	1105	11.0555
20.625	6.6	7.07283	6.99782	36.4325															G9	10000	1031	10.31
10.3125	3.3	9.23462	9.15961	16.7951															G10	9999	1081	10.8111
5.15625	1.65	10.36	10.285	6.57223															G11	9999	1120	11.2011
2.57812	0.825	10.9011	10.8261	1.65702															G12	9998	957	9.57191
1.28906	0.4125	10.6921	10.6171	3.55512
0.644531	0.20625	11.2411	11.1661	-1.43181
0.322266	0.103125	11.3923	11.3173	-2.80488
0	0	11.7535	11.6785	-6.08642
0	0	10.7164	10.6414	3.33446
	Ave	11.0835	11.0085	0	25.3117	39.1294	8.09976	12.5214
	Drug: 1:4
					FQ		OZ439
FQ (nM)	OZ439 (nM)	%P-1	%P-bkgnd	% inhibition	IC50 (nM)	IC90 (nM)	IC50 (nM)	IC90 (nM)
100	64	0.110011	0.0350035	99.682
50	32	0.05	-0.0250075	100.227		34.4495		22.0477
25	16	1.86	1.78499	83.7853	15.921		10.1895
12.5	8	6.9807	6.90569	37.2694
6.25	4	8.82265	8.74764	20.5374
3.125	2	10.3031	10.2281	7.08918
1.5625	1	10.04	9.96499	9.47907
0.78125	0.5	10.073	9.99801	9.1791
0.390625	0.25	10.62	10.545	4.21041
0.195312	0.125	10.6811	10.6061	3.65568
0	0	10.83	10.755	2.3028
0	0	9.78	9.70499	11.8409
	Ave	11.0835	11.0085	0	15.921	34.4495	10.1895	22.0477
	Drug: 0:1
					FQ		OZ439
FQ (nM)	OZ439 (nM)	%P-1	%P-bkgnd	% inhibition	IC50 (nM)	IC90 (nM)	IC50 (nM)	IC90 (nM)
0	80	0.040004	-0.0350035	100.318
0	40	0.120036	0.0450285	99.591		0		25.9281
0	20	1.62065	1.54564	85.9596	0		11.45
0	10	6.25063	6.17562	43.9013
0	5	8.79264	8.71763	20.81
0	2.5	10.461	10.386	5.65433
0	1.25	10.55	10.475	4.84629
0	0.625	11.0555	10.9805	0.254126
1	0.3125	10.31	10.235	7.02642
0	0.15625	10.8111	10.7361	2.47465
0	0	11.2011	11.1261	-1.06842
0	0	9.57191	9.49691	13.7311
	Ave	11.0835	11.0085	0	0	0	11.45	25.9281
