# Supplementary material for: 4-Aminoquinolines block heme iron reactivity and interfere with artemisinin action
Source: eLife. 2026 Mar 23;14:RP108976. doi: 10.7554/eLife.108976 (PMC13008355; doi:10.7554/eLife.108976)
Supplement: Figure 4—source data 2. [file elife-108976-fig4-data2.zip › Figure 4-source data 2- Isobolograms/FQ & OZ439/2025-02-25 FQ & OZ439 Isobologram Dd2.xlsx]

## Sheet: PPQ
Dd2
FQ & OZ439
Background	0.0600035
Avg	6.75318																		Well Name	P1 #Events	P3 #Events	P%
																			A1	9998	5	0.05001
																			A2	9998	3	0.030006
																			A3	9997	6	0.060018
					FQ		OZ439												A4	9997	12	0.120036
FQ (nM)	OZ439 (nM)	%P-1	%P-bkgnd	% inhibition	IC50 (nM)	IC90 (nM)	IC50 (nM)	IC90 (nM)											A5	9999	332	3.32033
500	0	0.05001	-0.0099935	100.149															A6	9998	638	6.38128
250	0	0.030006	-0.0299975	100.448															A7	9996	679	6.79272
125	0	0.060018	1.45051e-05	99.9998															A8	9998	741	7.41148
62.5	0	0.120036	0.0600325	99.1031		56.5505		0											A9	9999	717	7.17072
31.25	0	3.32033	3.26033	51.2888	30.8097		0					IC90			FIC90				A10	9997	645	6.45194
15.625	0	6.38128	6.32127	5.55651								FQ	OZ439		FQ	OZ439	Sum		A11	9998	356	3.56071
7.8125	0	6.79272	6.73271	-0.590659								56.5505	0		1	0	1		A12	9998	483	4.83097
3.90625	0	7.41148	7.35148	-9.83537								47.4401	1.8976		0.838897	0.103866	0.942763		B1	9999	5	0.050005
1.95312	0	7.17072	7.11071	-6.2382								44.3419	3.54735		0.784112	0.194166	0.978277		B2	9999	7	0.070007
0.976562	0	6.45194	6.39193	4.50082								55.0621	8.80994		0.97368	0.482215	1.4559		B3	9998	4	0.040008
0	0	3.56071	3.50071	47.6974								38.069	12.1821		0.673187	0.666791	1.33998		B4	9996	26	0.260104
0	0	4.83097	4.77096	28.719								25.0308	16.0197		0.442627	0.876844	1.31947		B5	9995	484	4.84242
	Ave	6.75318	6.69318	0	30.8097	56.5505	0	0				0	18.2697		0	1	1		B6	9999	688	6.88069
																			B7	9998	757	7.57151
																			B8	9999	735	7.35074
	Drug: 4:1																		B9	9997	770	7.70231
					FQ		OZ439					IC50			FIC50				B10	9994	706	7.06424
FQ (nM)	OZ439 (nM)	%P-1	%P-bkgnd	% inhibition	IC50 (nM)	IC90 (nM)	IC50 (nM)	IC90 (nM)				FQ	OZ439		FQ	OZ439	Sum		B11	9998	719	7.19144
400	16	0.050005	-0.0099985	100.149						Row A	1:0	30.8097	0		1	0	1		B12	9997	529	5.29159
200	8	0.070007	0.0100035	99.8505						Row B	4:1	32.8335	1.31334		1.06569	0.166832	1.23252		C1	9998	9	0.090018
100	4	0.040008	-0.0199955	100.299						Row C	2:1	28.888	2.31104		0.937629	0.293568	1.2312		C2	10000	5	0.05
50	2	0.260104	0.200101	97.0104	32.8335	47.4401	1.31334	1.8976		Row D	1:1	28.1773	4.50836		0.914559	0.572691	1.48725		C3	9997	10	0.10003
25	1	4.84242	4.78242	28.5479						Row E	1:2	23.1091	7.39491		0.75006	0.939365	1.68943		C4	9996	78	0.780312
12.5	0.5	6.88069	6.82068	-1.905						Row F	1:4	15.2765	9.77695		0.495834	1.24195	1.73779		C5	9996	516	5.16206
6.25	0.25	7.57151	7.51151	-12.2263						Row G	0:1	0	7.87225		0	1	1		C6	9996	673	6.73269
3.125	0.125	7.35074	7.29073	-8.92777													1.47564		C7	9993	759	7.59532
1.5625	0.0625	7.70231	7.64231	-14.1805															C8	9996	748	7.48299
0.78125	0.03125	7.06424	7.00424	-4.64735															C9	9999	749	7.49075
0	0	7.19144	7.13143	-6.54779															C10	10000	717	7.17
0	0	5.29159	5.23158	21.8371															C11	9999	774	7.74077
	Ave	6.75318	6.69318	0	32.8335	47.4401	1.31334	1.8976											C12	9997	541	5.41162
																			D1	9999	4	0.040004
																			D2	9999	2	0.020002
	Drug: 2:1																		D3	9995	7	0.070035
					FQ		OZ439												D4	10000	284	2.84
FQ (nM)	OZ439 (nM)	%P-1	%P-bkgnd	% inhibition	IC50 (nM)	IC90 (nM)	IC50 (nM)	IC90 (nM)											D5	9998	572	5.72114
330	26.4	0.090018	0.0300145	99.5516															D6	9995	695	6.95348
165	13.2	0.05	-0.0100035	100.149															D7	9998	783	7.83157
82.5	6.6	0.10003	0.0400265	99.402		44.3419		3.54735											D8	9996	789	7.89316
41.25	3.3	0.780312	0.720309	89.2382	28.888		2.31104												D9	9994	748	7.48449
20.625	1.65	5.16206	5.10206	23.7722															D10	9993	737	7.37516
10.3125	0.825	6.73269	6.67269	0.306135															D11	9996	742	7.42297
5.15625	0.4125	7.59532	7.53531	-12.582															D12	9999	520	5.20052
2.57812	0.20625	7.48299	7.42299	-10.9038															E1	9998	6	0.060012
1.28906	0.103125	7.49075	7.43075	-11.0197															E2	9994	6	0.060036
0.644531	0.0515625	7.17	7.11	-6.22748															E3	9997	16	0.160048
0	0	7.74077	7.68077	-14.7552															E4	9997	385	3.85116
0	0	5.41162	5.35162	20.0437															E5	9997	622	6.22187
	Ave	6.75318	6.69318	0	28.888	44.3419	2.31104	3.54735											E6	9997	696	6.96209
																			E7	9994	741	7.41445
																			E8	9996	786	7.86315
	Drug: 1:1																		E9	9992	717	7.17574
					FQ		OZ439												E10	9998	749	7.4915
FQ (nM)	OZ439 (nM)	%P-1	%P-bkgnd	% inhibition	IC50 (nM)	IC90 (nM)	IC50 (nM)	IC90 (nM)											E11	9996	719	7.19288
250	40	0.040004	-0.0199995	100.299															E12	9996	590	5.90236
125	20	0.020002	-0.0400015	100.598															F1	9999	7	0.070007
62.5	10	0.070035	0.0100315	99.8501		55.0621		8.80994											F2	9998	6	0.060012
31.25	5	2.84	2.78	58.4652	28.1773		4.50836												F3	9998	73	0.730146
15.625	2.5	5.72114	5.66114	15.4193															F4	9998	417	4.17083
7.8125	1.25	6.95348	6.89347	-2.9925															F5	9992	590	5.90472
3.90625	0.625	7.83157	7.77156	-16.1117															F6	9998	733	7.33147
1.95312	0.3125	7.89316	7.83315	-17.0319															F7	10000	761	7.61
0.976562	0.15625	7.48449	7.42449	-10.9262															F8	9997	694	6.94208
0.488281	0.078125	7.37516	7.31516	-9.29273															F9	9999	760	7.60076
0	0	7.42297	7.36297	-10.007															F10	9995	760	7.6038
0	0	5.20052	5.14052	23.1977															F11	9998	737	7.37147
	Ave	6.75318	6.69318	0	28.1773	55.0621	4.50836	8.80994											F12	9994	581	5.81349
																			G1	10000	5	0.05
																			G2	9996	5	0.05002
	Drug: 1:2																		G3	9998	39	0.390078
					FQ		OZ439												G4	9997	235	2.35071
FQ (nM)	OZ439 (nM)	%P-1	%P-bkgnd	% inhibition	IC50 (nM)	IC90 (nM)	IC50 (nM)	IC90 (nM)											G5	9996	483	4.83193
165	52.8	0.060012	8.50205e-06	99.9999															G6	10000	562	5.62
82.5	26.4	0.060036	3.25213e-05	99.9995															G7	9995	714	7.14357
41.25	13.2	0.160048	0.100045	98.5053	23.1091	38.069	7.39491	12.1821											G8	10000	740	7.4
20.625	6.6	3.85116	3.79115	43.358															G9	9999	704	7.0407
10.3125	3.3	6.22187	6.16186	7.93818															G10	9997	706	7.06212
5.15625	1.65	6.96209	6.90209	-3.12117															G11	9997	679	6.79204
2.57812	0.825	7.41445	7.35445	-9.87969															G12	9999	534	5.34053
1.28906	0.4125	7.86315	7.80314	-16.5835
0.644531	0.20625	7.17574	7.11574	-6.31325
0.322266	0.103125	7.4915	7.43149	-11.0309
0	0	7.19288	7.13287	-6.56928
0	0	5.90236	5.84236	12.7118
	Ave	6.75318	6.69318	0	23.1091	38.069	7.39491	12.1821
	Drug: 1:4
					FQ		OZ439
FQ (nM)	OZ439 (nM)	%P-1	%P-bkgnd	% inhibition	IC50 (nM)	IC90 (nM)	IC50 (nM)	IC90 (nM)
100	64	0.070007	0.0100035	99.8505
50	32	0.060012	8.50205e-06	99.9999		25.0308		16.0197
25	16	0.730146	0.670143	89.9877	15.2765		9.77695
12.5	8	4.17083	4.11083	38.5818
6.25	4	5.90472	5.84472	12.6765
3.125	2	7.33147	7.27146	-8.63989
1.5625	1	7.61	7.55	-12.8013
0.78125	0.5	6.94208	6.88208	-2.82227
0.390625	0.25	7.60076	7.54076	-12.6633
0.195312	0.125	7.6038	7.5438	-12.7087
0	0	7.37147	7.31147	-9.23763
0	0	5.81349	5.75348	14.0396
	Ave	6.75318	6.69318	0	15.2765	25.0308	9.77695	16.0197
	Drug: 0:1
					FQ		OZ439
FQ (nM)	OZ439 (nM)	%P-1	%P-bkgnd	% inhibition	IC50 (nM)	IC90 (nM)	IC50 (nM)	IC90 (nM)
0	80	0.05	-0.0100035	100.149
0	40	0.05002	-0.00998349	100.149
0	20	0.390078	0.330075	95.0685		0		18.2697
0	10	2.35071	2.2907	65.7756	0		7.87225
0	5	4.83193	4.77193	28.7046
0	2.5	5.62	5.56	16.9304
0	1.25	7.14357	7.08357	-5.83263
0	0.625	7.4	7.34	-9.66382
1	0.3125	7.0407	6.9807	-4.29573
0	0.15625	7.06212	7.00212	-4.61567
0	0	6.79204	6.73203	-0.580507
0	0	5.34053	5.28053	21.1058
	Ave	6.75318	6.69318	0	0	0	7.87225	18.2697
