# Supplementary material for: 4-Aminoquinolines block heme iron reactivity and interfere with artemisinin action
Source: eLife. 2026 Mar 23;14:RP108976. doi: 10.7554/eLife.108976 (PMC13008355; doi:10.7554/eLife.108976)
Supplement: Figure 4—source data 2. [file elife-108976-fig4-data2.zip › Figure 4-source data 2- Isobolograms/FQ & OZ439/2025-03-04 FQ & OZ439 Isobologram Dd2.xlsx]

## Sheet: FQ & OZ
Dd2
FQ & OZ439
Background	0.0650125
Avg	9.8471																		Well Name	P1 #Events	P3 #Events	P%
																			A1	9996	5	0.05002
																			A2	9998	5	0.05001
																			A3	9997	3	0.030009
					FQ		OZ439												A4	9998	2	0.020004
FQ (nM)	OZ439 (nM)	%P-1	%P-bkgnd	% inhibition	IC50 (nM)	IC90 (nM)	IC50 (nM)	IC90 (nM)											A5	9999	527	5.27053
500	0	0.05002	-0.0149925	100.153															A6	10000	873	8.73
250	0	0.05001	-0.0150025	100.153															A7	9997	990	9.90297
125	0	0.030009	-0.0350035	100.358															A8	9994	1000	10.006
62.5	0	0.020004	-0.0450085	100.46	33.1217	56.41	0	0											A9	9995	1044	10.4452
31.25	0	5.27053	5.20551	46.7853								IC90			FIC90				A10	9998	999	9.992
15.625	0	8.73	8.66499	11.4199								FQ	OZ439		FQ	OZ439	Sum		A11	9996	974	9.7439
7.8125	0	9.90297	9.83796	-0.571115								56.41	0		1	0	1		A12	9998	695	6.95139
3.90625	0	10.006	9.94099	-1.62439								52.3033	2.09213		0.927198	0.121667	1.04887		B1	9998	3	0.030006
1.95312	0	10.4452	10.3802	-6.11443								71.1321	5.69057		1.26098	0.330934	1.59192		B2	9996	6	0.060024
0.976562	0	9.992	9.92699	-1.48122								56.6721	9.06754		1.00465	0.527321	1.53197		B3	9998	7	0.070014
0	0	9.7439	9.67889	1.05505								38.074	12.1837		0.67495	0.708539	1.38349		B4	9998	109	1.09022
0	0	6.95139	6.88638	29.6022								23.362	14.9517		0.414146	0.86951	1.28366		B5	9997	818	8.18245
	Ave	9.8471	9.78209	0	33.1217	56.41	0	0				0	17.1955		0	1	1		B6	10000	1088	10.88
																			B7	9996	1049	10.4942
																			B8	9995	1042	10.4252
	Drug: 4:1																		B9	9998	1107	11.0722
					FQ		OZ439					IC50			FIC50				B10	10000	1020	10.2
FQ (nM)	OZ439 (nM)	%P-1	%P-bkgnd	% inhibition	IC50 (nM)	IC90 (nM)	IC50 (nM)	IC90 (nM)				FQ	OZ439		FQ	OZ439	Sum		B11	9997	1075	10.7532
400	16	0.030006	-0.0350065	100.358						Row A	1:0	33.1217	0		1	0	1		B12	9994	829	8.29498
200	8	0.060024	-0.00498849	100.051						Row B	4:1	36.373	1.45492		1.09816	0.193208	1.29137		C1	10000	3	0.03
100	4	0.070014	0.0050015	99.9489		52.3033		2.09213		Row C	2:1	35.7828	2.86262		1.08034	0.380147	1.46049		C2	9998	4	0.040008
50	2	1.09022	1.02521	89.5196	36.373		1.45492			Row D	1:1	33.4791	5.35666		1.01079	0.711346	1.72214		C3	9999	7	0.070007
25	1	8.18245	8.11744	17.0173						Row E	1:2	23.1581	7.4106		0.699183	0.984101	1.68328		C4	9996	360	3.60144
12.5	0.5	10.88	10.815	-10.5591						Row F	1:4	14.7375	9.432		0.444951	1.25254	1.69749		C5	9998	871	8.71174
6.25	0.25	10.4942	10.4292	-6.61509						Row G	0:1	0	7.53032		0	1	1		C6	9998	1016	10.162
3.125	0.125	10.4252	10.3602	-5.90987													1.57096		C7	10000	1074	10.74
1.5625	0.0625	11.0722	11.0072	-12.524															C8	9997	1054	10.5432
0.78125	0.03125	10.2	10.135	-3.60757															C9	9997	995	9.95299
0	0	10.7532	10.6882	-9.26307															C10	9997	1059	10.5932
0	0	8.29498	8.22996	15.867															C11	9996	965	9.65386
	Ave	9.8471	9.78209	0	36.373	52.3033	1.45492	2.09213											C12	9998	846	8.46169
																			D1	9997	5	0.050015
																			D2	9997	5	0.050015
	Drug: 2:1																		D3	9998	6	0.060012
					FQ		OZ439												D4	9996	533	5.33213
FQ (nM)	OZ439 (nM)	%P-1	%P-bkgnd	% inhibition	IC50 (nM)	IC90 (nM)	IC50 (nM)	IC90 (nM)											D5	9995	926	9.26463
330	26.4	0.03	-0.0350125	100.358															D6	9996	931	9.31373
165	13.2	0.040008	-0.0250045	100.256															D7	9997	981	9.81294
82.5	6.6	0.070007	0.0049945	99.9489		71.1321		5.69057											D8	9998	933	9.33187
41.25	3.3	3.60144	3.53643	63.8479	35.7828		2.86262												D9	9998	957	9.57191
20.625	1.65	8.71174	8.64673	11.6065															D10	9995	952	9.52476
10.3125	0.825	10.162	10.097	-3.21944															D11	9998	978	9.78196
5.15625	0.4125	10.74	10.675	-9.12786															D12	9999	780	7.80078
2.57812	0.20625	10.5432	10.4782	-7.11565															E1	9999	8	0.080008
1.28906	0.103125	9.95299	9.88797	-1.08241															E2	9997	4	0.040012
0.644531	0.0515625	10.5932	10.5282	-7.62694															E3	9997	21	0.210063
0	0	9.65386	9.58885	1.97547															E4	9999	562	5.62056
0	0	8.46169	8.39668	14.1627															E5	9997	818	8.18245
	Ave	9.8471	9.78209	0	35.7828	71.1321	2.86262	5.69057											E6	9995	945	9.45473
																			E7	9998	862	8.62172
																			E8	9998	891	8.91178
	Drug: 1:1																		E9	9996	935	9.35374
					FQ		OZ439												E10	9998	944	9.44189
FQ (nM)	OZ439 (nM)	%P-1	%P-bkgnd	% inhibition	IC50 (nM)	IC90 (nM)	IC50 (nM)	IC90 (nM)											E11	9996	974	9.7439
250	40	0.050015	-0.0149975	100.153															E12	9999	657	6.57066
125	20	0.050015	-0.0149975	100.153															F1	9997	6	0.060018
62.5	10	0.060012	-0.0050005	100.051	33.4791	56.6721	5.35666	9.06754											F2	9997	8	0.080024
31.25	5	5.33213	5.26712	46.1555															F3	9998	30	0.30006
15.625	2.5	9.26463	9.19962	5.95447															F4	9998	597	5.97119
7.8125	1.25	9.31373	9.24871	5.4526															F5	9996	894	8.94358
3.90625	0.625	9.81294	9.74793	0.34921															F6	9999	887	8.87089
1.95312	0.3125	9.33187	9.26685	5.26715															F7	9998	972	9.72194
0.976562	0.15625	9.57191	9.5069	2.8132															F8	9998	984	9.84197
0.488281	0.078125	9.52476	9.45975	3.29522															F9	9998	938	9.38188
0	0	9.78196	9.71694	0.665988															F10	9994	991	9.91595
0	0	7.80078	7.73577	20.9191															F11	9999	962	9.62096
	Ave	9.8471	9.78209	0	33.4791	56.6721	5.35666	9.06754											F12	9998	717	7.17143
																			G1	9999	7	0.070007
																			G2	9995	7	0.070035
	Drug: 1:2																		G3	9999	21	0.210021
					FQ		OZ439												G4	9997	318	3.18095
FQ (nM)	OZ439 (nM)	%P-1	%P-bkgnd	% inhibition	IC50 (nM)	IC90 (nM)	IC50 (nM)	IC90 (nM)											G5	9993	677	6.77474
165	52.8	0.080008	0.0149955	99.8467															G6	9999	871	8.71087
82.5	26.4	0.040012	-0.0250005	100.256															G7	9993	908	9.08636
41.25	13.2	0.210063	0.145051	98.5172	23.1581	38.074	7.4106	12.1837											G8	9997	874	8.74262
20.625	6.6	5.62056	5.55555	43.2069															G9	9998	948	9.4819
10.3125	3.3	8.18245	8.11744	17.0173															G10	9999	973	9.73097
5.15625	1.65	9.45473	9.38971	4.01117															G11	9998	963	9.63193
2.57812	0.825	8.62172	8.55671	12.5268															G12	9998	630	6.30126
1.28906	0.4125	8.91178	8.84677	9.56157
0.644531	0.20625	9.35374	9.28873	5.04353
0.322266	0.103125	9.44189	9.37688	4.14242
0	0	9.7439	9.67889	1.05505
0	0	6.57066	6.50564	33.4943
	Ave	9.8471	9.78209	0	23.1581	38.074	7.4106	12.1837
	Drug: 1:4
					FQ		OZ439
FQ (nM)	OZ439 (nM)	%P-1	%P-bkgnd	% inhibition	IC50 (nM)	IC90 (nM)	IC50 (nM)	IC90 (nM)
100	64	0.060018	-0.0049945	100.051
50	32	0.080024	0.0150115	99.8465
25	16	0.30006	0.235048	97.5972	14.7375	23.362	9.432	14.9517
12.5	8	5.97119	5.90618	39.6225
6.25	4	8.94358	8.87856	9.23654
3.125	2	8.87089	8.80587	9.97963
1.5625	1	9.72194	9.65693	1.27948
0.78125	0.5	9.84197	9.77696	0.0524994
0.390625	0.25	9.38188	9.31686	4.75591
0.195312	0.125	9.91595	9.85094	-0.703793
0	0	9.62096	9.55595	2.31179
0	0	7.17143	7.10642	27.3527
	Ave	9.8471	9.78209	0	14.7375	23.362	9.432	14.9517
	Drug: 0:1
					FQ		OZ439
FQ (nM)	OZ439 (nM)	%P-1	%P-bkgnd	% inhibition	IC50 (nM)	IC90 (nM)	IC50 (nM)	IC90 (nM)
0	80	0.070007	0.0049945	99.9489
0	40	0.070035	0.00502251	99.9487
0	20	0.210021	0.145008	98.5176		0		17.1955
0	10	3.18095	3.11594	68.1465	0		7.53032
0	5	6.77474	6.70973	31.408
0	2.5	8.71087	8.64586	11.6154
0	1.25	9.08636	9.02135	7.7769
0	0.625	8.74262	8.67761	11.2908
1	0.3125	9.4819	9.41688	3.73343
0	0.15625	9.73097	9.66596	1.18718
0	0	9.63193	9.56691	2.19971
0	0	6.30126	6.23625	36.2483
	Ave	9.8471	9.78209	0	0	0	7.53032	17.1955
