# Supplementary material for: 4-Aminoquinolines block heme iron reactivity and interfere with artemisinin action
Source: eLife. 2026 Mar 23;14:RP108976. doi: 10.7554/eLife.108976 (PMC13008355; doi:10.7554/eLife.108976)
Supplement: Figure 4—source data 2. [file elife-108976-fig4-data2.zip › Figure 4-source data 2- Isobolograms/MFQ & PPQ/2024-08-09 MQ & PPQ Isobologram Dd2.xlsx]

## Sheet: MQ & PPQ
Dd2
MQ & PPQ
Background	0.125862
Avg	7.26145																		Well Name	P1 #Events	P3 #Events	P%
																			A1	9984	17	0.170272
																			A2	9984	21	0.210337
																			A3	9983	9	0.0901533
					MQ		PPQ												A4	9982	28	0.280505
MQ (nM)	PPQ (nM)	%P-1	%P-bkgnd	% inhibition	IC50 (nM)	IC90 (nM)	IC50 (nM)	IC90 (nM)											A5	9982	49	0.490884
1000	0	0.170272	0.0444102	99.3776															A6	9980	209	2.09419
500	0	0.210337	0.0844743	98.8162															A7	9996	427	4.27171
250	0	0.0901533	-0.035709	100.5															A8	9983	529	5.29901
125	0	0.280505	0.154643	97.8328															A9	9986	616	6.16864
62.5	0	0.490884	0.365021	94.8845		55.7067		0											A10	9992	603	6.03483
31.25	0	2.09419	1.96833	72.4153	19.7729		0					MQ IC90	PPQ IC90		FIC90 MQ	FIC90 PPQ	Sum		A11	9988	698	6.98839
15.625	0	4.27171	4.14585	41.899								55.7067	0		1	0	1		A12	9990	695	6.95696
7.8125	0	5.29901	5.17315	27.5021								91.8429	11.4804		1.64869	0.379407	2.02809		B1	9984	11	0.110176
3.90625	0	6.16864	6.04277	15.3149								118.725	29.6813		2.13126	0.980917	3.11217		B2	9990	22	0.22022
1.95312	0	6.03483	5.90897	17.1902								99.6034	49.8017		1.788	1.64586	3.43386		B3	9991	26	0.260234
0	0	6.98839	6.86252	3.82675								106.729	106.729		1.91591	3.52721	5.44311		B4	9989	55	0.550606
0	0	6.95696	6.83109	4.2672								48.1127	96.2254		0.86368	3.18009	4.04377		B5	9996	232	2.32093
	Ave	7.26145	7.13558	0	19.7729	55.7067	0	0				0	30.2587		0	1	1		B6	9990	411	4.11411
																			B7	9987	527	5.27686
																			B8	9989	650	6.50716
	Drug: 4:1																		B9	9992	661	6.61529
					MQ		PPQ												B10	9980	636	6.37275
MQ (nM)	PPQ (nM)	%P-1	%P-bkgnd	% inhibition	IC50 (nM)	IC90 (nM)	IC50 (nM)	IC90 (nM)				MQ IC50	PPQ IC50		FIC50 MQ	FIC50 PPQ	Sum		B11	9980	753	7.54509
800	100	0.110176	-0.0156859	100.22						Row A	1:0	19.7729	0		1	0	1		B12	9991	692	6.92623
400	50	0.22022	0.094358	98.6776						Row B	4:1	30.8619	3.85774		1.56082	0.204153	1.76497		C1	9987	14	0.140182
200	25	0.260234	0.134372	98.1169						Row C	2:1	32.5208	8.13021		1.64472	0.430253	2.07497		C2	9987	25	0.250325
100	12.5	0.550606	0.424743	94.0475		91.8429		11.4804		Row D	1:1	27.8196	13.9098		1.40696	0.736112	2.14307		C3	9987	30	0.300391
50	6.25	2.32093	2.19507	69.2378	30.8619		3.85774			Row E	1:2	28.6913	28.6913		1.45104	1.51835	2.96939		C4	9989	126	1.26139
25	3.125	4.11411	3.98825	44.1076						Row F	1:4	17.0749	34.1497		0.863549	1.80721	2.67076		C5	9985	305	3.05458
12.5	1.5625	5.27686	5.151	27.8125						Row G	0:1	0	18.8963		0	1	1		C6	9990	456	4.56456
6.25	0.78125	6.50716	6.3813	10.5708													2.32463		C7	10057	557	5.53843
3.125	0.390625	6.61529	6.48943	9.05539															C8	9993	587	5.87411
1.5625	0.195312	6.37275	6.24688	12.4545															C9	10145	701	6.90981
0	0	7.54509	7.41923	-3.97505															C10	9990	654	6.54655
0	0	6.92623	6.80037	4.69777															C11	9988	682	6.82819
	Ave	7.26145	7.13558	0	30.8619	91.8429	3.85774	11.4804											C12	9989	693	6.93763
																			D1	10003	12	0.119964
																			D2	9988	15	0.15018
	Drug: 2:1																		D3	9985	44	0.440661
					MQ		PPQ												D4	9986	142	1.42199
MQ (nM)	PPQ (nM)	%P-1	%P-bkgnd	% inhibition	IC50 (nM)	IC90 (nM)	IC50 (nM)	IC90 (nM)											D5	10015	342	3.41488
660	165	0.140182	0.01432	99.7993															D6	9990	468	4.68468
330	82.5	0.250325	0.124463	98.2557															D7	9996	563	5.63225
165	41.25	0.300391	0.174528	97.5541		118.725		29.6813											D8	9984	731	7.32171
82.5	20.625	1.26139	1.13553	84.0864															D9	9984	663	6.64062
41.25	10.3125	3.05458	2.92872	58.9561	32.5208		8.13021												D10	9997	680	6.80204
20.625	5.15625	4.56456	4.4387	37.7948															D11	9974	747	7.48947
10.3125	2.57812	5.53843	5.41257	24.1468															D12	9991	648	6.48584
5.15625	1.28906	5.87411	5.74825	19.4425															E1	9985	10	0.10015
2.57812	0.644531	6.90981	6.78395	4.92797															E2	9979	33	0.330694
1.28906	0.322266	6.54655	6.42068	10.0188															E3	9991	105	1.05095
0	0	6.82819	6.70233	6.07173															E4	9992	265	2.65212
0	0	6.93763	6.81177	4.53804															E5	9994	436	4.36262
	Ave	7.26145	7.13558	0	32.5208	118.725	8.13021	29.6813											E6	9992	541	5.41433
																			E7	9989	617	6.17679
																			E8	9995	651	6.51326
	Drug: 1:1																		E9	9994	647	6.47388
					MQ		PPQ												E10	9991	667	6.67601
MQ (nM)	PPQ (nM)	%P-1	%P-bkgnd	% inhibition	IC50 (nM)	IC90 (nM)	IC50 (nM)	IC90 (nM)											E11	9991	687	6.87619
500	250	0.119964	-0.00589821	100.083															E12	9991	632	6.32569
250	125	0.15018	0.024318	99.6592															F1	9985	14	0.14021
125	62.5	0.440661	0.314799	95.5883		99.6034		49.8017											F2	9990	53	0.530531
62.5	31.25	1.42199	1.29613	81.8357															F3	9989	76	0.760837
31.25	15.625	3.41488	3.28902	53.9069	27.8196		13.9098												F4	9990	180	1.8018
15.625	7.8125	4.68468	4.55882	36.1114															F5	9988	478	4.78574
7.8125	3.90625	5.63225	5.50639	22.832															F6	9990	633	6.33634
3.90625	1.95312	7.32171	7.19585	-0.844609															F7	9996	679	6.79272
1.95312	0.976562	6.64062	6.51476	8.70037															F8	9987	694	6.94903
0.976562	0.488281	6.80204	6.67618	6.43824															F9	9988	704	7.04846
0	0	7.48947	7.36361	-3.19561															F10	9990	737	7.37738
0	0	6.48584	6.35998	10.8696															F11	9993	768	7.68538
	Ave	7.26145	7.13558	0	27.8196	99.6034	13.9098	49.8017											F12	9989	629	6.29693
																			G1	9992	10	0.10008
																			G2	9991	8	0.0800721
	Drug: 1:2																		G3	9987	8	0.0801041
					MQ		PPQ												G4	9995	9	0.090045
MQ (nM)	PPQ (nM)	%P-1	%P-bkgnd	% inhibition	IC50 (nM)	IC90 (nM)	IC50 (nM)	IC90 (nM)											G5	9993	59	0.590413
330	330	0.10015	-0.025712	100.36															G6	9988	451	4.51542
165	165	0.330694	0.204832	97.1294		106.729		106.729											G7	9991	571	5.71514
82.5	82.5	1.05095	0.925084	87.0356															G8	9994	692	6.92415
41.25	41.25	2.65212	2.52626	64.5963	28.6913		28.6913												G9	9986	651	6.51913
20.625	20.625	4.36262	4.23676	40.625															G10	9995	709	7.09355
10.3125	10.3125	5.41433	5.28847	25.886															G11	9990	741	7.41742
5.15625	5.15625	6.17679	6.05093	15.2006															G12	9990	649	6.4965
2.57812	2.57812	6.51326	6.38739	10.4853
1.28906	1.28906	6.47388	6.34802	11.0371
0.644531	0.644531	6.67601	6.55015	8.20449
0	0	6.87619	6.75033	5.39911
0	0	6.32569	6.19983	13.1139
	Ave	7.26145	7.13558	0	28.6913	106.729	28.6913	106.729
	Drug: 1:4
					MQ		PPQ
MQ (nM)	PPQ (nM)	%P-1	%P-bkgnd	% inhibition	IC50 (nM)	IC90 (nM)	IC50 (nM)	IC90 (nM)
200	400	0.14021	0.0143481	99.7989
100	200	0.530531	0.404668	94.3289
50	100	0.760837	0.634975	91.1013		48.1127		96.2254
25	50	1.8018	1.67594	76.5129	17.0749		34.1497
12.5	25	4.78574	4.65988	34.6952
6.25	12.5	6.33634	6.21047	12.9647
3.125	6.25	6.79272	6.66685	6.56891
1.5625	3.125	6.94903	6.82317	4.37824
0.78125	1.5625	7.04846	6.9226	2.98488
0.390625	0.78125	7.37738	7.25152	-1.62468
0	0	7.68538	7.55952	-5.94111
0	0	6.29693	6.17106	13.517
	Ave	7.26145	7.13558	0	17.0749	48.1127	34.1497	96.2254
	Drug: 0:1
					MQ		PPQ
MQ (nM)	PPQ (nM)	%P-1	%P-bkgnd	% inhibition	IC50 (nM)	IC90 (nM)	IC50 (nM)	IC90 (nM)
0	500	0.10008	-0.0257822	100.361
0	250	0.0800721	-0.0457902	100.642
0	125	0.0801041	-0.0457581	100.641
0	62.5	0.090045	-0.0358172	100.502
0	31.25	0.590413	0.464551	93.4897	0	0	18.8963	30.2587
0	15.625	4.51542	4.38956	38.4836
0	7.8125	5.71514	5.58928	21.6703
0	3.90625	6.92415	6.79829	4.72691
1	1.95312	6.51913	6.39326	10.4031
0	0.976562	7.09355	6.96768	2.353
0	0	7.41742	7.29156	-2.18581
0	0	6.4965	6.37063	10.7202
	Ave	7.26145	7.13558	0	0	0	18.8963	30.2587
