# Supplementary material for: 4-Aminoquinolines block heme iron reactivity and interfere with artemisinin action
Source: eLife. 2026 Mar 23;14:RP108976. doi: 10.7554/eLife.108976 (PMC13008355; doi:10.7554/eLife.108976)
Supplement: Figure 4—source data 2. [file elife-108976-fig4-data2.zip › Figure 4-source data 2- Isobolograms/MFQ & PPQ/2024-08-16 MQ & PPQ Isobologram Dd2.xlsx]

## Sheet: MQ & PPQ
Dd2
MQ & PPQ
Background	0.195909
Avg	6.79869																		Well Name	P1 #Events	P3 #Events	P%
																			A1	9986	22	0.220308
																			A2	9992	21	0.210168
																			A3	9986	27	0.270379
					MQ		PPQ												A4	9991	45	0.450405
MQ (nM)	PPQ (nM)	%P-1	%P-bkgnd	% inhibition	IC50 (nM)	IC90 (nM)	IC50 (nM)	IC90 (nM)											A5	9990	181	1.81181
1000	0	0.220308	0.0243995	99.6305															A6	9988	427	4.27513
500	0	0.210168	0.0142592	99.784															A7	9991	553	5.53498
250	0	0.270379	0.0744696	98.8721															A8	9992	605	6.05484
125	0	0.450405	0.254496	96.1456		106.371		0											A9	9992	642	6.42514
62.5	0	1.81181	1.6159	75.5269	41.1177		0												A10	9996	669	6.69268
31.25	0	4.27513	4.07922	38.2197								MQ IC90	PPQ IC90		FIC90 MQ	FIC90 PPQ	Sum		A11	9995	650	6.50325
15.625	0	5.53498	5.33907	19.1391								106.371	0		1	0	1		A12	9988	552	5.52663
7.8125	0	6.05484	5.85893	11.2657								110.934	13.8668		1.0429	0.361109	1.404		B1	9990	23	0.23023
3.90625	0	6.42514	6.22923	5.6575								161.51	40.3774		1.51836	1.05148	2.56984		B2	9995	21	0.210105
1.95312	0	6.69268	6.49677	1.60562								157.762	78.8809		1.48313	2.05416	3.53729		B3	9990	49	0.49049
0	0	6.50325	6.30734	4.47449								134.659	134.659		1.26593	3.50669	4.77262		B4	9988	90	0.901081
0	0	5.52663	5.33072	19.2655								34.2037	68.4074		0.321551	1.78142	2.10297		B5	9988	366	3.6644
	Ave	6.79869	6.60278	0	41.1177	106.371	0	0				0	38.4005		0	1	1		B6	9990	575	5.75576
																			B7	9987	622	6.2281
																			B8	9989	677	6.77746
	Drug: 4:1																		B9	9991	682	6.82614
					MQ		PPQ												B10	9993	668	6.68468
MQ (nM)	PPQ (nM)	%P-1	%P-bkgnd	% inhibition	IC50 (nM)	IC90 (nM)	IC50 (nM)	IC90 (nM)				MQ IC50	PPQ IC50		FIC50 MQ	FIC50 PPQ	Sum		B11	9993	668	6.68468
800	100	0.23023	0.0343213	99.4802						Row A	1:0	41.1177	0		1	0	1		B12	9996	585	5.85234
400	50	0.210105	0.0141961	99.785						Row B	4:1	53.0235	6.62793		1.28956	0.311829	1.60138		C1	9993	15	0.150105
200	25	0.49049	0.294582	95.5385		110.934		13.8668		Row C	2:1	65.2835	16.3209		1.58772	0.767859	2.35558		C2	9990	25	0.25025
100	12.5	0.901081	0.705172	89.3201	53.0235		6.62793			Row D	1:1	57.5989	28.7994		1.40083	1.35495	2.75578		C3	9990	78	0.780781
50	6.25	3.6644	3.46849	47.4693						Row E	1:2	40.0554	40.0554		0.974166	1.88451	2.85868		C4	9988	256	2.56308
25	3.125	5.75576	5.55985	15.7954						Row F	1:4	16.6074	33.2148		0.403899	1.56268	1.96658		C5	9997	480	4.80144
12.5	1.5625	6.2281	6.03219	8.64175						Row G	0:1	0	21.255		0	1	1		C6	9989	599	5.9966
6.25	0.78125	6.77746	6.58155	0.321643													2.3076		C7	9995	695	6.95348
3.125	0.390625	6.82614	6.63023	-0.415748															C8	9994	680	6.80408
1.5625	0.195312	6.68468	6.48877	1.72675															C9	9993	658	6.58461
0	0	6.68468	6.48877	1.72675															C10	9994	670	6.70402
0	0	5.85234	5.65643	14.3326															C11	9985	728	7.29094
	Ave	6.79869	6.60278	0	53.0235	110.934	6.62793	13.8668											C12	9991	582	5.82524
																			D1	9994	19	0.190114
																			D2	9993	42	0.420294
	Drug: 2:1																		D3	9990	101	1.01101
					MQ		PPQ												D4	9993	320	3.20224
MQ (nM)	PPQ (nM)	%P-1	%P-bkgnd	% inhibition	IC50 (nM)	IC90 (nM)	IC50 (nM)	IC90 (nM)											D5	9993	508	5.08356
660	165	0.150105	-0.0458038	100.694															D6	9991	648	6.48584
330	82.5	0.25025	0.0543413	99.177															D7	9992	658	6.58527
165	41.25	0.780781	0.584872	91.142		161.51		40.3774											D8	9992	665	6.65532
82.5	20.625	2.56308	2.36717	64.149	65.2835		16.3209												D9	9990	718	7.18719
41.25	10.3125	4.80144	4.60553	30.2486															D10	9996	687	6.87275
20.625	5.15625	5.9966	5.80069	12.1479															D11	9986	693	6.93972
10.3125	2.57812	6.95348	6.75757	-2.34423															D12	9993	544	5.44381
5.15625	1.28906	6.80408	6.60817	-0.0816304															E1	9989	15	0.150165
2.57812	0.644531	6.58461	6.3887	3.24232															E2	9985	37	0.370556
1.28906	0.322266	6.70402	6.50811	1.43379															E3	9994	169	1.69101
0	0	7.29094	7.09503	-7.4551															E4	9992	336	3.36269
0	0	5.82524	5.62933	14.743															E5	9988	568	5.68682
	Ave	6.79869	6.60278	0	65.2835	161.51	16.3209	40.3774											E6	9991	659	6.59594
																			E7	9989	685	6.85754
																			E8	9989	654	6.5472
	Drug: 1:1																		E9	9991	654	6.54589
					MQ		PPQ												E10	9994	690	6.90414
MQ (nM)	PPQ (nM)	%P-1	%P-bkgnd	% inhibition	IC50 (nM)	IC90 (nM)	IC50 (nM)	IC90 (nM)											E11	9994	661	6.61397
500	250	0.190114	-0.00579485	100.088															E12	9993	513	5.13359
250	125	0.420294	0.224385	96.6017		157.762		78.8809											F1	9992	24	0.240192
125	62.5	1.01101	0.815102	87.6552															F2	9993	34	0.340238
62.5	31.25	3.20224	3.00633	54.4687	57.5989		28.7994												F3	9996	35	0.35014
31.25	15.625	5.08356	4.88765	25.9759															F4	9991	115	1.15104
15.625	7.8125	6.48584	6.28993	4.73823															F5	9988	464	4.64557
7.8125	3.90625	6.58527	6.38936	3.23234															F6	9993	612	6.12429
3.90625	1.95312	6.65532	6.45942	2.17133															F7	9995	692	6.92346
1.95312	0.976562	7.18719	6.99128	-5.8838															F8	9989	664	6.64731
0.976562	0.488281	6.87275	6.67684	-1.1216															F9	9995	692	6.92346
0	0	6.93972	6.74381	-2.13581															F10	9990	653	6.53654
0	0	5.44381	5.2479	20.5199															F11	9986	670	6.70939
	Ave	6.79869	6.60278	0	57.5989	157.762	28.7994	78.8809											F12	9990	544	5.44545
																			G1	9987	19	0.190247
																			G2	9989	8	0.0800881
	Drug: 1:2																		G3	9991	15	0.150135
					MQ		PPQ												G4	9993	20	0.20014
MQ (nM)	PPQ (nM)	%P-1	%P-bkgnd	% inhibition	IC50 (nM)	IC90 (nM)	IC50 (nM)	IC90 (nM)											G5	9992	105	1.05084
330	330	0.150165	-0.0457437	100.693															G6	9989	487	4.87536
165	165	0.370556	0.174647	97.355		134.659		134.659											G7	9990	623	6.23624
82.5	82.5	1.69101	1.49511	77.3564															G8	9986	685	6.8596
41.25	41.25	3.36269	3.16678	52.0387	40.0554		40.0554												G9	9993	710	7.10497
20.625	20.625	5.68682	5.49092	16.8394															G10	9993	711	7.11498
10.3125	10.3125	6.59594	6.40003	3.07077															G11	9987	684	6.8489
5.15625	5.15625	6.85754	6.66163	-0.891302															G12	9991	514	5.14463
2.57812	2.57812	6.5472	6.35129	3.80886
1.28906	1.28906	6.54589	6.34998	3.82871
0.644531	0.644531	6.90414	6.70823	-1.59705
0	0	6.61397	6.41806	2.79767
0	0	5.13359	4.93768	25.2181
	Ave	6.79869	6.60278	0	40.0554	134.659	40.0554	134.659
	Drug: 1:4
					MQ		PPQ
MQ (nM)	PPQ (nM)	%P-1	%P-bkgnd	% inhibition	IC50 (nM)	IC90 (nM)	IC50 (nM)	IC90 (nM)
200	400	0.240192	0.0442832	99.3293
100	200	0.340238	0.144329	97.8141
50	100	0.35014	0.154231	97.6641		34.2037		68.4074
25	50	1.15104	0.955127	85.5345	16.6074		33.2148
12.5	25	4.64557	4.44967	32.6092
6.25	12.5	6.12429	5.92838	10.214
3.125	6.25	6.92346	6.72755	-1.88964
1.5625	3.125	6.64731	6.4514	2.29268
0.78125	1.5625	6.92346	6.72755	-1.88964
0.390625	0.78125	6.53654	6.34063	3.97039
0	0	6.70939	6.51348	1.35245
0	0	5.44545	5.24954	20.4951
	Ave	6.79869	6.60278	0	16.6074	34.2037	33.2148	68.4074
	Drug: 0:1
					MQ		PPQ
MQ (nM)	PPQ (nM)	%P-1	%P-bkgnd	% inhibition	IC50 (nM)	IC90 (nM)	IC50 (nM)	IC90 (nM)
0	500	0.190247	-0.0056616	100.086
0	250	0.0800881	-0.115821	101.754
0	125	0.150135	-0.0457738	100.693
0	62.5	0.20014	0.00423118	99.9359		0		38.4005
0	31.25	1.05084	0.854932	87.0519	0		21.255
0	15.625	4.87536	4.67945	29.1291
0	7.8125	6.23624	6.04033	8.51847
0	3.90625	6.8596	6.66369	-0.922503
1	1.95312	7.10497	6.90906	-4.63866
0	0.976562	7.11498	6.91907	-4.79022
0	0	6.8489	6.65299	-0.760452
0	0	5.14463	4.94872	25.051
	Ave	6.79869	6.60278	0	0	0	21.255	38.4005
