# Supplementary material for: 4-Aminoquinolines block heme iron reactivity and interfere with artemisinin action
Source: eLife. 2026 Mar 23;14:RP108976. doi: 10.7554/eLife.108976 (PMC13008355; doi:10.7554/eLife.108976)
Supplement: Figure 4—source data 2. [file elife-108976-fig4-data2.zip › Figure 4-source data 2- Isobolograms/MFQ & PPQ/2024-08-20 MQ & PPQ Isobologram Dd2.xlsx]

## Sheet: MQ & PPQ
Dd2
MQ & PPQ
Background	0.212922
Avg	6.34572																		Well Name	P1 #Events	P3 #Events	P%
																			A1	9994	19	0.190114
																			A2	9999	17	0.170017
																			A3	9998	21	0.210042
					MQ		PPQ												A4	9996	16	0.160064
MQ (nM)	PPQ (nM)	%P-1	%P-bkgnd	% inhibition	IC50 (nM)	IC90 (nM)	IC50 (nM)	IC90 (nM)											A5	9998	68	0.680136
1000	0	0.190114	-0.0228082	100.372															A6	9997	185	1.85056
500	0	0.170017	-0.0429053	100.7															A7	9997	392	3.92118
250	0	0.210042	-0.0028803	100.047															A8	9998	508	5.08102
125	0	0.160064	-0.0528583	100.862															A9	9998	507	5.07101
62.5	0	0.680136	0.467214	92.3817		58.6001		0											A10	9998	571	5.71114
31.25	0	1.85056	1.63763	73.2971	20.4685		0					MQ IC90	PPQ IC90		FIC90 MQ	FIC90 PPQ	Sum		A11	9997	491	4.91147
15.625	0	3.92118	3.70825	39.5341								58.6001	0		1	0	1		A12	10000	518	5.18
7.8125	0	5.08102	4.86809	20.622								85.2245	10.6531		1.45434	0.21321	1.66755		B1	9998	23	0.230046
3.90625	0	5.07101	4.85809	20.7851								78.1023	19.5256		1.3328	0.390784	1.72359		B2	9997	15	0.150045
1.95312	0	5.71114	5.49822	10.3473								188.675	94.3374		3.2197	1.88806	5.10777		B3	9997	22	0.220066
0	0	4.91147	4.69855	23.3865								156.613	156.613		2.67258	3.13445	5.80702		B4	9998	43	0.430086
0	0	5.18	4.96708	19.008								61.5673	123.135		1.05064	2.46441	3.51505		B5	9997	177	1.77053
	Ave	6.34572	6.1328	0	20.4685	58.6001	0	0				0	49.9652		0	1	1		B6	10096	396	3.92235
																			B7	10000	490	4.9
																			B8	10037	531	5.29043
	Drug: 4:1																		B9	9997	577	5.77173
					MQ		PPQ												B10	9997	620	6.20186
MQ (nM)	PPQ (nM)	%P-1	%P-bkgnd	% inhibition	IC50 (nM)	IC90 (nM)	IC50 (nM)	IC90 (nM)				MQ IC50	PPQ IC50		FIC50 MQ	FIC50 PPQ	Sum		B11	9996	632	6.32253
800	100	0.230046	0.0171237	99.7208						Row A	1:0	20.4685	0		1	0	1		B12	9998	517	5.17103
400	50	0.150045	-0.0628773	101.025						Row B	4:1	32.4707	4.05884		1.58638	0.171342	1.75772		C1	9997	26	0.260078
200	25	0.220066	0.00714371	99.8835						Row C	2:1	33.993	8.49826		1.66075	0.35875	2.0195		C2	9997	24	0.240072
100	12.5	0.430086	0.217164	96.459		85.2245		10.6531		Row D	1:1	60.1586	30.0793		2.93909	1.26978	4.20887		C3	9997	30	0.30009
50	6.25	1.77053	1.55761	74.602	32.4707		4.05884			Row E	1:2	51.2946	51.2946		2.50603	2.16538	4.67141		C4	9994	62	0.620372
25	3.125	3.92235	3.70942	39.515						Row F	1:4	21.2559	42.5119		1.03847	1.79462	2.83309		C5	9996	255	2.55102
12.5	1.5625	4.9	4.68708	23.5736						Row G	0:1	0	23.6885		0	1	1		C6	9998	462	4.62092
6.25	0.78125	5.29043	5.0775	17.2074													3.09812		C7	9998	502	5.021
3.125	0.390625	5.77173	5.55881	9.35936															C8	10000	565	5.65
1.5625	0.195312	6.20186	5.98894	2.34577															C9	9999	592	5.92059
0	0	6.32253	6.10961	0.378181															C10	9994	652	6.52391
0	0	5.17103	4.95811	19.1542															C11	9999	707	7.07071
	Ave	6.34572	6.1328	0	32.4707	85.2245	4.05884	10.6531											C12	10000	586	5.86
																			D1	9997	23	0.230069
																			D2	9993	35	0.350245
	Drug: 2:1																		D3	9997	132	1.3204
					MQ		PPQ												D4	9996	312	3.12125
MQ (nM)	PPQ (nM)	%P-1	%P-bkgnd	% inhibition	IC50 (nM)	IC90 (nM)	IC50 (nM)	IC90 (nM)											D5	9998	523	5.23105
660	165	0.260078	0.0471557	99.2311															D6	10000	531	5.31
330	82.5	0.240072	0.0271497	99.5573															D7	9996	656	6.56263
165	41.25	0.30009	0.0871677	98.5787															D8	10096	686	6.79477
82.5	20.625	0.620372	0.40745	93.3562		78.1023		19.5256											D9	9999	628	6.28063
41.25	10.3125	2.55102	2.3381	61.8755	33.993		8.49826												D10	9996	615	6.15246
20.625	5.15625	4.62092	4.408	28.1242															D11	9997	646	6.46194
10.3125	2.57812	5.021	4.80808	21.6005															D12	9998	518	5.18104
5.15625	1.28906	5.65	5.43708	11.3443															E1	9999	27	0.270027
2.57812	0.644531	5.92059	5.70767	6.93207															E2	9998	70	0.70014
1.28906	0.322266	6.52391	6.31099	-2.90556															E3	9999	194	1.94019
0	0	7.07071	6.85778	-11.8214															E4	9999	371	3.71037
0	0	5.86	5.64708	7.92007															E5	10000	513	5.13
	Ave	6.34572	6.1328	0	33.993	78.1023	8.49826	19.5256											E6	9996	609	6.09244
																			E7	10000	679	6.79
																			E8	9997	705	7.05212
	Drug: 1:1																		E9	9999	651	6.51065
					MQ		PPQ												E10	9997	682	6.82205
MQ (nM)	PPQ (nM)	%P-1	%P-bkgnd	% inhibition	IC50 (nM)	IC90 (nM)	IC50 (nM)	IC90 (nM)											E11	10061	658	6.54011
500	250	0.230069	0.0171467	99.7204															E12	9999	567	5.67057
250	125	0.350245	0.137323	97.7608		188.675		94.3374											F1	9998	16	0.160032
125	62.5	1.3204	1.10747	81.9418															F2	9998	48	0.480096
62.5	31.25	3.12125	2.90833	52.5775	60.1586		30.0793												F3	9996	93	0.930372
31.25	15.625	5.23105	5.01812	18.1756															F4	9998	261	2.61052
15.625	7.8125	5.31	5.09708	16.8882															F5	9993	484	4.84339
7.8125	3.90625	6.56263	6.3497	-3.53677															F6	10025	553	5.51621
3.90625	1.95312	6.79477	6.58185	-7.32207															F7	9997	639	6.39192
1.95312	0.976562	6.28063	6.06771	1.06141															F8	9998	655	6.55131
0.976562	0.488281	6.15246	5.93954	3.15127															F9	9997	661	6.61198
0	0	6.46194	6.24902	-1.895															F10	9994	646	6.46388
0	0	5.18104	4.96811	18.9911															F11	9999	648	6.48065
	Ave	6.34572	6.1328	0	60.1586	188.675	30.0793	94.3374											F12	9998	532	5.32106
																			G1	9994	15	0.15009
																			G2	9998	15	0.15003
	Drug: 1:2																		G3	9997	21	0.210063
					MQ		PPQ												G4	9998	12	0.120024
MQ (nM)	PPQ (nM)	%P-1	%P-bkgnd	% inhibition	IC50 (nM)	IC90 (nM)	IC50 (nM)	IC90 (nM)											G5	9997	188	1.88056
330	330	0.270027	0.0571047	99.0689															G6	9998	477	4.77095
165	165	0.70014	0.487218	92.0555		156.613		156.613											G7	9998	633	6.33127
82.5	82.5	1.94019	1.72727	71.8355	51.2946		51.2946												G8	9999	664	6.64066
41.25	41.25	3.71037	3.49745	42.9714															G9	10024	704	7.02314
20.625	20.625	5.13	4.91708	19.8233															G10	9997	608	6.08182
10.3125	10.3125	6.09244	5.87951	4.13001															G11	9996	663	6.63265
5.15625	5.15625	6.79	6.57708	-7.24429															G12	9999	556	5.56056
2.57812	2.57812	7.05212	6.83919	-11.5183
1.28906	1.28906	6.51065	6.29773	-2.68929
0.644531	0.644531	6.82205	6.60912	-7.76684
0	0	6.54011	6.32718	-3.16957
0	0	5.67057	5.45764	11.0089
	Ave	6.34572	6.1328	0	51.2946	156.613	51.2946	156.613
	Drug: 1:4
					MQ		PPQ
MQ (nM)	PPQ (nM)	%P-1	%P-bkgnd	% inhibition	IC50 (nM)	IC90 (nM)	IC50 (nM)	IC90 (nM)
200	400	0.160032	-0.0528903	100.862
100	200	0.480096	0.267174	95.6435		61.5673		123.135
50	100	0.930372	0.71745	88.3014
25	50	2.61052	2.3976	60.9053	21.2559		42.5119
12.5	25	4.84339	4.63047	24.4967
6.25	12.5	5.51621	5.30329	13.5258
3.125	6.25	6.39192	6.179	-0.753253
1.5625	3.125	6.55131	6.33839	-3.35227
0.78125	1.5625	6.61198	6.39906	-4.3416
0.390625	0.78125	6.46388	6.25096	-1.92663
0	0	6.48065	6.26773	-2.20007
0	0	5.32106	5.10814	16.7078
	Ave	6.34572	6.1328	0	21.2559	61.5673	42.5119	123.135
	Drug: 0:1
					MQ		PPQ
MQ (nM)	PPQ (nM)	%P-1	%P-bkgnd	% inhibition	IC50 (nM)	IC90 (nM)	IC50 (nM)	IC90 (nM)
0	500	0.15009	-0.0628323	101.025
0	250	0.15003	-0.0628923	101.026
0	125	0.210063	-0.00285929	100.047
0	62.5	0.120024	-0.0928983	101.515		0		49.9652
0	31.25	1.88056	1.66764	72.8078	0		23.6885
0	15.625	4.77095	4.55803	25.6778
0	7.8125	6.33127	6.11834	0.235713
0	3.90625	6.64066	6.42774	-4.80926
1	1.95312	7.02314	6.81022	-11.0459
0	0.976562	6.08182	5.8689	4.30305
0	0	6.63265	6.41973	-4.67863
0	0	5.56056	5.34763	12.8027
	Ave	6.34572	6.1328	0	0	0	23.6885	49.9652
