# Supplementary material for: 4-Aminoquinolines block heme iron reactivity and interfere with artemisinin action
Source: eLife. 2026 Mar 23;14:RP108976. doi: 10.7554/eLife.108976 (PMC13008355; doi:10.7554/eLife.108976)
Supplement: Figure 4—source data 2. [file elife-108976-fig4-data2.zip › Figure 4-source data 2- Isobolograms/MFQ & PPQ/2024-08-27_MQ & PPQ Isobologram Dd2.xlsx]

## Sheet: MQ & PPQ
Dd2
MQ & PPQ
Background	0.132902
Avg	5.77813																		Well Name	P1 #Events	P3 #Events	P%
																			A1	10000	14	0.14
																			A2	9998	11	0.110022
																			A3	10149	15	0.147798
					MQ		PPQ												A4	9996	15	0.15006
MQ (nM)	PPQ (nM)	%P-1	%P-bkgnd	% inhibition	IC50 (nM)	IC90 (nM)	IC50 (nM)	IC90 (nM)											A5	9998	54	0.540108
1000	0	0.14	0.00709754	99.8743															A6	10000	198	1.98
500	0	0.110022	-0.0228805	100.405															A7	9998	391	3.91078
250	0	0.147798	0.0148954	99.7361															A8	9998	454	4.54091
125	0	0.15006	0.0171576	99.6961															A9	9999	512	5.12051
62.5	0	0.540108	0.407206	92.7867		59.0857		0											A10	10000	579	5.79
31.25	0	1.98	1.8471	67.2804	23.3555		0					MQ IC90	PPQ IC90		FIC90 MQ	FIC90 PPQ	Sum		A11	9997	557	5.57167
15.625	0	3.91078	3.77788	33.0784								59.0857	0		1	0	1		A12	9999	445	4.45045
7.8125	0	4.54091	4.40801	21.9163								86.8878	10.861		1.47054	0.386861	1.8574		B1	9992	22	0.220176
3.90625	0	5.12051	4.98761	11.6492								101.963	25.4907		1.72568	0.907962	2.63364		B2	10000	12	0.12
1.95312	0	5.79	5.6571	-0.210201								114.617	57.3083		1.93983	2.04128	3.98112		B3	9999	16	0.160016
0	0	5.57167	5.43877	3.65728								124.063	124.063		2.09971	4.41904	6.51875		B4	9999	38	0.380038
0	0	4.45045	4.31754	23.5188								33.9776	67.9552		0.575056	2.42052	2.99558		B5	9998	159	1.59032
	Ave	5.77813	5.64523	0	23.3555	59.0857	0	0				0	28.0746		0	1	1		B6	10000	414	4.14
																			B7	10023	451	4.49965
																			B8	10114	540	5.33913
	Drug: 4:1																		B9	9997	518	5.18155
					MQ		PPQ												B10	10000	533	5.33
MQ (nM)	PPQ (nM)	%P-1	%P-bkgnd	% inhibition	IC50 (nM)	IC90 (nM)	IC50 (nM)	IC90 (nM)				MQ IC50	PPQ IC50		FIC50 MQ	FIC50 PPQ	Sum		B11	9998	648	6.4813
800	100	0.220176	0.0872737	98.454						Row A	1:0	23.3555	0		1	0	1		B12	9999	484	4.84048
400	50	0.12	-0.0129025	100.229						Row B	4:1	36.614	4.57675		1.56768	0.318516	1.8862		C1	9998	15	0.15003
200	25	0.160016	0.0271135	99.5197						Row C	2:1	42.504	10.626		1.81987	0.739509	2.55937		C2	9999	12	0.120012
100	12.5	0.380038	0.247136	95.6222		86.8878		10.861		Row D	1:1	51.9993	25.9997		2.22642	1.80943	4.03585		C3	9998	17	0.170034
50	6.25	1.59032	1.45742	74.1832	36.614		4.57675			Row E	1:2	36.4202	36.4202		1.55938	2.53464	4.09402		C4	9997	86	0.860258
25	3.125	4.14	4.0071	29.018						Row F	1:4	12.9447	25.8895		0.554246	1.80176	2.35601		C5	9996	302	3.02121
12.5	1.5625	4.49965	4.36675	22.6471						Row G	0:1	0	14.369		0	1	1		C6	9998	488	4.88098
6.25	0.78125	5.33913	5.20623	7.77647													2.98629		C7	9999	528	5.28053
3.125	0.390625	5.18155	5.04865	10.5678															C8	9997	548	5.48164
1.5625	0.195312	5.33	5.1971	7.93827															C9	9996	478	4.78191
0	0	6.4813	6.34839	-12.4559															C10	9998	611	6.11122
0	0	4.84048	4.70758	16.6096															C11	9998	583	5.83117
	Ave	5.77813	5.64523	0	36.614	86.8878	4.57675	10.861											C12	9997	491	4.91147
																			D1	9999	9	0.090009
																			D2	9994	15	0.15009
	Drug: 2:1																		D3	9997	36	0.360108
					MQ		PPQ												D4	9998	239	2.39048
MQ (nM)	PPQ (nM)	%P-1	%P-bkgnd	% inhibition	IC50 (nM)	IC90 (nM)	IC50 (nM)	IC90 (nM)											D5	9995	407	4.07204
660	165	0.15003	0.0171276	99.6966															D6	9995	549	5.49275
330	82.5	0.120012	-0.0128905	100.228															D7	9999	528	5.28053
165	41.25	0.170034	0.0371316	99.3422		101.963		25.4907											D8	9997	553	5.53166
82.5	20.625	0.860258	0.727356	87.1156	42.504		10.626												D9	10000	602	6.02
41.25	10.3125	3.02121	2.88831	48.8364															D10	9998	581	5.81116
20.625	5.15625	4.88098	4.74807	15.8923															D11	9999	604	6.0406
10.3125	2.57812	5.28053	5.14763	8.81462															D12	9997	498	4.98149
5.15625	1.28906	5.48164	5.34874	5.25203															E1	9998	14	0.140028
2.57812	0.644531	4.78191	4.64901	17.6471															E2	9997	34	0.340102
1.28906	0.322266	6.11122	5.97832	-5.90035															E3	9998	106	1.06021
0	0	5.83117	5.69826	-0.939423															E4	9997	247	2.47074
0	0	4.91147	4.77857	15.3521															E5	9998	454	4.54091
	Ave	5.77813	5.64523	0	42.504	101.963	10.626	25.4907											E6	9997	531	5.31159
																			E7	9998	517	5.17103
																			E8	9998	557	5.57111
	Drug: 1:1																		E9	9999	591	5.91059
					MQ		PPQ												E10	9999	601	6.0106
MQ (nM)	PPQ (nM)	%P-1	%P-bkgnd	% inhibition	IC50 (nM)	IC90 (nM)	IC50 (nM)	IC90 (nM)											E11	9997	548	5.48164
500	250	0.090009	-0.0428935	100.76															E12	9998	424	4.24085
250	125	0.15009	0.0171876	99.6955															F1	9995	12	0.12006
125	62.5	0.360108	0.227206	95.9753		114.617		57.3083											F2	10000	31	0.31
62.5	31.25	2.39048	2.25758	60.0092	51.9993		25.9997												F3	9999	30	0.30003
31.25	15.625	4.07204	3.93913	30.2219															F4	9999	92	0.920092
15.625	7.8125	5.49275	5.35984	5.05537															F5	9998	303	3.03061
7.8125	3.90625	5.28053	5.14763	8.81462															F6	9998	451	4.5109
3.90625	1.95312	5.53166	5.39876	4.36606															F7	9995	486	4.86243
1.95312	0.976562	6.02	5.8871	-4.28444															F8	10000	525	5.25
0.976562	0.488281	5.81116	5.67826	-0.58507															F9	9999	590	5.90059
0	0	6.0406	5.9077	-4.64942															F10	9999	552	5.52055
0	0	4.98149	4.84859	14.1117															F11	9999	553	5.53055
	Ave	5.77813	5.64523	0	51.9993	114.617	25.9997	57.3083											F12	9998	419	4.19084
																			G1	9998	7	0.070014
																			G2	9999	6	0.060006
	Drug: 1:2																		G3	9993	13	0.130091
					MQ		PPQ												G4	9999	11	0.110011
MQ (nM)	PPQ (nM)	%P-1	%P-bkgnd	% inhibition	IC50 (nM)	IC90 (nM)	IC50 (nM)	IC90 (nM)											G5	9999	24	0.240024
330	330	0.140028	0.00712555	99.8738															G6	9997	249	2.49075
165	165	0.340102	0.2072	96.3297		124.063		124.063											G7	9997	538	5.38161
82.5	82.5	1.06021	0.92731	83.5736															G8	9997	572	5.72172
41.25	41.25	2.47074	2.33784	58.5874	36.4202		36.4202												G9	9998	575	5.75115
20.625	20.625	4.54091	4.40801	21.9163															G10	9997	573	5.73172
10.3125	10.3125	5.31159	5.17869	8.26432															G11	10000	551	5.51
5.15625	5.15625	5.17103	5.03813	10.7542															G12	9998	492	4.92098
2.57812	2.57812	5.57111	5.43821	3.66716
1.28906	1.28906	5.91059	5.77769	-2.34636
0.644531	0.644531	6.0106	5.8777	-4.11794
0	0	5.48164	5.34874	5.25203
0	0	4.24085	4.10795	27.2316
	Ave	5.77813	5.64523	0	36.4202	124.063	36.4202	124.063
	Drug: 1:4
					MQ		PPQ
MQ (nM)	PPQ (nM)	%P-1	%P-bkgnd	% inhibition	IC50 (nM)	IC90 (nM)	IC50 (nM)	IC90 (nM)
200	400	0.12006	-0.0128424	100.227
100	200	0.31	0.177098	96.8629
50	100	0.30003	0.167128	97.0395		33.9776		67.9552
25	50	0.920092	0.78719	86.0557	12.9447		25.8895
12.5	25	3.03061	2.8977	48.6699
6.25	12.5	4.5109	4.378	22.4478
3.125	6.25	4.86243	4.72953	16.2208
1.5625	3.125	5.25	5.1171	9.35539
0.78125	1.5625	5.90059	5.76769	-2.1692
0.390625	0.78125	5.52055	5.38765	4.56282
0	0	5.53055	5.39765	4.38566
0	0	4.19084	4.05794	28.1175
	Ave	5.77813	5.64523	0	12.9447	33.9776	25.8895	67.9552
	Drug: 0:1
					MQ		PPQ
MQ (nM)	PPQ (nM)	%P-1	%P-bkgnd	% inhibition	IC50 (nM)	IC90 (nM)	IC50 (nM)	IC90 (nM)
0	500	0.070014	-0.0628885	101.114
0	250	0.060006	-0.0728965	101.291
0	125	0.130091	-0.00281139	100.05
0	62.5	0.110011	-0.0228915	100.406
0	31.25	0.240024	0.107122	98.1024		0		28.0746
0	15.625	2.49075	2.35784	58.233	0		14.369
0	7.8125	5.38161	5.24871	7.02397
0	3.90625	5.72172	5.58881	0.999377
1	1.95312	5.75115	5.61825	0.477986
0	0.976562	5.73172	5.59882	0.822183
0	0	5.51	5.3771	4.74974
0	0	4.92098	4.78808	15.1836
	Ave	5.77813	5.64523	0	0	0	14.369	28.0746
