# Supplementary material for: 4-Aminoquinolines block heme iron reactivity and interfere with artemisinin action
Source: eLife. 2026 Mar 23;14:RP108976. doi: 10.7554/eLife.108976 (PMC13008355; doi:10.7554/eLife.108976)
Supplement: Figure 4—source data 2. [file elife-108976-fig4-data2.zip › Figure 4-source data 2- Isobolograms/MFQ & PPQ/2024-09-03_MQ & PPQ Isobologram Dd2.xlsx]

## Sheet: MQ & PPQ
Dd2
MQ & PPQ
Background	0.172604
Avg	8.4886																		Well Name	P1 #Events	P3 #Events	P%
																			A1	9996	19	0.190076
																			A2	10000	15	0.15
																			A3	9997	9	0.090027
					MQ		PPQ												A4	9999	35	0.350035
MQ (nM)	PPQ (nM)	%P-1	%P-bkgnd	% inhibition	IC50 (nM)	IC90 (nM)	IC50 (nM)	IC90 (nM)											A5	9994	137	1.37082
1000	0	0.190076	0.0174716	99.7899															A6	9995	460	4.6023
500	0	0.15	-0.0226045	100.272															A7	9999	640	6.40064
250	0	0.090027	-0.0825774	100.993															A8	9994	788	7.88473
125	0	0.350035	0.177431	97.8664		84.947		0											A9	9997	789	7.89237
62.5	0	1.37082	1.19822	85.5914	33.8774		0												A10	9995	740	7.4037
31.25	0	4.6023	4.4297	46.7328								MQ IC90	PPQ IC90		FIC90 MQ	FIC90 PPQ	Sum		A11	9995	769	7.69385
15.625	0	6.40064	6.22804	25.1078								84.947	0		1	0	1		A12	9993	577	5.77404
7.8125	0	7.88473	7.71213	7.26159								135.219	16.9023		1.5918	0.275325	1.86713		B1	9995	15	0.150075
3.90625	0	7.89237	7.71976	7.16976								139.787	34.9468		1.64558	0.569254	2.21483		B2	9992	20	0.20016
1.95312	0	7.4037	7.2311	13.046								121.72	60.8598		1.43289	0.991355	2.42424		B3	9997	33	0.330099
0	0	7.69385	7.52124	9.55697								141.48	141.48		1.66551	2.30459	3.9701		B4	9995	137	1.37069
0	0	5.77404	5.60144	32.6426								79.2645	158.529		0.933105	2.58231	3.51541		B5	9998	450	4.5009
	Ave	8.4886	8.316	0	33.8774	84.947	0	0				0	61.3905		0	1	1		B6	9992	694	6.94556
																			B7	9997	765	7.6523
																			B8	9999	763	7.63076
	Drug: 4:1																		B9	9997	875	8.75263
					MQ		PPQ												B10	9996	717	7.17287
MQ (nM)	PPQ (nM)	%P-1	%P-bkgnd	% inhibition	IC50 (nM)	IC90 (nM)	IC50 (nM)	IC90 (nM)				MQ IC50	PPQ IC50		FIC50 MQ	FIC50 PPQ	Sum		B11	9998	863	8.63173
800	100	0.150075	-0.0225294	100.271						Row A	1:0	33.8774	0		1	0	1		B12	9999	625	6.25063
400	50	0.20016	0.0275557	99.6686						Row B	4:1	52.7202	6.59002		1.5562	0.194865	1.75107		C1	9997	19	0.190057
200	25	0.330099	0.157495	98.1061		135.219		16.9023		Row C	2:1	58.5908	14.6477		1.72949	0.433128	2.16262		C2	9996	11	0.110044
100	12.5	1.37069	1.19808	85.5931	52.7202		6.59002			Row D	1:1	58.2823	29.1412		1.72039	0.861696	2.58208		C3	9998	42	0.420084
50	6.25	4.5009	4.3283	47.9522						Row E	1:2	55.5444	55.5444		1.63957	1.64243	3.282		C4	9994	233	2.3314
25	3.125	6.94556	6.77295	18.5552						Row F	1:4	23.5614	47.1228		0.695489	1.39341	2.0889		C5	9999	578	5.78058
12.5	1.5625	7.6523	7.47969	10.0566						Row G	0:1	0	33.8184		0	1	1		C6	9998	701	7.0114
6.25	0.78125	7.63076	7.45816	10.3156													2.37333		C7	9996	766	7.66307
3.125	0.390625	8.75263	8.58002	-3.17486															C8	9999	829	8.29083
1.5625	0.195312	7.17287	7.00026	15.8217															C9	9996	855	8.55342
0	0	8.63173	8.45912	-1.72104															C10	9997	860	8.60258
0	0	6.25063	6.07802	26.9117															C11	9997	852	8.52256
	Ave	8.4886	8.316	0	52.7202	135.219	6.59002	16.9023											C12	9994	622	6.22373
																			D1	10202	11	0.107822
																			D2	9995	12	0.12006
	Drug: 2:1																		D3	9996	84	0.840336
					MQ		PPQ												D4	9994	396	3.96238
MQ (nM)	PPQ (nM)	%P-1	%P-bkgnd	% inhibition	IC50 (nM)	IC90 (nM)	IC50 (nM)	IC90 (nM)											D5	9999	669	6.69067
660	165	0.190057	0.0174526	99.7901															D6	9996	777	7.77311
330	82.5	0.110044	-0.0625604	100.752															D7	9994	852	8.52512
165	41.25	0.420084	0.24748	97.0241		139.787		34.9468											D8	9997	700	7.0021
82.5	20.625	2.3314	2.15879	74.0405	58.5908		14.6477												D9	9996	827	8.27331
41.25	10.3125	5.78058	5.60797	32.5641															D10	9996	874	8.7435
20.625	5.15625	7.0114	6.8388	17.7634															D11	9997	856	8.56257
10.3125	2.57812	7.66307	7.49046	9.92712															D12	9996	628	6.28251
5.15625	1.28906	8.29083	8.11822	2.37825															E1	9998	15	0.15003
2.57812	0.644531	8.55342	8.38082	-0.779422															E2	10059	47	0.467243
1.28906	0.322266	8.60258	8.42998	-1.37056															E3	9997	235	2.35071
0	0	8.52256	8.34995	-0.408275															E4	9999	538	5.38054
0	0	6.22373	6.05113	27.2351															E5	9999	729	7.29073
	Ave	8.4886	8.316	0	58.5908	139.787	14.6477	34.9468											E6	9996	799	7.9932
																			E7	9999	814	8.14081
																			E8	10000	780	7.8
	Drug: 1:1																		E9	9997	841	8.41252
					MQ		PPQ												E10	9995	798	7.98399
MQ (nM)	PPQ (nM)	%P-1	%P-bkgnd	% inhibition	IC50 (nM)	IC90 (nM)	IC50 (nM)	IC90 (nM)											E11	9997	870	8.70261
500	250	0.107822	-0.0647825	100.779															E12	9999	656	6.56066
250	125	0.12006	-0.0525444	100.632															F1	9997	27	0.270081
125	62.5	0.840336	0.667732	91.9705		121.72		60.8598											F2	9999	61	0.610061
62.5	31.25	3.96238	3.78977	54.4279	58.2823		29.1412												F3	9997	156	1.56047
31.25	15.625	6.69067	6.51806	21.6202															F4	9997	406	4.06122
15.625	7.8125	7.77311	7.6005	8.60384															F5	9997	640	6.40192
7.8125	3.90625	8.52512	8.35251	-0.439039															F6	9994	810	8.10486
3.90625	1.95312	7.0021	6.8295	17.8752															F7	9996	814	8.14326
1.95312	0.976562	8.27331	8.1007	2.58893															F8	9998	881	8.81176
0.976562	0.488281	8.7435	8.57089	-3.06509															F9	9997	832	8.3225
0	0	8.56257	8.38996	-0.88942															F10	9990	896	8.96897
0	0	6.28251	6.10991	26.5283															F11	9996	863	8.63345
	Ave	8.4886	8.316	0	58.2823	121.72	29.1412	60.8598											F12	10059	622	6.18352
																			G1	9994	15	0.15009
																			G2	9997	14	0.140042
	Drug: 1:2																		G3	9996	11	0.110044
					MQ		PPQ												G4	9996	87	0.870348
MQ (nM)	PPQ (nM)	%P-1	%P-bkgnd	% inhibition	IC50 (nM)	IC90 (nM)	IC50 (nM)	IC90 (nM)											G5	9999	464	4.64046
330	330	0.15003	-0.0225744	100.271															G6	9999	743	7.43074
165	165	0.467243	0.294639	96.457		141.48		141.48											G7	9996	798	7.98319
82.5	82.5	2.35071	2.1781	73.8083	55.5444		55.5444												G8	9996	792	7.92317
41.25	41.25	5.38054	5.20793	37.3745															G9	9996	884	8.84354
20.625	20.625	7.29073	7.11812	14.4045															G10	9999	859	8.59086
10.3125	10.3125	7.9932	7.82059	5.95728															G11	9996	867	8.67347
5.15625	5.15625	8.14081	7.96821	4.18219															G12	9994	605	6.05363
2.57812	2.57812	7.8	7.6274	8.28048
1.28906	1.28906	8.41252	8.23992	0.914873
0.644531	0.644531	7.98399	7.81139	6.06797
0	0	8.70261	8.53001	-2.57343
0	0	6.56066	6.38805	23.1836
	Ave	8.4886	8.316	0	55.5444	141.48	55.5444	141.48
	Drug: 1:4
					MQ		PPQ
MQ (nM)	PPQ (nM)	%P-1	%P-bkgnd	% inhibition	IC50 (nM)	IC90 (nM)	IC50 (nM)	IC90 (nM)
200	400	0.270081	0.0974766	98.8278
100	200	0.610061	0.437457	94.7396		79.2645		158.529
50	100	1.56047	1.38786	83.3109
25	50	4.06122	3.88861	53.2394	23.5614		47.1228
12.5	25	6.40192	6.22932	25.0924
6.25	12.5	8.10486	7.93226	4.6145
3.125	6.25	8.14326	7.97065	4.15281
1.5625	3.125	8.81176	8.63916	-3.88598
0.78125	1.5625	8.3225	8.14989	1.99745
0.390625	0.78125	8.96897	8.79636	-5.77639
0	0	8.63345	8.46085	-1.74181
0	0	6.18352	6.01091	27.7187
	Ave	8.4886	8.316	0	23.5614	79.2645	47.1228	158.529
	Drug: 0:1
					MQ		PPQ
MQ (nM)	PPQ (nM)	%P-1	%P-bkgnd	% inhibition	IC50 (nM)	IC90 (nM)	IC50 (nM)	IC90 (nM)
0	500	0.15009	-0.0225144	100.271
0	250	0.140042	-0.0325624	100.392
0	125	0.110044	-0.0625604	100.752
0	62.5	0.870348	0.697744	91.6096	0	0	33.8184	61.3905
0	31.25	4.64046	4.46786	46.2739
0	15.625	7.43074	7.25814	12.7208
0	7.8125	7.98319	7.81059	6.07758
0	3.90625	7.92317	7.75056	6.79937
1	1.95312	8.84354	8.67093	-4.26807
0	0.976562	8.59086	8.41825	-1.22961
0	0	8.67347	8.50086	-2.223
0	0	6.05363	5.88103	29.2806
	Ave	8.4886	8.316	0	0	0	33.8184	61.3905
