# Supplementary material for: 4-Aminoquinolines block heme iron reactivity and interfere with artemisinin action
Source: eLife. 2026 Mar 23;14:RP108976. doi: 10.7554/eLife.108976 (PMC13008355; doi:10.7554/eLife.108976)
Supplement: Figure 4—source data 2. [file elife-108976-fig4-data2.zip › Figure 4-source data 2- Isobolograms/PPQ & OZ439/2025-01-17 PPQ & OZ439 Isobologram Dd2.xlsx]

## Sheet: PPQ
Dd2
PPQ & OZ439
Background	0.165089
Avg	4.30664																		Well Name	P1 #Events	P3 #Events	P%
																			A1	9998	5	0.05001
																			A2	9997	10	0.10003
																			A3	9996	12	0.120048
					PPQ		OZ439												A4	9996	17	0.170068
PPQ (nM)	OZ439 (nM)	%P-1	%P-bkgnd	% inhibition	IC50 (nM)	IC90 (nM)	IC50 (nM)	IC90 (nM)											A5	9997	28	0.280084
500	0	0.05001	-0.115079	102.779															A6	9996	286	2.86114
250	0	0.10003	-0.065059	101.571															A7	9996	385	3.85154
125	0	0.120048	-0.045041	101.088															A8	9998	432	4.32086
62.5	0	0.170068	0.00497898	99.8798															A9	9996	445	4.45178
31.25	0	0.280084	0.114995	97.2234	19.4103	29.439	0	0											A10	9996	401	4.0116
15.625	0	2.86114	2.69606	34.9022								PPQ IC90	OZ439 IC90		FIC90 PPQ	FIC90 OZ439	Sum		A11	9998	427	4.27085
7.8125	0	3.85154	3.68645	10.9885								29.439	0		1	0	1		A12	9997	323	3.23097
3.90625	0	4.32086	4.15578	-0.343543								37.2894	9.32234		1.26667	0.152263	1.41893		B1	9998	9	0.090018
1.95312	0	4.45178	4.28669	-3.5046								34.5762	17.2881		1.1745	0.282368	1.45687		B2	9972	10	0.100281
0.976562	0	4.0116	3.84652	7.1237								27.8825	27.8825		0.947128	0.455407	1.40253		B3	9968	9	0.0902889
0	0	4.27085	4.10577	0.863977								19.0181	38.0362		0.646019	0.621249	1.26727		B4	9968	10	0.100321
0	0	3.23097	3.06588	25.9726								15.1123	60.4493		0.513344	0.987324	1.50067		B5	9978	104	1.04229
	Ave	4.30664	4.14155	0	19.4103	29.439	0	0				0	61.2254		0	1	1		B6	9993	325	3.25228
																			B7	9987	336	3.36437
																			B8	9990	390	3.9039
	Drug: 4:1																		B9	9993	398	3.98279
					PPQ		OZ439												B10	9997	433	4.3313
PPQ (nM)	OZ439 (nM)	%P-1	%P-bkgnd	% inhibition	IC50 (nM)	IC90 (nM)	IC50 (nM)	IC90 (nM)				PPQ IC50	OZ439 IC50		FIC50 PPQ	FIC50 OZ439	Sum		B11	9999	396	3.9604
400	100	0.090018	-0.075071	101.813						Row A	1:0	19.4103	0		1	0	1		B12	9998	358	3.58072
200	50	0.100281	-0.0648083	101.565						Row B	4:1	18.249	4.56225		0.940172	0.209635	1.14981		C1	9798	9	0.0918555
100	25	0.0902889	-0.0748001	101.806						Row C	2:1	16.6122	8.30608		0.855843	0.381663	1.23751		C2	9651	6	0.0621697
50	12.5	0.100321	-0.064768	101.564		37.2894		9.32234		Row D	1:1	13.3094	13.3094		0.685686	0.611564	1.29725		C3	9705	13	0.133952
25	6.25	1.04229	0.877204	78.8194	18.249		4.56225			Row E	1:2	9.27772	18.5554		0.47798	0.85262	1.3306		C4	9785	14	0.143076
12.5	3.125	3.25228	3.08719	25.4581						Row F	1:4	6.01495	24.0598		0.309885	1.10554	1.41543		C5	9859	147	1.49102
6.25	1.5625	3.36437	3.19928	22.7515						Row G	0:1	0	21.7628		0	1	1		C6	9838	335	3.40516
3.125	0.78125	3.9039	3.73881	9.7242													1.28612		C7	9904	391	3.9479
1.5625	0.390625	3.98279	3.8177	7.8195															C8	9941	445	4.47641
0.78125	0.195312	4.3313	4.16621	-0.595507															C9	9939	442	4.44713
0	0	3.9604	3.79531	8.36016															C10	9999	441	4.41044
0	0	3.58072	3.41563	17.5278															C11	9996	450	4.5018
	Ave	4.30664	4.14155	0	18.249	37.2894	4.56225	9.32234											C12	9999	368	3.68037
																			D1	9997	11	0.110033
																			D2	9994	16	0.160096
	Drug: 2:1																		D3	9998	16	0.160032
					PPQ		OZ439												D4	9999	23	0.230023
PPQ (nM)	OZ439 (nM)	%P-1	%P-bkgnd	% inhibition	IC50 (nM)	IC90 (nM)	IC50 (nM)	IC90 (nM)											D5	9998	185	1.85037
330	165	0.0918555	-0.0732336	101.768															D6	9997	315	3.15095
165	82.5	0.0621697	-0.102919	102.485															D7	9998	429	4.29086
82.5	41.25	0.133952	-0.0311375	100.752															D8	9997	421	4.21126
41.25	20.625	0.143076	-0.0220129	100.532		34.5762		17.2881											D9	9999	474	4.74047
20.625	10.3125	1.49102	1.32593	67.9846	16.6122		8.30608												D10	9996	457	4.57183
10.3125	5.15625	3.40516	3.24007	21.7666															D11	10000	451	4.51
5.15625	2.57812	3.9479	3.78281	8.66189															D12	9996	352	3.52141
2.57812	1.28906	4.47641	4.31132	-4.09931															E1	9998	9	0.090018
1.28906	0.644531	4.44713	4.28204	-3.39224															E2	9997	19	0.190057
0.644531	0.322266	4.41044	4.24535	-2.50643															E3	9998	12	0.120024
0	0	4.5018	4.33671	-4.71236															E4	9971	31	0.310902
0	0	3.68037	3.51528	15.1216															E5	9985	203	2.03305
	Ave	4.30664	4.14155	0	16.6122	34.5762	8.30608	17.2881											E6	9988	304	3.04365
																			E7	9992	355	3.55284
																			E8	9996	385	3.85154
	Drug: 1:1																		E9	9158	284	3.10111
					PPQ		OZ439												E10	9844	349	3.54531
PPQ (nM)	OZ439 (nM)	%P-1	%P-bkgnd	% inhibition	IC50 (nM)	IC90 (nM)	IC50 (nM)	IC90 (nM)											E11	9998	419	4.19084
250	250	0.110033	-0.055056	101.329															E12	9996	336	3.36134
125	125	0.160096	-0.00499299	100.121															F1	9995	20	0.2001
62.5	62.5	0.160032	-0.00505704	100.122															F2	9993	10	0.10007
31.25	31.25	0.230023	0.064934	98.4321		27.8825		27.8825											F3	9998	16	0.160032
15.625	15.625	1.85037	1.68528	59.3079	13.3094		13.3094												F4	10000	69	0.69
7.8125	7.8125	3.15095	2.98586	27.9048															F5	9998	217	2.17043
3.90625	3.90625	4.29086	4.12577	0.380969															F6	9999	304	3.0403
1.95312	1.95312	4.21126	4.04617	2.30283															F7	9997	348	3.48104
0.976562	0.976562	4.74047	4.57538	-10.4753															F8	9999	396	3.9604
0.488281	0.488281	4.57183	4.40674	-6.40322															F9	9994	419	4.19252
0	0	4.51	4.34491	-4.91033															F10	9999	423	4.23042
0	0	3.52141	3.35632	18.9598															F11	9999	448	4.48045
	Ave	4.30664	4.14155	0	13.3094	27.8825	13.3094	27.8825											F12	9997	344	3.44103
																			G1	9994	13	0.130078
																			G2	9993	13	0.130091
	Drug: 1:2																		G3	9991	19	0.190171
					PPQ		OZ439												G4	9999	54	0.540054
PPQ (nM)	OZ439 (nM)	%P-1	%P-bkgnd	% inhibition	IC50 (nM)	IC90 (nM)	IC50 (nM)	IC90 (nM)											G5	9994	150	1.5009
165	330	0.090018	-0.075071	101.813															G6	9995	271	2.71136
82.5	165	0.190057	0.024968	99.3971															G7	9998	348	3.4807
41.25	82.5	0.120024	-0.045065	101.088															G8	9996	357	3.57143
20.625	41.25	0.310902	0.145813	96.4793		19.0181		38.0362											G9	9998	407	4.07081
10.3125	20.625	2.03305	1.86796	54.897	9.27772		18.5554												G10	9999	447	4.47045
5.15625	10.3125	3.04365	2.87856	30.4955															G11	9995	423	4.23212
2.57812	5.15625	3.55284	3.38775	18.2008															G12	9996	328	3.28131
1.28906	2.57812	3.85154	3.68645	10.9885
0.644531	1.28906	3.10111	2.93602	29.108
0.322266	0.644531	3.54531	3.38022	18.3827
0	0	4.19084	4.02575	2.79601
0	0	3.36134	3.19626	22.8246
	Ave	4.30664	4.14155	0	9.27772	19.0181	18.5554	38.0362
	Drug: 1:4
					PPQ		OZ439
PPQ (nM)	OZ439 (nM)	%P-1	%P-bkgnd	% inhibition	IC50 (nM)	IC90 (nM)	IC50 (nM)	IC90 (nM)
100	400	0.2001	0.035011	99.1546
50	200	0.10007	-0.065019	101.57
25	100	0.160032	-0.00505704	100.122		15.1123		60.4493
12.5	50	0.69	0.524911	87.3257
6.25	25	2.17043	2.00535	51.5798	6.01495		24.0598
3.125	12.5	3.0403	2.87521	30.5763
1.5625	6.25	3.48104	3.31596	19.9344
0.78125	3.125	3.9604	3.79531	8.36016
0.390625	1.5625	4.19252	4.02743	2.75551
0.195312	0.78125	4.23042	4.06533	1.84021
0	0	4.48045	4.31536	-4.19679
0	0	3.44103	3.27594	20.9005
	Ave	4.30664	4.14155	0	6.01495	15.1123	24.0598	60.4493
	Drug: 0:1
					PPQ		OZ439
PPQ (nM)	OZ439 (nM)	%P-1	%P-bkgnd	% inhibition	IC50 (nM)	IC90 (nM)	IC50 (nM)	IC90 (nM)
0	500	0.130078	-0.035011	100.845
0	250	0.130091	-0.034998	100.845
0	125	0.190171	0.0250821	99.3944
0	62.5	0.540054	0.374965	90.9463		0		61.2254
0	31.25	1.5009	1.33581	67.7461	0		21.7628
0	15.625	2.71136	2.54627	38.519
0	7.8125	3.4807	3.31561	19.9428
0	3.90625	3.57143	3.40634	17.752
1	1.95312	4.07081	3.90573	5.69406
0	0.976562	4.47045	4.30536	-3.95531
0	0	4.23212	4.06703	1.79933
0	0	3.28131	3.11622	24.757
	Ave	4.30664	4.14155	0	0	0	21.7628	61.2254
