# Supplementary material for: 4-Aminoquinolines block heme iron reactivity and interfere with artemisinin action
Source: eLife. 2026 Mar 23;14:RP108976. doi: 10.7554/eLife.108976 (PMC13008355; doi:10.7554/eLife.108976)
Supplement: Figure 4—source data 2. [file elife-108976-fig4-data2.zip › Figure 4-source data 2- Isobolograms/PPQ & OZ439/2025-01-21 PPQ & OZ439 Isobologram Dd2.xlsx]

## Sheet: PPQ
Dd2
PPQ & OZ439
Background	0.140028
Avg	8.29645																		Well Name	P1 #Events	P3 #Events	P%
																			B1	9999	14	0.140014
																			B2	9995	16	0.16008
																			B3	9996	8	0.080032
					PPQ		OZ439												B4	9998	11	0.110022
PPQ (nM)	OZ439 (nM)	%P-1	%P-bkgnd	% inhibition	IC50 (nM)	IC90 (nM)	IC50 (nM)	IC90 (nM)											B5	9999	37	0.370037
500	0	0.140014	-1.40056e-05	100															B6	9999	500	5.0005
250	0	0.16008	0.020052	99.7542															B7	9997	697	6.97209
125	0	0.080032	-0.059996	100.736															B8	9996	772	7.72309
62.5	0	0.110022	-0.030006	100.368															B9	9997	765	7.6523
31.25	0	0.370037	0.230009	97.18	18.2647	29.2738	0	0											B10	9995	856	8.56428
15.625	0	5.0005	4.86047	40.4093								PPQ IC90	OZ439 IC90		FIC90 PPQ	FIC90 OZ439	Sum		B11	9980	709	7.10421
7.8125	0	6.97209	6.83206	16.237								29.2738	0		1	0	1		B12	9997	719	7.19216
3.90625	0	7.72309	7.58306	7.02954								45.0029	11.2507		1.53731	0.11025	1.64756		C1	9999	14	0.140014
1.95312	0	7.6523	7.51227	7.89749								38.2987	19.1494		1.30829	0.187651	1.49594		C2	9997	10	0.10003
0.976562	0	8.56428	8.42425	-3.28372								30.6381	30.6381		1.0466	0.300234	1.34684		C3	9998	14	0.140028
0	0	7.10421	6.96418	14.6172								34.7651	69.5302		1.18758	0.681351	1.86893		C4	9999	22	0.220022
0	0	7.19216	7.05213	13.5389								21.6581	86.6323		0.739844	0.84894	1.58878		C5	9999	390	3.90039
	Ave	8.29645	8.15642	0	18.2647	29.2738	0	0				0	102.048		0	1	1		C6	9996	655	6.55262
																			C7	9999	768	7.68077
																			C8	9998	835	8.35167
	Drug: 4:1																		C9	9997	881	8.81264
					PPQ		OZ439												C10	9995	891	8.91446
PPQ (nM)	OZ439 (nM)	%P-1	%P-bkgnd	% inhibition	IC50 (nM)	IC90 (nM)	IC50 (nM)	IC90 (nM)				PPQ IC50	OZ439 IC50		FIC50 PPQ	FIC50 OZ439	Sum		C11	9999	892	8.92089
400	100	0.140014	-1.40056e-05	100						Row A	1:0	18.2647	0		1	0	1		C12	9998	749	7.4915
200	50	0.10003	-0.039998	100.49						Row B	4:1	23.502	5.87549		1.28675	0.139517	1.42626		D1	9999	12	0.120012
100	25	0.140028	-1.40084e-09	100						Row C	2:1	23.8302	11.9151		1.30472	0.28293	1.58765		D2	9998	14	0.140028
50	12.5	0.220022	0.079994	99.0193		45.0029		11.2507		Row D	1:1	20.4241	20.4241		1.11823	0.48498	1.60321		D3	9994	8	0.080048
25	6.25	3.90039	3.76036	53.8969	23.502		5.87549			Row E	1:2	15.9794	31.9589		0.874883	0.758881	1.63376		D4	9994	29	0.290174
12.5	3.125	6.55262	6.41259	21.3798						Row F	1:4	10.7013	42.8054		0.585904	1.01644	1.60234		D5	9998	494	4.94099
6.25	1.5625	7.68077	7.54074	7.54841						Row G	0:1	0	42.1132		0	1	1		D6	9998	724	7.24145
3.125	0.78125	8.35167	8.21164	-0.677036													1.57064		D7	9995	812	8.12406
1.5625	0.390625	8.81264	8.67262	-6.3287															D8	9995	855	8.55428
0.78125	0.195312	8.91446	8.77443	-7.57696															D9	9996	852	8.52341
0	0	8.92089	8.78086	-7.65585															D10	9997	853	8.53256
0	0	7.4915	7.35147	9.86891															D11	9997	857	8.57257
	Ave	8.29645	8.15642	0	23.502	45.0029	5.87549	11.2507											D12	9994	679	6.79408
																			E1	9997	14	0.140042
																			E2	9997	12	0.120036
	Drug: 2:1																		E3	9990	16	0.16016
					PPQ		OZ439												E4	9997	76	0.760228
PPQ (nM)	OZ439 (nM)	%P-1	%P-bkgnd	% inhibition	IC50 (nM)	IC90 (nM)	IC50 (nM)	IC90 (nM)											E5	9998	575	5.75115
330	165	0.120012	-0.020016	100.245															E6	9998	708	7.08142
165	82.5	0.140028	-1.40084e-09	100															E7	9996	839	8.39336
82.5	41.25	0.080048	-0.05998	100.735															E8	9994	858	8.58515
41.25	20.625	0.290174	0.150146	98.1592	23.8302	38.2987	11.9151	19.1494											E9	9992	830	8.30665
20.625	10.3125	4.94099	4.80096	41.1389															E10	9996	832	8.32333
10.3125	5.15625	7.24145	7.10142	12.9346															E11	9989	847	8.47933
5.15625	2.57812	8.12406	7.98403	2.11351															E12	9996	767	7.67307
2.57812	1.28906	8.55428	8.41425	-3.16105															F1	9998	10	0.10002
1.28906	0.644531	8.52341	8.38338	-2.7826															F2	9993	15	0.150105
0.644531	0.322266	8.53256	8.39253	-2.89479															F3	9998	16	0.160032
0	0	8.57257	8.43254	-3.38535															F4	9998	269	2.69054
0	0	6.79408	6.65405	18.4195															F5	9997	608	6.08182
	Ave	8.29645	8.15642	0	23.8302	38.2987	11.9151	19.1494											F6	9997	838	8.38251
																			F7	9994	887	8.87533
																			F8	9997	868	8.6826
	Drug: 1:1																		F9	10000	869	8.69
					PPQ		OZ439												F10	9999	845	8.45085
PPQ (nM)	OZ439 (nM)	%P-1	%P-bkgnd	% inhibition	IC50 (nM)	IC90 (nM)	IC50 (nM)	IC90 (nM)											F11	9993	795	7.95557
250	250	0.140042	1.40056e-05	99.9998															F12	9996	742	7.42297
125	125	0.120036	-0.019992	100.245															G1	9999	14	0.140014
62.5	62.5	0.16016	0.0201322	99.7532															G2	9996	20	0.20008
31.25	31.25	0.760228	0.6202	92.3962	20.4241	30.6381	20.4241	30.6381											G3	9999	18	0.180018
15.625	15.625	5.75115	5.61112	31.2061															G4	9996	308	3.08123
7.8125	7.8125	7.08142	6.94139	14.8966															G5	9997	703	7.03211
3.90625	3.90625	8.39336	8.25333	-1.18813															G6	9999	832	8.32083
1.95312	1.95312	8.58515	8.44512	-3.53958															G7	9997	817	8.17245
0.976562	0.976562	8.30665	8.16662	-0.125017															G8	10000	851	8.51
0.488281	0.488281	8.32333	8.1833	-0.329568															G9	9996	898	8.98359
0	0	8.47933	8.3393	-2.24215															G10	9992	883	8.83707
0	0	7.67307	7.53304	7.6428															G11	9998	866	8.66173
	Ave	8.29645	8.15642	0	20.4241	30.6381	20.4241	30.6381											G12	9999	693	6.93069
																			H1	9997	14	0.140042
																			H2	9999	17	0.170017
	Drug: 1:2																		H3	9999	21	0.210021
					PPQ		OZ439												H4	9998	224	2.24045
PPQ (nM)	OZ439 (nM)	%P-1	%P-bkgnd	% inhibition	IC50 (nM)	IC90 (nM)	IC50 (nM)	IC90 (nM)											H5	9996	527	5.27211
165	330	0.10002	-0.040008	100.491															H6	9998	745	7.45149
82.5	165	0.150105	0.0100771	99.8765															H7	10000	793	7.93
41.25	82.5	0.160032	0.020004	99.7547		34.7651		69.5302											H8	9998	802	8.0216
20.625	41.25	2.69054	2.55051	68.73	15.9794		31.9589												H9	9998	774	7.74155
10.3125	20.625	6.08182	5.9418	27.1519															H10	9997	810	8.10243
5.15625	10.3125	8.38251	8.24249	-1.0552															H11	9999	838	8.38084
2.57812	5.15625	8.87533	8.7353	-7.09719															H12	9999	638	6.38064
1.28906	2.57812	8.6826	8.54258	-4.73439
0.644531	1.28906	8.69	8.54997	-4.82505
0.322266	0.644531	8.45085	8.31082	-1.89295
0	0	7.95557	7.81554	4.17928
0	0	7.42297	7.28294	10.7091
	Ave	8.29645	8.15642	0	15.9794	34.7651	31.9589	69.5302
	Drug: 1:4
					PPQ		OZ439
PPQ (nM)	OZ439 (nM)	%P-1	%P-bkgnd	% inhibition	IC50 (nM)	IC90 (nM)	IC50 (nM)	IC90 (nM)
100	400	0.140014	-1.40056e-05	100
50	200	0.20008	0.060052	99.2637
25	100	0.180018	0.03999	99.5097		21.6581		86.6323
12.5	50	3.08123	2.9412	63.94	10.7013		42.8054
6.25	25	7.03211	6.89208	15.5011
3.125	12.5	8.32083	8.1808	-0.298951
1.5625	6.25	8.17245	8.03242	1.52023
0.78125	3.125	8.51	8.36997	-2.6182
0.390625	1.5625	8.98359	8.84357	-8.42459
0.195312	0.78125	8.83707	8.69704	-6.62817
0	0	8.66173	8.5217	-4.47848
0	0	6.93069	6.79067	16.7445
	Ave	8.29645	8.15642	0	10.7013	21.6581	42.8054	86.6323
	Drug: 0:1
					PPQ		OZ439
PPQ (nM)	OZ439 (nM)	%P-1	%P-bkgnd	% inhibition	IC50 (nM)	IC90 (nM)	IC50 (nM)	IC90 (nM)
0	500	0.140042	1.40056e-05	99.9998
0	250	0.170017	0.029989	99.6323
0	125	0.210021	0.069993	99.1419		0		102.048
0	62.5	2.24045	2.10042	74.2483	0		42.1132
0	31.25	5.27211	5.13208	37.0793
0	15.625	7.45149	7.31146	10.3594
0	7.8125	7.93	7.78997	4.49276
0	3.90625	8.0216	7.88158	3.36967
1	1.95312	7.74155	7.60152	6.80323
0	0.976562	8.10243	7.9624	2.37871
0	0	8.38084	8.24081	-1.03464
0	0	6.38064	6.24061	23.4884
	Ave	8.29645	8.15642	0	0	0	42.1132	102.048
