# Supplementary material for: 4-Aminoquinolines block heme iron reactivity and interfere with artemisinin action
Source: eLife. 2026 Mar 23;14:RP108976. doi: 10.7554/eLife.108976 (PMC13008355; doi:10.7554/eLife.108976)
Supplement: Figure 4—source data 2. [file elife-108976-fig4-data2.zip › Figure 4-source data 2- Isobolograms/PPQ & OZ439/2025-01-24 PPQ & OZ439 Isobologram Dd2.xlsx]

## Sheet: PPQ
Dd2
PPQ & OZ439
Background	0.080024
Avg	8.09435																		Well Name	P1 #Events	P3 #Events	P%
																			A1	10000	11	0.11
																			A2	9998	1	0.010002
																			A3	9999	11	0.110011
					PPQ		OZ439												A4	9999	13	0.130013
PPQ (nM)	OZ439 (nM)	%P-1	%P-bkgnd	% inhibition	IC50 (nM)	IC90 (nM)	IC50 (nM)	IC90 (nM)											A5	9999	242	2.42024
500	0	0.11	0.029976	99.626															A6	9995	576	5.76288
250	0	0.010002	-0.070022	100.874															A7	9998	731	7.31146
125	0	0.110011	0.029987	99.6258															A8	9997	825	8.25248
62.5	0	0.130013	0.049989	99.3763		52.2466		0											A9	9998	844	8.44169
31.25	0	2.42024	2.34022	70.7996	23.458		0												A10	9998	831	8.31166
15.625	0	5.76288	5.68286	29.0912								PPQ IC90	OZ439 IC90		FIC90 PPQ	FIC90 OZ439	Sum		A11	10000	857	8.57
7.8125	0	7.31146	7.23144	9.76858								52.2466	0		1	0	1		A12	9998	631	6.31126
3.90625	0	8.25248	8.17245	-1.97306								45.6141	11.4035		0.873053	0.119342	0.992395		B1	9998	3	0.030006
1.95312	0	8.44169	8.36166	-4.33399								39.341	19.6705		0.752987	0.205859	0.958846		B2	9999	5	0.050005
0.976562	0	8.31166	8.23164	-2.71157								39.0969	39.0969		0.748315	0.409163	1.15748		B3	10000	10	0.1
0	0	8.57	8.48998	-5.93502								32.7834	65.5669		0.627475	0.68618	1.31366		B4	9999	19	0.190019
0	0	6.31126	6.23124	22.2487								20.6955	82.7821		0.396112	0.866344	1.26246		B5	9997	413	4.13124
	Ave	8.09435	8.01432	0	23.458	52.2466	0	0				0	95.5534		0	1	1		B6	10000	702	7.02
																			B7	9996	789	7.89316
																			B8	9997	883	8.83265
	Drug: 4:1																		B9	9998	849	8.4917
					PPQ		OZ439												B10	9998	854	8.54171
PPQ (nM)	OZ439 (nM)	%P-1	%P-bkgnd	% inhibition	IC50 (nM)	IC90 (nM)	IC50 (nM)	IC90 (nM)				PPQ IC50	OZ439 IC50		FIC50 PPQ	FIC50 OZ439	Sum		B11	9997	796	7.96239
400	100	0.030006	-0.050018	100.624						Row A	1:0	23.458	0		1	0	1		B12	9999	716	7.16072
200	50	0.050005	-0.030019	100.375						Row B	4:1	25.2794	6.31986		1.07765	0.167357	1.24501		C1	9996	5	0.05002
100	25	0.1	0.019976	99.7507						Row C	2:1	25.1572	12.5786		1.07244	0.333096	1.40554		C2	9999	7	0.070007
50	12.5	0.190019	0.109995	98.6275	25.2794	45.6141	6.31986	11.4035		Row D	1:1	20.8343	20.8343		0.888153	0.551714	1.43987		C3	9999	12	0.120012
25	6.25	4.13124	4.05122	49.4503						Row E	1:2	14.6029	29.2057		0.622512	0.7734	1.39591		C4	10000	45	0.45
12.5	3.125	7.02	6.93998	13.4053						Row F	1:4	9.75931	39.0372		0.416034	1.03375	1.44978		C5	9997	511	5.11153
6.25	1.5625	7.89316	7.81313	2.51039						Row G	0:1	0	37.7628		0	1	1		C6	9999	700	7.0007
3.125	0.78125	8.83265	8.75263	-9.21228													1.38722		C7	9998	818	8.18164
1.5625	0.390625	8.4917	8.41167	-4.958															C8	9997	861	8.61258
0.78125	0.195312	8.54171	8.46168	-5.58201															C9	9999	865	8.65087
0	0	7.96239	7.88236	1.64654															C10	9999	835	8.35084
0	0	7.16072	7.08069	11.6495															C11	9999	861	8.61086
	Ave	8.09435	8.01432	0	25.2794	45.6141	6.31986	11.4035											C12	9999	623	6.23062
																			D1	9997	3	0.030009
																			D2	9998	6	0.060012
	Drug: 2:1																		D3	9998	11	0.110022
					PPQ		OZ439												D4	9999	114	1.14011
PPQ (nM)	OZ439 (nM)	%P-1	%P-bkgnd	% inhibition	IC50 (nM)	IC90 (nM)	IC50 (nM)	IC90 (nM)											D5	9998	556	5.56111
330	165	0.05002	-0.030004	100.374															D6	9999	704	7.0407
165	82.5	0.070007	-0.010017	100.125															D7	10000	742	7.42
82.5	41.25	0.120012	0.039988	99.501															D8	9996	778	7.78311
41.25	20.625	0.45	0.369976	95.3836	25.1572	39.341	12.5786	19.6705											D9	9999	784	7.84078
20.625	10.3125	5.11153	5.03151	37.2185															D10	10000	809	8.09
10.3125	5.15625	7.0007	6.92068	13.6462															D11	9998	773	7.73155
5.15625	2.57812	8.18164	8.10161	-1.08915															D12	9998	654	6.54131
2.57812	1.28906	8.61258	8.53256	-6.46637															E1	9998	7	0.070014
1.28906	0.644531	8.65087	8.57084	-6.94403															E2	9998	10	0.10002
0.644531	0.322266	8.35084	8.27081	-3.20036															E3	10000	13	0.13
0	0	8.61086	8.53084	-6.44487															E4	9997	196	1.96059
0	0	6.23062	6.1506	23.2549															E5	9996	560	5.60224
	Ave	8.09435	8.01432	0	25.1572	39.341	12.5786	19.6705											E6	9998	712	7.12142
																			E7	10000	757	7.57
																			E8	9999	725	7.25073
	Drug: 1:1																		E9	9996	813	8.13325
					PPQ		OZ439												E10	9998	803	8.03161
PPQ (nM)	OZ439 (nM)	%P-1	%P-bkgnd	% inhibition	IC50 (nM)	IC90 (nM)	IC50 (nM)	IC90 (nM)											E11	9996	823	8.23329
250	250	0.030009	-0.050015	100.624															E12	9998	618	6.18124
125	125	0.060012	-0.020012	100.25															F1	9999	8	0.080008
62.5	62.5	0.110022	0.029998	99.6257		39.0969		39.0969											F2	9996	2	0.020008
31.25	31.25	1.14011	1.06009	86.7726	20.8343		20.8343												F3	9998	11	0.110022
15.625	15.625	5.56111	5.48109	31.6089															F4	9999	235	2.35024
7.8125	7.8125	7.0407	6.96068	13.147															F5	9998	631	6.31126
3.90625	3.90625	7.42	7.33998	8.41428															F6	9997	775	7.75233
1.95312	1.95312	7.78311	7.70309	3.88348															F7	9997	719	7.19216
0.976562	0.976562	7.84078	7.76076	3.16388															F8	10000	836	8.36
0.488281	0.488281	8.09	8.00998	0.0542531															F9	9999	825	8.25083
0	0	7.73155	7.65152	4.52692															F10	9995	797	7.97399
0	0	6.54131	6.46128	19.3783															F11	9997	782	7.82235
	Ave	8.09435	8.01432	0	20.8343	39.0969	20.8343	39.0969											F12	9998	691	6.91138
																			G1	9995	8	0.08004
																			G2	9997	10	0.10003
	Drug: 1:2																		G3	9997	17	0.170051
					PPQ		OZ439												G4	10000	168	1.68
PPQ (nM)	OZ439 (nM)	%P-1	%P-bkgnd	% inhibition	IC50 (nM)	IC90 (nM)	IC50 (nM)	IC90 (nM)											G5	9998	472	4.72094
165	330	0.070014	-0.01001	100.125															G6	10000	630	6.3
82.5	165	0.10002	0.019996	99.7505															G7	9999	787	7.87079
41.25	82.5	0.13	0.049976	99.3764		32.7834		65.5669											G8	9997	782	7.82235
20.625	41.25	1.96059	1.88056	76.535	14.6029		29.2057												G9	9997	784	7.84235
10.3125	20.625	5.60224	5.52222	31.0957															G10	9998	798	7.9816
5.15625	10.3125	7.12142	7.0414	12.1398															G11	10000	773	7.73
2.57812	5.15625	7.57	7.48998	6.54264															G12	9997	656	6.56197
1.28906	2.57812	7.25073	7.1707	10.5264
0.644531	1.28906	8.13325	8.05323	-0.485447
0.322266	0.644531	8.03161	7.95158	0.782869
0	0	8.23329	8.15327	-1.73371
0	0	6.18124	6.10121	23.8712
	Ave	8.09435	8.01432	0	14.6029	32.7834	29.2057	65.5669
	Drug: 1:4
					PPQ		OZ439
PPQ (nM)	OZ439 (nM)	%P-1	%P-bkgnd	% inhibition	IC50 (nM)	IC90 (nM)	IC50 (nM)	IC90 (nM)
100	400	0.080008	-1.60096e-05	100
50	200	0.020008	-0.060016	100.749
25	100	0.110022	0.029998	99.6257		20.6955		82.7821
12.5	50	2.35024	2.27021	71.6731	9.75931		39.0372
6.25	25	6.31126	6.23124	22.2487
3.125	12.5	7.75233	7.6723	4.26764
1.5625	6.25	7.19216	7.11213	11.2572
0.78125	3.125	8.36	8.27998	-3.31471
0.390625	1.5625	8.25083	8.1708	-1.95247
0.195312	0.78125	7.97399	7.89396	1.50182
0	0	7.82235	7.74232	3.39394
0	0	6.91138	6.83136	14.7606
	Ave	8.09435	8.01432	0	9.75931	20.6955	39.0372	82.7821
	Drug: 0:1
					PPQ		OZ439
PPQ (nM)	OZ439 (nM)	%P-1	%P-bkgnd	% inhibition	IC50 (nM)	IC90 (nM)	IC50 (nM)	IC90 (nM)
0	500	0.08004	1.60096e-05	99.9998
0	250	0.10003	0.020006	99.7504
0	125	0.170051	0.090027	98.8767		0		95.5534
0	62.5	1.68	1.59998	80.036	0		37.7628
0	31.25	4.72094	4.64092	42.0922
0	15.625	6.3	6.21998	22.3893
0	7.8125	7.87079	7.79076	2.78952
0	3.90625	7.82235	7.74232	3.39394
1	1.95312	7.84235	7.76233	3.14431
0	0.976562	7.9816	7.90157	1.40688
0	0	7.73	7.64998	4.54621
0	0	6.56197	6.48194	19.1205
	Ave	8.09435	8.01432	0	0	0	37.7628	95.5534
