# Supplementary material for: 4-Aminoquinolines block heme iron reactivity and interfere with artemisinin action
Source: eLife. 2026 Mar 23;14:RP108976. doi: 10.7554/eLife.108976 (PMC13008355; doi:10.7554/eLife.108976)
Supplement: Figure 4—source data 3. [file elife-108976-fig4-data3.zip]

Archive with 4 entries (3 files):
- Figure 4- source data 3- Ac-H-FluNox/
- Figure 4- source data 3- Ac-H-FluNox/2025-04-24 ADQ FQ LM quantification.xlsx
- Figure 4- source data 3- Ac-H-FluNox/2025-05-01 ADQ FQ LM.xlsx
- Figure 4- source data 3- Ac-H-FluNox/2025-07-24 ADQ FQ LM.xlsx
