# Supplementary material for: 4-Aminoquinolines block heme iron reactivity and interfere with artemisinin action
Source: eLife. 2026 Mar 23;14:RP108976. doi: 10.7554/eLife.108976 (PMC13008355; doi:10.7554/eLife.108976)
Supplement: Figure 4—source data 3. [file elife-108976-fig4-data3.zip › Figure 4- source data 3- Ac-H-FluNox/2025-04-24 ADQ FQ LM quantification.xlsx]

## Sheet: Sheet1
Treatment	Region	Number	Area	Mean	IntDen	RawIntDen		Treatment	Region	Number	Area	Mean	IntDen	RawIntDen						ADQ	CQ	FQ	LM	Untreated
ADQ	Parasite	1	3094	201.629	623839	623839		ADQ	Bkd	2	3094	196.899	609206	609206		ADQ	4.73			4.73	4.959	13.286	18.346	13.401
ADQ	Parasite	3	4052	191.24	774903	774903		ADQ	Bkd	4	4052	195.968	794064	794064		ADQ	-4.728			-4.728	3.736	3.499	16.407	6.799
ADQ	Parasite	5	4822	217.503	1048800	1048800		ADQ	Bkd	6	4822	210.906	1016987	1016987		ADQ	6.597			6.597	6.026	6.34	10.382	5.671
ADQ	Parasite	7	4293	214.508	920884	920884		ADQ	Bkd	8	4293	210.86	905224	905224		ADQ	3.648			3.648	4.582	0.247	7.843	22.988
ADQ	Parasite	9	5250	199.3	1046324	1046324		ADQ	Bkd	10	5250	202.927	1065369	1065369		ADQ	-3.627			-3.627	13.292	4.414	20.355	0.596
ADQ	Parasite	11	2179	204.229	445016	445016		ADQ	Bkd	12	2179	204.48	445562	445562		ADQ	-0.251			-0.251	1.564	4.826	16.868	25.679
ADQ	Parasite	13	1658	215.664	357571	357571		ADQ	Bkd	14	1658	201.371	333873	333873		ADQ	14.293			14.293	-1.644	3.487	11.676	2.591
ADQ	Parasite	15	1809	128.917	233210	233210		ADQ	Bkd	16	1809	133.695	241855	241855		ADQ	-4.778			-4.778	3.363	5.637	5.125	20.356
ADQ	Parasite	17	1525	123.332	188081	188081		ADQ	Bkd	18	1525	134.163	204598	204598		ADQ	-10.831			-10.831	-5.802	6.149	7.441	7.463
ADQ	Parasite	19	2512	126.885	318734	318734		ADQ	Bkd	20	2512	133.586	335569	335569		ADQ	-6.701			-6.701	-0.912	-2.459	13.923	3.592
ADQ	Parasite	21	2659	130.339	346572	346572		ADQ	Bkd	22	2659	132.587	352549	352549		ADQ	-2.248			-2.248	-0.985	6.181	12.858	5.762
ADQ	Parasite	23	2717	131.566	357466	357466		ADQ	Bkd	24	2717	133.883	363760	363760		ADQ	-2.317			-2.317	-2.758	0.215	11.882	21.702
ADQ	Parasite	25	3239	138.178	447559	447559		ADQ	Bkd	26	3239	138.26	447824	447824		ADQ	-0.082			-0.082	-1.634	5.137	15.697	14.28
ADQ	Parasite	27	2478	134.815	334071	334071		ADQ	Bkd	28	2478	127.617	316234	316234		ADQ	7.198			7.198	-5.991	-1.202	14.238	20.081
ADQ	Parasite	29	1750	144.084	252147	252147		ADQ	Bkd	30	1750	141.257	247200	247200		ADQ	2.827			2.827	0.753	0.248	3.373	-0.394
ADQ	Parasite	31	1212	163.769	198488	198488		ADQ	Bkd	32	1212	143.661	174117	174117		ADQ	20.108			20.108	-5.253	0.079	6.53	11.956
ADQ	Parasite	33	1734	149.144	258615	258615		ADQ	Bkd	34	1734	141.859	245983	245983		ADQ	7.285			7.285	-2.04	5.654	8.313	11.176
ADQ	Parasite	35	3861	196.583	759006	759006		ADQ	Bkd	36	3861	193.809	748297	748297		ADQ	2.774			2.774	-0.77	0.476	6.233	17.239
ADQ	Parasite	37	2635	198.673	523504	523504		ADQ	Bkd	38	2635	198.482	522999	522999		ADQ	0.191			0.191	2.304	6.132	10.846	6.209
ADQ	Parasite	39	2125	197.182	419011	419011		ADQ	Bkd	40	2125	191.808	407591	407591		ADQ	5.374			5.374	-1.699	-2.351	17.95	8.437
ADQ	Parasite	41	1649	194.8	321226	321226		ADQ	Bkd	42	1649	195.389	322197	322197		ADQ	-0.589			-0.589	0.485	8.039	8.151	4.118
ADQ	Parasite	43	2723	192.612	524482	524482		ADQ	Bkd	44	2723	190.533	518821	518821		ADQ	2.079			2.079	1.448	7.432	21.569	5.22
ADQ	Parasite	45	2802	185.943	521011	521011		ADQ	Bkd	46	2802	183.814	515046	515046		ADQ	2.129			2.129	1.597	3.225	3.35	17.98
ADQ	Parasite	47	2850	194.963	555644	555644		ADQ	Bkd	48	2850	183.039	521661	521661		ADQ	11.924			11.924	-5.426	-4.314	11.784	25.324
ADQ	Parasite	49	2388	192.369	459378	459378		ADQ	Bkd	50	2388	181.884	434339	434339		ADQ	10.485			10.485	3.989	6.422	15.881	24.791
ADQ	Parasite	51	2787	186.861	520783	520783		ADQ	Bkd	52	2787	181.218	505054	505054		ADQ	5.643			5.643	-2.76	2.947	2.332	0.858
CQ	Parasite	53	4420	159.852	706548	706548		CQ	Bkd	54	4420	154.893	684629	684629		CQ	4.959				-5.011	2.179		14.715
CQ	Parasite	55	4450	159.931	711692	711692		CQ	Bkd	56	4450	156.195	695066	695066		CQ	3.736				2.11	2.078		15.669
CQ	Parasite	57	3177	178.218	566198	566198		CQ	Bkd	58	3177	172.192	547053	547053		CQ	6.026				-3.111	4.066		8.717
CQ	Parasite	59	3414	173.155	591152	591152		CQ	Bkd	60	3414	168.573	575508	575508		CQ	4.582				-0.115	11.222		12.017
CQ	Parasite	61	3773	178.029	671704	671704		CQ	Bkd	62	3773	164.737	621554	621554		CQ	13.292				5.151	5.114
CQ	Parasite	63	2573	170.116	437708	437708		CQ	Bkd	64	2573	168.552	433684	433684		CQ	1.564				-3.991	14.12
CQ	Parasite	65	2528	163.386	413039	413039		CQ	Bkd	66	2528	165.03	417196	417196		CQ	-1.644				-3.429	5.424
CQ	Parasite	67	4803	168.737	810444	810444		CQ	Bkd	68	4803	165.374	794291	794291		CQ	3.363				-0.891
CQ	Parasite	69	2482	159.558	396022	396022		CQ	Bkd	70	2482	165.36	410423	410423		CQ	-5.802				-4.273
CQ	Parasite	71	3058	163.566	500184	500184		CQ	Bkd	72	3058	164.478	502974	502974		CQ	-0.912				5.601
CQ	Parasite	73	2528	165.848	419264	419264		CQ	Bkd	74	2528	166.833	421755	421755		CQ	-0.985				-3.099
CQ	Parasite	75	2868	160.654	460755	460755		CQ	Bkd	76	2868	163.412	468665	468665		CQ	-2.758				3.451
CQ	Parasite	77	4128	158.149	652840	652840		CQ	Bkd	78	4128	159.783	659585	659585		CQ	-1.634				2.063
CQ	Parasite	79	3718	158.466	589175	589175		CQ	Bkd	80	3718	164.457	611451	611451		CQ	-5.991				9.523
CQ	Parasite	81	3656	155.895	569951	569951		CQ	Bkd	82	3656	155.142	567199	567199		CQ	0.753				0.362
CQ	Parasite	83	1792	164.488	294763	294763		CQ	Bkd	84	1792	169.741	304175	304175		CQ	-5.253				-3.128
CQ	Parasite	85	2116	162.837	344564	344564		CQ	Bkd	86	2116	164.877	348880	348880		CQ	-2.04
CQ	Parasite	87	3050	168.093	512685	512685		CQ	Bkd	88	3050	168.863	515031	515031		CQ	-0.77
CQ	Parasite	89	2338	170.745	399201	399201		CQ	Bkd	90	2338	168.441	393814	393814		CQ	2.304
CQ	Parasite	91	5178	170.913	884988	884988		CQ	Bkd	92	5178	172.612	893787	893787		CQ	-1.699
CQ	Parasite	93	3222	167.732	540431	540431		CQ	Bkd	94	3222	167.247	538871	538871		CQ	0.485
CQ	Parasite	95	2593	168.359	436555	436555		CQ	Bkd	96	2593	166.911	432800	432800		CQ	1.448
CQ	Parasite	97	5158	170.806	881019	881019		CQ	Bkd	98	5158	169.209	872781	872781		CQ	1.597
CQ	Parasite	99	3206	153.62	492505	492505		CQ	Bkd	100	3206	159.046	509901	509901		CQ	-5.426
CQ	Parasite	101	4790	183.705	879949	879949		CQ	Bkd	102	4790	179.716	860838	860838		CQ	3.989
CQ	Parasite	103	2128	179.1	381125	381125		CQ	Bkd	104	2128	181.86	386998	386998		CQ	-2.76
CQ	Parasite	105	2720	169.947	462255	462255		CQ	Bkd	106	2720	174.958	475885	475885		CQ	-5.011
CQ	Parasite	107	4332	175.136	758688	758688		CQ	Bkd	108	4332	173.026	749547	749547		CQ	2.11
CQ	Parasite	109	2525	168.972	426654	426654		CQ	Bkd	110	2525	172.083	434510	434510		CQ	-3.111
CQ	Parasite	111	4606	177.043	815461	815461		CQ	Bkd	112	4606	177.158	815990	815990		CQ	-0.115
CQ	Parasite	113	4568	151.271	691006	691006		CQ	Bkd	114	4568	146.12	667476	667476		CQ	5.151
CQ	Parasite	115	3188	144.671	461212	461212		CQ	Bkd	116	3188	148.662	473934	473934		CQ	-3.991
CQ	Parasite	117	3756	145.707	547274	547274		CQ	Bkd	118	3756	149.136	560153	560153		CQ	-3.429
CQ	Parasite	119	2860	144.404	412995	412995		CQ	Bkd	120	2860	145.295	415544	415544		CQ	-0.891
CQ	Parasite	121	1612	147.705	238101	238101		CQ	Bkd	122	1612	151.978	244989	244989		CQ	-4.273
CQ	Parasite	123	2982	154.437	460531	460531		CQ	Bkd	124	2982	148.836	443828	443828		CQ	5.601
CQ	Parasite	125	3398	145.403	494079	494079		CQ	Bkd	126	3398	148.502	504609	504609		CQ	-3.099
CQ	Parasite	127	4166	159.606	664917	664917		CQ	Bkd	128	4166	156.155	650543	650543		CQ	3.451
CQ	Parasite	129	5214	151.309	788925	788925		CQ	Bkd	130	5214	149.246	778170	778170		CQ	2.063
CQ	Parasite	131	4944	163.631	808994	808994		CQ	Bkd	132	4944	154.108	761911	761911		CQ	9.523
CQ	Parasite	133	3638	157.739	573856	573856		CQ	Bkd	134	3638	157.377	572539	572539		CQ	0.362
CQ	Parasite	135	3460	156.164	540328	540328		CQ	Bkd	136	3460	159.292	551152	551152		CQ	-3.128
FQ	Parasite	137	4326	189.599	820205	820205		FQ	Bkd	138	4326	176.313	762731	762731		FQ	13.286
FQ	Parasite	139	3391	184.884	626941	626941		FQ	Bkd	140	3391	181.385	615075	615075		FQ	3.499
FQ	Parasite	141	3719	178.411	663509	663509		FQ	Bkd	142	3719	172.071	639931	639931		FQ	6.34
FQ	Parasite	143	3201	182.475	584104	584104		FQ	Bkd	144	3201	182.228	583312	583312		FQ	0.247
FQ	Parasite	145	3203	186.189	596363	596363		FQ	Bkd	146	3203	181.775	582224	582224		FQ	4.414
FQ	Parasite	147	3052	179.626	548219	548219		FQ	Bkd	148	3052	174.8	533490	533490		FQ	4.826
FQ	Parasite	149	3148	180.768	569058	569058		FQ	Bkd	150	3148	177.281	558082	558082		FQ	3.487
FQ	Parasite	151	2630	181.1	476292	476292		FQ	Bkd	152	2630	175.463	461469	461469		FQ	5.637
FQ	Parasite	153	3243	163.506	530250	530250		FQ	Bkd	154	3243	157.357	510310	510310		FQ	6.149
FQ	Parasite	155	1167	158.472	184937	184937		FQ	Bkd	156	1167	160.931	187807	187807		FQ	-2.459
FQ	Parasite	157	2308	165.301	381514	381514		FQ	Bkd	158	2308	159.12	367249	367249		FQ	6.181
FQ	Parasite	159	2140	147.567	315794	315794		FQ	Bkd	160	2140	147.352	315334	315334		FQ	0.215
FQ	Parasite	161	2910	152.137	442720	442720		FQ	Bkd	162	2910	147	427771	427771		FQ	5.137
FQ	Parasite	163	3581	151.942	544105	544105		FQ	Bkd	164	3581	153.144	548408	548408		FQ	-1.202
FQ	Parasite	165	3634	143.658	522053	522053		FQ	Bkd	166	3634	143.41	521153	521153		FQ	0.248
FQ	Parasite	167	1959	141.684	277558	277558		FQ	Bkd	168	1959	141.605	277405	277405		FQ	0.079
FQ	Parasite	169	2120	147.483	312664	312664		FQ	Bkd	170	2120	141.829	300678	300678		FQ	5.654
FQ	Parasite	171	1916	142.951	273894	273894		FQ	Bkd	172	1916	142.475	272982	272982		FQ	0.476
FQ	Parasite	173	2613	167.431	437497	437497		FQ	Bkd	174	2613	161.299	421475	421475		FQ	6.132
FQ	Parasite	175	2874	154.054	442751	442751		FQ	Bkd	176	2874	156.405	449509	449509		FQ	-2.351
FQ	Parasite	177	3367	190.918	642822	642822		FQ	Bkd	178	3367	182.879	615752	615752		FQ	8.039
FQ	Parasite	179	4256	190.886	812412	812412		FQ	Bkd	180	4256	183.454	780779	780779		FQ	7.432
FQ	Parasite	181	4706	187.108	880531	880531		FQ	Bkd	182	4706	183.883	865355	865355		FQ	3.225
FQ	Parasite	183	2113	182.084	384743	384743		FQ	Bkd	184	2113	186.398	393859	393859		FQ	-4.314
FQ	Parasite	185	2726	197.174	537496	537496		FQ	Bkd	186	2726	190.752	519991	519991		FQ	6.422
FQ	Parasite	187	3035	199.006	603982	603982		FQ	Bkd	188	3035	196.059	595039	595039		FQ	2.947
FQ	Parasite	189	3831	198.39	760034	760034		FQ	Bkd	190	3831	196.211	751686	751686		FQ	2.179
FQ	Parasite	191	1832	188.4	345148	345148		FQ	Bkd	192	1832	186.322	341342	341342		FQ	2.078
FQ	Parasite	193	3486	192.26	670219	670219		FQ	Bkd	194	3486	188.194	656043	656043		FQ	4.066
FQ	Parasite	195	3270	202.623	662578	662578		FQ	Bkd	196	3270	191.401	625880	625880		FQ	11.222
FQ	Parasite	197	2902	192.104	557487	557487		FQ	Bkd	198	2902	186.99	542645	542645		FQ	5.114
FQ	Parasite	199	3663	203.161	744179	744179		FQ	Bkd	200	3663	189.041	692457	692457		FQ	14.12
FQ	Parasite	201	3053	197.655	603440	603440		FQ	Bkd	202	3053	192.231	586882	586882		FQ	5.424
LM	Parasite	203	4071	184.225	749981	749981		LM	Bkd	204	4071	165.879	675295	675295		LM	18.346
LM	Parasite	205	3343	186.133	622242	622242		LM	Bkd	206	3343	169.726	567393	567393		LM	16.407
LM	Parasite	207	3179	178.347	566965	566965		LM	Bkd	208	3179	167.965	533962	533962		LM	10.382
LM	Parasite	209	2488	178.189	443335	443335		LM	Bkd	210	2488	170.346	423821	423821		LM	7.843
LM	Parasite	211	2554	189.992	485239	485239		LM	Bkd	212	2554	169.637	433253	433253		LM	20.355
LM	Parasite	213	2480	189.91	470977	470977		LM	Bkd	214	2480	173.042	429143	429143		LM	16.868
LM	Parasite	215	2560	191.7	490753	490753		LM	Bkd	216	2560	180.024	460862	460862		LM	11.676
LM	Parasite	217	1510	188.092	284019	284019		LM	Bkd	218	1510	182.967	276280	276280		LM	5.125
LM	Parasite	219	2490	187.974	468055	468055		LM	Bkd	220	2490	180.533	449527	449527		LM	7.441
LM	Parasite	221	3251	197.209	641125	641125		LM	Bkd	222	3251	183.286	595862	595862		LM	13.923
LM	Parasite	223	3756	196.661	738658	738658		LM	Bkd	224	3756	183.803	690364	690364		LM	12.858
LM	Parasite	225	1680	196.373	329907	329907		LM	Bkd	226	1680	184.491	309945	309945		LM	11.882
LM	Parasite	227	3172	203.149	644390	644390		LM	Bkd	228	3172	187.452	594598	594598		LM	15.697
LM	Parasite	229	3266	200.556	655015	655015		LM	Bkd	230	3266	186.318	608516	608516		LM	14.238
LM	Parasite	231	979	186.974	183048	183048		LM	Bkd	232	979	183.601	179745	179745		LM	3.373
LM	Parasite	233	1850	195.175	361074	361074		LM	Bkd	234	1850	188.645	348994	348994		LM	6.53
LM	Parasite	235	2698	203.379	548716	548716		LM	Bkd	236	2698	195.066	526288	526288		LM	8.313
LM	Parasite	237	1936	198.552	384397	384397		LM	Bkd	238	1936	192.319	372329	372329		LM	6.233
LM	Parasite	239	3103	207.337	643368	643368		LM	Bkd	240	3103	196.491	609711	609711		LM	10.846
LM	Parasite	241	2583	213.537	551566	551566		LM	Bkd	242	2583	195.587	505200	505200		LM	17.95
LM	Parasite	243	2112	198.869	420011	420011		LM	Bkd	244	2112	190.718	402796	402796		LM	8.151
LM	Parasite	245	5152	213.422	1099548	1099548		LM	Bkd	246	5152	191.853	988425	988425		LM	21.569
LM	Parasite	247	1670	193.191	322629	322629		LM	Bkd	248	1670	189.841	317035	317035		LM	3.35
LM	Parasite	249	2636	207.577	547172	547172		LM	Bkd	250	2636	195.793	516110	516110		LM	11.784
LM	Parasite	251	4652	207.326	964482	964482		LM	Bkd	252	4652	191.445	890600	890600		LM	15.881
LM	Parasite	253	2448	191.705	469295	469295		LM	Bkd	254	2448	189.373	463584	463584		LM	2.332
Untreated	Parasite	255	4824	165.219	797018	797018		Untreated	Bkd	256	4824	151.818	732369	732369		Untreated	13.401
Untreated	Parasite	257	2797	151.238	423012	423012		Untreated	Bkd	258	2797	144.439	403997	403997		Untreated	6.799
Untreated	Parasite	259	2305	148.882	343172	343172		Untreated	Bkd	260	2305	143.211	330102	330102		Untreated	5.671
Untreated	Parasite	261	3737	171.378	640439	640439		Untreated	Bkd	262	3737	148.39	554533	554533		Untreated	22.988
Untreated	Parasite	263	2262	144.037	325812	325812		Untreated	Bkd	264	2262	143.441	324464	324464		Untreated	0.596
Untreated	Parasite	265	3528	177.578	626496	626496		Untreated	Bkd	266	3528	151.899	535900	535900		Untreated	25.679
Untreated	Parasite	267	3120	154.409	481756	481756		Untreated	Bkd	268	3120	151.818	473671	473671		Untreated	2.591
Untreated	Parasite	269	4264	167.407	713825	713825		Untreated	Bkd	270	4264	147.051	627027	627027		Untreated	20.356
Untreated	Parasite	271	1893	161.216	305181	305181		Untreated	Bkd	272	1893	153.753	291055	291055		Untreated	7.463
Untreated	Parasite	273	2440	161.679	394496	394496		Untreated	Bkd	274	2440	158.087	385732	385732		Untreated	3.592
Untreated	Parasite	275	2310	160.94	371771	371771		Untreated	Bkd	276	2310	155.178	358461	358461		Untreated	5.762
Untreated	Parasite	277	2814	179.2	504269	504269		Untreated	Bkd	278	2814	157.498	443200	443200		Untreated	21.702
Untreated	Parasite	279	3250	154.241	501282	501282		Untreated	Bkd	280	3250	139.961	454873	454873		Untreated	14.28
Untreated	Parasite	281	3026	164.864	498879	498879		Untreated	Bkd	282	3026	144.783	438113	438113		Untreated	20.081
Untreated	Parasite	283	1100	149.885	164873	164873		Untreated	Bkd	284	1100	150.279	165307	165307		Untreated	-0.394
Untreated	Parasite	285	2450	164.977	404193	404193		Untreated	Bkd	286	2450	153.021	374901	374901		Untreated	11.956
Untreated	Parasite	287	2308	160.562	370578	370578		Untreated	Bkd	288	2308	149.386	344784	344784		Untreated	11.176
Untreated	Parasite	289	1992	159.967	318655	318655		Untreated	Bkd	290	1992	142.728	284315	284315		Untreated	17.239
Untreated	Parasite	291	2819	142.193	400842	400842		Untreated	Bkd	292	2819	135.984	383338	383338		Untreated	6.209
Untreated	Parasite	293	3624	146.091	529435	529435		Untreated	Bkd	294	3624	137.654	498857	498857		Untreated	8.437
Untreated	Parasite	295	3318	141.28	468767	468767		Untreated	Bkd	296	3318	137.162	455104	455104		Untreated	4.118
Untreated	Parasite	297	1920	136.955	262953	262953		Untreated	Bkd	298	1920	131.735	252931	252931		Untreated	5.22
Untreated	Parasite	299	3256	156.678	510143	510143		Untreated	Bkd	300	3256	138.698	451602	451602		Untreated	17.98
Untreated	Parasite	301	3200	160.523	513675	513675		Untreated	Bkd	302	3200	135.199	432637	432637		Untreated	25.324
Untreated	Parasite	303	2270	161.668	366986	366986		Untreated	Bkd	304	2270	136.877	310711	310711		Untreated	24.791
Untreated	Parasite	305	1800	136.232	245218	245218		Untreated	Bkd	306	1800	135.374	243673	243673		Untreated	0.858
Untreated	Parasite	307	2813	150.057	422110	422110		Untreated	Bkd	308	3006	135.342	406837	406837		Untreated	14.715
Untreated	Parasite	309	1968	153.275	301645	301645		Untreated	Bkd	310	1968	137.606	270808	270808		Untreated	15.669
Untreated	Parasite	311	2138	151.22	323309	323309		Untreated	Bkd	312	2138	142.503	304671	304671		Untreated	8.717
Untreated	Parasite	313	2677	147.4	394589	394589		Untreated	Bkd	314	2677	135.383	362420	362420		Untreated	12.017
ADQ	Bkd	2	3094	196.899	609206	609206
ADQ	Bkd	4	4052	195.968	794064	794064
ADQ	Bkd	6	4822	210.906	1016987	1016987
ADQ	Bkd	8	4293	210.86	905224	905224
ADQ	Bkd	10	5250	202.927	1065369	1065369
ADQ	Bkd	12	2179	204.48	445562	445562
ADQ	Bkd	14	1658	201.371	333873	333873
ADQ	Bkd	16	1809	133.695	241855	241855
ADQ	Bkd	18	1525	134.163	204598	204598
ADQ	Bkd	20	2512	133.586	335569	335569
ADQ	Bkd	22	2659	132.587	352549	352549
ADQ	Bkd	24	2717	133.883	363760	363760
ADQ	Bkd	26	3239	138.26	447824	447824
ADQ	Bkd	28	2478	127.617	316234	316234
ADQ	Bkd	30	1750	141.257	247200	247200
ADQ	Bkd	32	1212	143.661	174117	174117
ADQ	Bkd	34	1734	141.859	245983	245983
ADQ	Bkd	36	3861	193.809	748297	748297
ADQ	Bkd	38	2635	198.482	522999	522999
ADQ	Bkd	40	2125	191.808	407591	407591
ADQ	Bkd	42	1649	195.389	322197	322197
ADQ	Bkd	44	2723	190.533	518821	518821
ADQ	Bkd	46	2802	183.814	515046	515046
ADQ	Bkd	48	2850	183.039	521661	521661
ADQ	Bkd	50	2388	181.884	434339	434339
ADQ	Bkd	52	2787	181.218	505054	505054
CQ	Bkd	54	4420	154.893	684629	684629
CQ	Bkd	56	4450	156.195	695066	695066
CQ	Bkd	58	3177	172.192	547053	547053
CQ	Bkd	60	3414	168.573	575508	575508
CQ	Bkd	62	3773	164.737	621554	621554
CQ	Bkd	64	2573	168.552	433684	433684
CQ	Bkd	66	2528	165.03	417196	417196
CQ	Bkd	68	4803	165.374	794291	794291
CQ	Bkd	70	2482	165.36	410423	410423
CQ	Bkd	72	3058	164.478	502974	502974
CQ	Bkd	74	2528	166.833	421755	421755
CQ	Bkd	76	2868	163.412	468665	468665
CQ	Bkd	78	4128	159.783	659585	659585
CQ	Bkd	80	3718	164.457	611451	611451
CQ	Bkd	82	3656	155.142	567199	567199
CQ	Bkd	84	1792	169.741	304175	304175
CQ	Bkd	86	2116	164.877	348880	348880
CQ	Bkd	88	3050	168.863	515031	515031
CQ	Bkd	90	2338	168.441	393814	393814
CQ	Bkd	92	5178	172.612	893787	893787
CQ	Bkd	94	3222	167.247	538871	538871
CQ	Bkd	96	2593	166.911	432800	432800
CQ	Bkd	98	5158	169.209	872781	872781
CQ	Bkd	100	3206	159.046	509901	509901
CQ	Bkd	102	4790	179.716	860838	860838
CQ	Bkd	104	2128	181.86	386998	386998
CQ	Bkd	106	2720	174.958	475885	475885
CQ	Bkd	108	4332	173.026	749547	749547
CQ	Bkd	110	2525	172.083	434510	434510
CQ	Bkd	112	4606	177.158	815990	815990
CQ	Bkd	114	4568	146.12	667476	667476
CQ	Bkd	116	3188	148.662	473934	473934
CQ	Bkd	118	3756	149.136	560153	560153
CQ	Bkd	120	2860	145.295	415544	415544
CQ	Bkd	122	1612	151.978	244989	244989
CQ	Bkd	124	2982	148.836	443828	443828
CQ	Bkd	126	3398	148.502	504609	504609
CQ	Bkd	128	4166	156.155	650543	650543
CQ	Bkd	130	5214	149.246	778170	778170
CQ	Bkd	132	4944	154.108	761911	761911
CQ	Bkd	134	3638	157.377	572539	572539
CQ	Bkd	136	3460	159.292	551152	551152
FQ	Bkd	138	4326	176.313	762731	762731
FQ	Bkd	140	3391	181.385	615075	615075
FQ	Bkd	142	3719	172.071	639931	639931
FQ	Bkd	144	3201	182.228	583312	583312
FQ	Bkd	146	3203	181.775	582224	582224
FQ	Bkd	148	3052	174.8	533490	533490
FQ	Bkd	150	3148	177.281	558082	558082
FQ	Bkd	152	2630	175.463	461469	461469
FQ	Bkd	154	3243	157.357	510310	510310
FQ	Bkd	156	1167	160.931	187807	187807
FQ	Bkd	158	2308	159.12	367249	367249
FQ	Bkd	160	2140	147.352	315334	315334
FQ	Bkd	162	2910	147	427771	427771
FQ	Bkd	164	3581	153.144	548408	548408
FQ	Bkd	166	3634	143.41	521153	521153
FQ	Bkd	168	1959	141.605	277405	277405
FQ	Bkd	170	2120	141.829	300678	300678
FQ	Bkd	172	1916	142.475	272982	272982
FQ	Bkd	174	2613	161.299	421475	421475
FQ	Bkd	176	2874	156.405	449509	449509
FQ	Bkd	178	3367	182.879	615752	615752
FQ	Bkd	180	4256	183.454	780779	780779
FQ	Bkd	182	4706	183.883	865355	865355
FQ	Bkd	184	2113	186.398	393859	393859
FQ	Bkd	186	2726	190.752	519991	519991
FQ	Bkd	188	3035	196.059	595039	595039
FQ	Bkd	190	3831	196.211	751686	751686
FQ	Bkd	192	1832	186.322	341342	341342
FQ	Bkd	194	3486	188.194	656043	656043
FQ	Bkd	196	3270	191.401	625880	625880
FQ	Bkd	198	2902	186.99	542645	542645
FQ	Bkd	200	3663	189.041	692457	692457
FQ	Bkd	202	3053	192.231	586882	586882
LM	Bkd	204	4071	165.879	675295	675295
LM	Bkd	206	3343	169.726	567393	567393
LM	Bkd	208	3179	167.965	533962	533962
LM	Bkd	210	2488	170.346	423821	423821
LM	Bkd	212	2554	169.637	433253	433253
LM	Bkd	214	2480	173.042	429143	429143
LM	Bkd	216	2560	180.024	460862	460862
LM	Bkd	218	1510	182.967	276280	276280
LM	Bkd	220	2490	180.533	449527	449527
LM	Bkd	222	3251	183.286	595862	595862
LM	Bkd	224	3756	183.803	690364	690364
LM	Bkd	226	1680	184.491	309945	309945
LM	Bkd	228	3172	187.452	594598	594598
LM	Bkd	230	3266	186.318	608516	608516
LM	Bkd	232	979	183.601	179745	179745
LM	Bkd	234	1850	188.645	348994	348994
LM	Bkd	236	2698	195.066	526288	526288
LM	Bkd	238	1936	192.319	372329	372329
LM	Bkd	240	3103	196.491	609711	609711
LM	Bkd	242	2583	195.587	505200	505200
LM	Bkd	244	2112	190.718	402796	402796
LM	Bkd	246	5152	191.853	988425	988425
LM	Bkd	248	1670	189.841	317035	317035
LM	Bkd	250	2636	195.793	516110	516110
LM	Bkd	252	4652	191.445	890600	890600
LM	Bkd	254	2448	189.373	463584	463584
Untreated	Bkd	256	4824	151.818	732369	732369
Untreated	Bkd	258	2797	144.439	403997	403997
Untreated	Bkd	260	2305	143.211	330102	330102
Untreated	Bkd	262	3737	148.39	554533	554533
Untreated	Bkd	264	2262	143.441	324464	324464
Untreated	Bkd	266	3528	151.899	535900	535900
Untreated	Bkd	268	3120	151.818	473671	473671
Untreated	Bkd	270	4264	147.051	627027	627027
Untreated	Bkd	272	1893	153.753	291055	291055
Untreated	Bkd	274	2440	158.087	385732	385732
Untreated	Bkd	276	2310	155.178	358461	358461
Untreated	Bkd	278	2814	157.498	443200	443200
Untreated	Bkd	280	3250	139.961	454873	454873
Untreated	Bkd	282	3026	144.783	438113	438113
Untreated	Bkd	284	1100	150.279	165307	165307
Untreated	Bkd	286	2450	153.021	374901	374901
Untreated	Bkd	288	2308	149.386	344784	344784
Untreated	Bkd	290	1992	142.728	284315	284315
Untreated	Bkd	292	2819	135.984	383338	383338
Untreated	Bkd	294	3624	137.654	498857	498857
Untreated	Bkd	296	3318	137.162	455104	455104
Untreated	Bkd	298	1920	131.735	252931	252931
Untreated	Bkd	300	3256	138.698	451602	451602
Untreated	Bkd	302	3200	135.199	432637	432637
Untreated	Bkd	304	2270	136.877	310711	310711
Untreated	Bkd	306	1800	135.374	243673	243673
Untreated	Bkd	308	3006	135.342	406837	406837
Untreated	Bkd	310	1968	137.606	270808	270808
Untreated	Bkd	312	2138	142.503	304671	304671
Untreated	Bkd	314	2677	135.383	362420	362420
