# Supplementary material for: 4-Aminoquinolines block heme iron reactivity and interfere with artemisinin action
Source: eLife. 2026 Mar 23;14:RP108976. doi: 10.7554/eLife.108976 (PMC13008355; doi:10.7554/eLife.108976)
Supplement: Figure 4—source data 3. [file elife-108976-fig4-data3.zip › Figure 4- source data 3- Ac-H-FluNox/2025-05-01 ADQ FQ LM.xlsx]

## Sheet: Sheet1
Treatment	Region	Number	Area	Mean	IntDen	RawIntDen		Treatment	Region	Number	Area	Mean	IntDen	RawIntDen
ADQ	Parasite	1	2865	173.771	497855	497855		ADQ	Bkd	2	2865	156.035	447040	447040		17.736
ADQ	Parasite	3	2690	170.366	458284	458284		ADQ	Bkd	4	2690	159.242	428362	428362		11.124
ADQ	Parasite	5	3465	174.637	605118	605118		ADQ	Bkd	6	3465	159.87	553950	553950		14.767
ADQ	Parasite	7	1889	160.635	303440	303440		ADQ	Bkd	8	1889	159.443	301188	301188		1.192
ADQ	Parasite	9	3233	235	759754	759754		ADQ	Bkd	10	3233	237.282	767134	767134		-2.282
ADQ	Parasite	11	3622	247.378	896003	896003		ADQ	Bkd	12	3622	233.074	844195	844195		14.304
ADQ	Parasite	13	3817	185.928	709687	709687		ADQ	Bkd	14	3817	178.896	682845	682845		7.032
ADQ	Parasite	15	2492	190.673	475158	475158		ADQ	Bkd	16	2492	182.868	455706	455706		7.805
ADQ	Parasite	17	3840	202.265	776696	776696		ADQ	Bkd	18	3840	178.212	684333	684333		24.053
ADQ	Parasite	19	3664	191.705	702406	702406		ADQ	Bkd	20	3664	178.102	652567	652567		13.603
ADQ	Parasite	21	2275	181.363	412600	412600		ADQ	Bkd	22	2275	165.799	377192	377192		15.564
ADQ	Parasite	23	2078	184	382351	382351		ADQ	Bkd	24	2078	166.457	345898	345898		17.543
ADQ	Parasite	25	3442	178.919	615838	615838		ADQ	Bkd	26	3442	165.405	569325	569325		13.514
ADQ	Parasite	27	2801	193.122	540934	540934		ADQ	Bkd	28	2801	173.734	486629	486629		19.388
ADQ	Parasite	29	4393	184.939	812436	812436		ADQ	Bkd	30	4393	178.779	785374	785374		6.16
ADQ	Parasite	31	4256	168.847	718612	718612		ADQ	Bkd	32	4256	178.072	757874	757874		-9.225
ADQ	Parasite	33	3605	192.374	693509	693509		ADQ	Bkd	34	3605	190.627	687211	687211		1.747
ADQ	Parasite	35	3214	191.063	614076	614076		ADQ	Bkd	36	3214	190.078	610910	610910		0.985
ADQ	Parasite	37	1505	188.204	283247	283247		ADQ	Bkd	38	1505	187.935	282842	282842		0.269
ADQ	Parasite	39	3639	231.152	841162	841162		ADQ	Bkd	40	3639	211.399	769281	769281		19.753
ADQ	Parasite	41	3404	216.966	738551	738551		ADQ	Bkd	42	3404	215.339	733015	733015		1.627
ADQ	Parasite	43	2482	233.542	579652	579652		ADQ	Bkd	44	2482	230.632	572429	572429		2.91
ADQ	Parasite	45	2064	237.293	489773	489773		ADQ	Bkd	46	2064	231.376	477560	477560		5.917
ADQ	Parasite	47	1812	235.043	425898	425898		ADQ	Bkd	48	1812	233.266	422678	422678		1.777
ADQ	Parasite	49	3724	231.488	862061	862061		ADQ	Bkd	50	3724	226.943	845135	845135		4.545
ADQ	Parasite	51	1765	228.803	403838	403838		ADQ	Bkd	52	1765	231.819	409160	409160		-3.016
ADQ	Parasite	53	1804	238.121	429571	429571		ADQ	Bkd	54	1804	234.748	423486	423486		3.373
ADQ	Parasite	55	1641	236.828	388635	388635		ADQ	Bkd	56	1641	241.486	396278	396278		-4.658
ADQ	Parasite	57	3449	230.551	795170	795170		ADQ	Bkd	58	3449	217.384	749759	749759		13.167
ADQ	Parasite	59	2243	220.26	494044	494044		ADQ	Bkd	60	2243	216.61	485857	485857		3.65
ADQ	Parasite	61	1970	224.793	442842	442842		ADQ	Bkd	62	1970	212.129	417894	417894		12.664
ADQ	Parasite	63	3003	233.984	702653	702653		ADQ	Bkd	64	3003	219.243	658388	658388		14.741
ADQ	Parasite	65	2844	223.63	636005	636005		ADQ	Bkd	66	2844	238.773	679069	679069		-15.143
ADQ	Parasite	67	1844	236.6	436291	436291		ADQ	Bkd	68	1844	239.908	442391	442391		-3.308
ADQ	Parasite	69	3204	241.501	773770	773770		ADQ	Bkd	70	3204	238.272	763423	763423		3.229
ADQ	Parasite	71	5055	246.432	1245713	1245713		ADQ	Bkd	72	5055	240.781	1217150	1217150		5.651
ADQ	Parasite	73	4043	248.311	1003920	1003920		ADQ	Bkd	74	4043	239.141	966847	966847		9.17
ADQ	Parasite	75	2213	243.947	539855	539855		ADQ	Bkd	76	2213	238.286	527326	527326		5.661
ADQ	Parasite	77	3086	238.218	735140	735140		ADQ	Bkd	78	3086	237.962	734352	734352		0.256
ADQ	Parasite	79	2666	251.776	671236	671236		ADQ	Bkd	80	2666	236.532	630595	630595		15.244
ADQ	Parasite	81	3200	215.113	688360	688360		ADQ	Bkd	82	3200	225.234	720749	720749		-10.121
ADQ	Parasite	83	2574	253.376	652190	652190		ADQ	Bkd	84	2574	253.519	652558	652558		-0.143
ADQ	Parasite	85	2346	252.795	593057	593057		ADQ	Bkd	86	2346	254	595884	595884		-1.205
CQ	Parasite	87	1751	95.724	167613	167613		CQ	Bkd	88	1751	91.328	159916	159916		4.396
CQ	Parasite	89	1613	95.993	154837	154837		CQ	Bkd	90	1613	91.362	147367	147367		4.631
CQ	Parasite	91	3538	95.46	337739	337739		CQ	Bkd	92	3538	90.8	321250	321250		4.66
CQ	Parasite	93	4008	97.347	390166	390166		CQ	Bkd	94	4008	95.895	384349	384349		1.452
CQ	Parasite	95	5962	94.019	560539	560539		CQ	Bkd	96	5962	91.646	546392	546392		2.373
CQ	Parasite	97	4852	94.439	458217	458217		CQ	Bkd	98	4852	93.035	451405	451405		1.404
CQ	Parasite	99	2819	98.118	276595	276595		CQ	Bkd	100	2819	98.758	278398	278398		-0.64
CQ	Parasite	101	4434	107.317	475842	475842		CQ	Bkd	102	4434	101.211	448770	448770		6.106
CQ	Parasite	103	2924	100.665	294343	294343		CQ	Bkd	104	2924	98.882	289131	289131		1.783
CQ	Parasite	105	2070	100.559	208158	208158		CQ	Bkd	106	2070	97.776	202397	202397		2.783
CQ	Parasite	107	2158	100.833	217598	217598		CQ	Bkd	108	2158	96.584	208428	208428		4.249
CQ	Parasite	109	2460	114.889	282628	282628		CQ	Bkd	110	2460	107.214	263746	263746		7.675
CQ	Parasite	111	2139	106.573	227960	227960		CQ	Bkd	112	2139	105.288	225211	225211		1.285
CQ	Parasite	113	3129	101.424	317356	317356		CQ	Bkd	114	3129	102.83	321755	321755		-1.406
CQ	Parasite	115	3066	104.519	320456	320456		CQ	Bkd	116	3066	104.671	320920	320920		-0.152
CQ	Parasite	117	2748	102.827	282569	282569		CQ	Bkd	118	2748	102.508	281691	281691		0.319
CQ	Parasite	119	2512	105.672	265447	265447		CQ	Bkd	120	2512	105.148	264131	264131		0.524
CQ	Parasite	121	3078	103.859	319679	319679		CQ	Bkd	122	3078	104.017	320165	320165		-0.158
CQ	Parasite	123	2492	109.981	274072	274072		CQ	Bkd	124	2492	106.258	264796	264796		3.723
CQ	Parasite	125	4170	104.74	436767	436767		CQ	Bkd	126	4170	103.247	430538	430538		1.493
CQ	Parasite	127	4382	101.615	445279	445279		CQ	Bkd	128	4382	101.671	445524	445524		-0.056
CQ	Parasite	129	2403	108.457	260621	260621		CQ	Bkd	130	2403	106.562	256069	256069		1.895
CQ	Parasite	131	2180	107.178	233647	233647		CQ	Bkd	132	2180	106.04	231168	231168		1.138
CQ	Parasite	133	2439	112.082	273369	273369		CQ	Bkd	134	2439	109.483	267028	267028		2.599
CQ	Parasite	135	2479	109.256	270845	270845		CQ	Bkd	136	2479	106.76	264658	264658		2.496
CQ	Parasite	137	3893	111.155	432725	432725		CQ	Bkd	138	3893	112.427	437678	437678		-1.272
CQ	Parasite	139	2790	109.6	305785	305785		CQ	Bkd	140	2790	110.242	307576	307576		-0.642
CQ	Parasite	141	1828	110.885	202697	202697		CQ	Bkd	142	1828	112.007	204749	204749		-1.122
CQ	Parasite	143	2514	114.481	287804	287804		CQ	Bkd	144	2514	109.629	275608	275608		4.852
CQ	Parasite	145	3630	115.461	419124	419124		CQ	Bkd	146	3630	113.309	411311	411311		2.152
CQ	Parasite	147	1757	99.372	174597	174597		CQ	Bkd	148	1757	99.6	174997	174997		-0.228
CQ	Parasite	149	4524	103.645	468892	468892		CQ	Bkd	150	4524	100.392	454172	454172		3.253
CQ	Parasite	151	6364	99.589	633786	633786		CQ	Bkd	152	6364	99.028	630212	630212		0.561
CQ	Parasite	153	3986	101.339	403939	403939		CQ	Bkd	154	3986	101.651	405180	405180		-0.312
FQ	Parasite	155	2842	126.819	360420	360420		FQ	Bkd	156	2842	127.661	362813	362813		-0.842
FQ	Parasite	157	4018	128.897	517909	517909		FQ	Bkd	158	4018	127.819	513577	513577		1.078
FQ	Parasite	159	4262	136.596	582171	582171		FQ	Bkd	160	4262	137.7	586879	586879		-1.104
FQ	Parasite	161	3210	132.332	424785	424785		FQ	Bkd	162	3210	132.381	424942	424942		-0.049
FQ	Parasite	163	2149	130.299	280013	280013		FQ	Bkd	164	2149	126.944	272802	272802		3.355
FQ	Parasite	165	4018	128.622	516803	516803		FQ	Bkd	166	4018	127.807	513528	513528		0.815
FQ	Parasite	167	5046	127.999	645883	645883		FQ	Bkd	168	5046	127.868	645222	645222		0.131
FQ	Parasite	169	3252	136.4	443572	443572		FQ	Bkd	170	3252	132.163	429793	429793		4.237
FQ	Parasite	171	4566	135.153	617110	617110		FQ	Bkd	172	4566	132.794	606336	606336		2.359
FQ	Parasite	173	3530	144.593	510413	510413		FQ	Bkd	174	3530	142.556	503224	503224		2.037
FQ	Parasite	175	3342	148.057	494805	494805		FQ	Bkd	176	3342	144.325	482335	482335		3.732
FQ	Parasite	177	2666	149.765	399274	399274		FQ	Bkd	178	2666	148.082	394787	394787		1.683
FQ	Parasite	179	2396	156.399	374732	374732		FQ	Bkd	180	2396	152.254	364800	364800		4.145
FQ	Parasite	181	3340	162.981	544355	544355		FQ	Bkd	182	3340	150.787	503628	503628		12.194
FQ	Parasite	183	3136	180.548	566200	566200		FQ	Bkd	184	3136	173.573	544326	544326		6.975
FQ	Parasite	185	3716	171.735	638167	638167		FQ	Bkd	186	3716	171.307	636577	636577		0.428
FQ	Parasite	187	2958	172.043	508903	508903		FQ	Bkd	188	2958	177.228	524240	524240		-5.185
FQ	Parasite	189	3041	177.019	538314	538314		FQ	Bkd	190	3041	172.358	524142	524142		4.661
FQ	Parasite	191	2726	176.623	481473	481473		FQ	Bkd	192	2726	173.369	472603	472603		3.254
FQ	Parasite	193	1434	176.818	253557	253557		FQ	Bkd	194	1434	171.4	245787	245787		5.418
FQ	Parasite	195	4062	229.901	933856	933856		FQ	Bkd	196	4062	227.849	925522	925522		2.052
FQ	Parasite	197	3800	227.731	865378	865378		FQ	Bkd	198	3800	226.269	859822	859822		1.462
FQ	Parasite	199	2726	224.056	610778	610778		FQ	Bkd	200	2726	222.597	606800	606800		1.459
FQ	Parasite	201	3616	221.662	801529	801529		FQ	Bkd	202	3616	221.837	802164	802164		-0.175
FQ	Parasite	203	3094	221.669	685843	685843		FQ	Bkd	204	3094	222.387	688065	688065		-0.718
FQ	Parasite	205	3872	219.245	848916	848916		FQ	Bkd	206	3872	221.992	859552	859552		-2.747
FQ	Parasite	207	3406	211.969	721965	721965		FQ	Bkd	208	3406	212.11	722447	722447		-0.141
FQ	Parasite	209	2902	211.252	613053	613053		FQ	Bkd	210	2902	212.683	617206	617206		-1.431
LM	Parasite	211	2020	136.913	276564	276564		LM	Bkd	212	2020	133.709	270093	270093		3.204
LM	Parasite	213	3217	149.034	479443	479443		LM	Bkd	214	3217	133.559	429659	429659		15.475
LM	Parasite	215	3462	139.133	481677	481677		LM	Bkd	216	3462	128.082	443419	443419		11.051
LM	Parasite	217	3783	144.282	545817	545817		LM	Bkd	218	3783	132.824	502472	502472		11.458
LM	Parasite	219	2651	144.375	382739	382739		LM	Bkd	220	2651	137.541	364620	364620		6.834
LM	Parasite	221	3006	149.463	449287	449287		LM	Bkd	222	3006	142.654	428818	428818		6.809
LM	Parasite	223	3162	156.86	495991	495991		LM	Bkd	224	3162	143.466	453641	453641		13.394
LM	Parasite	225	3236	157.274	508938	508938		LM	Bkd	226	3236	144.115	466357	466357		13.159
LM	Parasite	227	1904	144.386	274910	274910		LM	Bkd	228	1904	137.795	262362	262362		6.591
LM	Parasite	229	3092	149.289	461603	461603		LM	Bkd	230	3092	134.509	415902	415902		14.78
LM	Parasite	231	2396	147.991	354587	354587		LM	Bkd	232	2396	138.267	331287	331287		9.724
LM	Parasite	233	1610	143.398	230871	230871		LM	Bkd	234	1610	138.886	223607	223607		4.512
LM	Parasite	235	2334	151.071	352600	352600		LM	Bkd	236	2334	137.768	321551	321551		13.303
LM	Parasite	237	4154	147.026	610748	610748		LM	Bkd	238	4154	136.133	565497	565497		10.893
LM	Parasite	239	1987	144.002	286131	286131		LM	Bkd	240	1987	134.193	266642	266642		9.809
LM	Parasite	241	2587	148.166	383306	383306		LM	Bkd	242	2587	133.872	346328	346328		14.294
LM	Parasite	243	2568	145.968	374846	374846		LM	Bkd	244	2568	137.952	354261	354261		8.016
LM	Parasite	245	2734	139.51	381421	381421		LM	Bkd	246	2734	135.132	369452	369452		4.378
LM	Parasite	247	1870	138.311	258642	258642		LM	Bkd	248	1870	131.73	246336	246336		6.581
LM	Parasite	249	1866	138.016	257537	257537		LM	Bkd	250	1866	132.644	247514	247514		5.372
LM	Parasite	251	2470	141.532	349583	349583		LM	Bkd	252	2470	128.568	317564	317564		12.964
LM	Parasite	253	3090	138.991	429483	429483		LM	Bkd	254	3090	123.756	382406	382406		15.235
LM	Parasite	255	2356	130.246	306860	306860		LM	Bkd	256	2356	123.895	291897	291897		6.351
LM	Parasite	257	2434	137.02	333507	333507		LM	Bkd	258	2434	122.022	297001	297001		14.998
LM	Parasite	259	1570	130.725	205239	205239		LM	Bkd	260	1570	122.412	192187	192187		8.313
LM	Parasite	261	1491	127.791	190536	190536		LM	Bkd	262	1491	121.956	181837	181837		5.835
LM	Parasite	263	2986	122.285	365143	365143		LM	Bkd	264	2986	110.552	330108	330108		11.733
LM	Parasite	265	2243	117.988	264648	264648		LM	Bkd	266	2243	111.25	249534	249534		6.738
LM	Parasite	267	2421	120.157	290901	290901		LM	Bkd	268	2421	107.959	261368	261368		12.198
LM	Parasite	269	1632	117.412	191617	191617		LM	Bkd	270	1632	111.4	181805	181805		6.012
LM	Parasite	271	3681	116.784	429883	429883		LM	Bkd	272	3681	106.437	391796	391796		10.347
LM	Parasite	273	2822	121.825	343790	343790		LM	Bkd	274	2822	108.738	306858	306858		13.087
LM	Parasite	275	2382	118.536	282353	282353		LM	Bkd	276	2382	105.865	252170	252170		12.671
LM	Parasite	277	844	112.485	94937	94937		LM	Bkd	278	844	108.457	91538	91538		4.028
Untreated	Parasite	279	2444	119.425	291875	291875		Untreated	Bkd	280	2444	109.079	266589	266589		10.346
Untreated	Parasite	281	1593	118.736	189147	189147		Untreated	Bkd	282	1593	110.753	176430	176430		7.983
Untreated	Parasite	283	2282	128.449	293121	293121		Untreated	Bkd	284	2282	119.611	272952	272952		8.838
Untreated	Parasite	285	1442	129.035	186069	186069		Untreated	Bkd	286	1442	119.955	172975	172975		9.08
Untreated	Parasite	287	2907	158.888	461887	461887		Untreated	Bkd	288	2907	116.272	338003	338003		42.616
Untreated	Parasite	289	1927	131.01	252457	252457		Untreated	Bkd	290	1927	119.099	229504	229504		11.911
Untreated	Parasite	291	2091	122.692	256550	256550		Untreated	Bkd	292	2091	115.603	241725	241725		7.089
Untreated	Parasite	293	2359	132.353	312221	312221		Untreated	Bkd	294	2359	114.369	269797	269797		17.984
Untreated	Parasite	295	4580	136.862	626828	626828		Untreated	Bkd	296	4580	116.147	531955	531955		20.715
Untreated	Parasite	297	2060	119.424	246014	246014		Untreated	Bkd	298	2060	110.917	228488	228488		8.507
Untreated	Parasite	299	2629	127.738	335822	335822		Untreated	Bkd	300	2629	117.846	309818	309818		9.892
Untreated	Parasite	301	3101	129.179	400584	400584		Untreated	Bkd	302	3101	118.285	366802	366802		10.894
Untreated	Parasite	303	2276	128.984	293567	293567		Untreated	Bkd	304	2276	112.35	255709	255709		16.634
Untreated	Parasite	305	2628	125.51	329839	329839		Untreated	Bkd	306	2628	111.409	292783	292783		14.101
Untreated	Parasite	307	2328	116.134	270361	270361		Untreated	Bkd	308	2328	105.201	244908	244908		10.933
Untreated	Parasite	309	2559	118.143	302328	302328		Untreated	Bkd	310	2559	108.227	276953	276953		9.916
Untreated	Parasite	311	2057	119.211	245218	245218		Untreated	Bkd	312	2057	103.406	212706	212706		15.805
Untreated	Parasite	313	2688	124.225	333917	333917		Untreated	Bkd	314	2688	111.062	298536	298536		13.163
Untreated	Parasite	315	1974	116.003	228989	228989		Untreated	Bkd	316	1974	111.597	220292	220292		4.406
Untreated	Parasite	317	3393	134.842	457518	457518		Untreated	Bkd	318	3393	115.954	393433	393433		18.888
Untreated	Parasite	319	1596	126.787	202352	202352		Untreated	Bkd	320	1596	118.519	189156	189156		8.268
Untreated	Parasite	321	2467	127.644	314898	314898		Untreated	Bkd	322	2467	119.062	293727	293727		8.582
Untreated	Parasite	323	2807	131.481	369068	369068		Untreated	Bkd	324	2807	113.849	319574	319574		17.632
Untreated	Parasite	325	2734	130.493	356767	356767		Untreated	Bkd	326	2734	113.507	310328	310328		16.986
Untreated	Parasite	327	1166	120.394	140379	140379		Untreated	Bkd	328	1166	115.463	134630	134630		4.931
Untreated	Parasite	329	1357	121.309	164616	164616		Untreated	Bkd	330	1357	112.2	152255	152255		9.109
Untreated	Parasite	331	3068	124.38	381598	381598		Untreated	Bkd	332	3068	110.052	337640	337640		14.328
Untreated	Parasite	333	1328	119.411	158578	158578		Untreated	Bkd	334	1328	113.47	150688	150688		5.941
Untreated	Parasite	335	2067	123.77	255832	255832		Untreated	Bkd	336	2067	113.98	235596	235596		9.79
Untreated	Parasite	337	2772	125.632	348252	348252		Untreated	Bkd	338	2772	113.659	315063	315063		11.973
ADQ	Bkd	2	2865	156.035	447040	447040
ADQ	Bkd	4	2690	159.242	428362	428362
ADQ	Bkd	6	3465	159.87	553950	553950
ADQ	Bkd	8	1889	159.443	301188	301188
ADQ	Bkd	10	3233	237.282	767134	767134
ADQ	Bkd	12	3622	233.074	844195	844195
ADQ	Bkd	14	3817	178.896	682845	682845
ADQ	Bkd	16	2492	182.868	455706	455706
ADQ	Bkd	18	3840	178.212	684333	684333
ADQ	Bkd	20	3664	178.102	652567	652567
ADQ	Bkd	22	2275	165.799	377192	377192
ADQ	Bkd	24	2078	166.457	345898	345898
ADQ	Bkd	26	3442	165.405	569325	569325
ADQ	Bkd	28	2801	173.734	486629	486629
ADQ	Bkd	30	4393	178.779	785374	785374
ADQ	Bkd	32	4256	178.072	757874	757874
ADQ	Bkd	34	3605	190.627	687211	687211
ADQ	Bkd	36	3214	190.078	610910	610910
ADQ	Bkd	38	1505	187.935	282842	282842
ADQ	Bkd	40	3639	211.399	769281	769281
ADQ	Bkd	42	3404	215.339	733015	733015
ADQ	Bkd	44	2482	230.632	572429	572429
ADQ	Bkd	46	2064	231.376	477560	477560
ADQ	Bkd	48	1812	233.266	422678	422678
ADQ	Bkd	50	3724	226.943	845135	845135
ADQ	Bkd	52	1765	231.819	409160	409160
ADQ	Bkd	54	1804	234.748	423486	423486
ADQ	Bkd	56	1641	241.486	396278	396278
ADQ	Bkd	58	3449	217.384	749759	749759
ADQ	Bkd	60	2243	216.61	485857	485857
ADQ	Bkd	62	1970	212.129	417894	417894
ADQ	Bkd	64	3003	219.243	658388	658388
ADQ	Bkd	66	2844	238.773	679069	679069
ADQ	Bkd	68	1844	239.908	442391	442391
ADQ	Bkd	70	3204	238.272	763423	763423
ADQ	Bkd	72	5055	240.781	1217150	1217150
ADQ	Bkd	74	4043	239.141	966847	966847
ADQ	Bkd	76	2213	238.286	527326	527326
ADQ	Bkd	78	3086	237.962	734352	734352
ADQ	Bkd	80	2666	236.532	630595	630595
ADQ	Bkd	82	3200	225.234	720749	720749
ADQ	Bkd	84	2574	253.519	652558	652558
ADQ	Bkd	86	2346	254	595884	595884
CQ	Bkd	88	1751	91.328	159916	159916
CQ	Bkd	90	1613	91.362	147367	147367
CQ	Bkd	92	3538	90.8	321250	321250
CQ	Bkd	94	4008	95.895	384349	384349
CQ	Bkd	96	5962	91.646	546392	546392
CQ	Bkd	98	4852	93.035	451405	451405
CQ	Bkd	100	2819	98.758	278398	278398
CQ	Bkd	102	4434	101.211	448770	448770
CQ	Bkd	104	2924	98.882	289131	289131
CQ	Bkd	106	2070	97.776	202397	202397
CQ	Bkd	108	2158	96.584	208428	208428
CQ	Bkd	110	2460	107.214	263746	263746
CQ	Bkd	112	2139	105.288	225211	225211
CQ	Bkd	114	3129	102.83	321755	321755
CQ	Bkd	116	3066	104.671	320920	320920
CQ	Bkd	118	2748	102.508	281691	281691
CQ	Bkd	120	2512	105.148	264131	264131
CQ	Bkd	122	3078	104.017	320165	320165
CQ	Bkd	124	2492	106.258	264796	264796
CQ	Bkd	126	4170	103.247	430538	430538
CQ	Bkd	128	4382	101.671	445524	445524
CQ	Bkd	130	2403	106.562	256069	256069
CQ	Bkd	132	2180	106.04	231168	231168
CQ	Bkd	134	2439	109.483	267028	267028
CQ	Bkd	136	2479	106.76	264658	264658
CQ	Bkd	138	3893	112.427	437678	437678
CQ	Bkd	140	2790	110.242	307576	307576
CQ	Bkd	142	1828	112.007	204749	204749
CQ	Bkd	144	2514	109.629	275608	275608
CQ	Bkd	146	3630	113.309	411311	411311
CQ	Bkd	148	1757	99.6	174997	174997
CQ	Bkd	150	4524	100.392	454172	454172
CQ	Bkd	152	6364	99.028	630212	630212
CQ	Bkd	154	3986	101.651	405180	405180
FQ	Bkd	156	2842	127.661	362813	362813
FQ	Bkd	158	4018	127.819	513577	513577
FQ	Bkd	160	4262	137.7	586879	586879
FQ	Bkd	162	3210	132.381	424942	424942
FQ	Bkd	164	2149	126.944	272802	272802
FQ	Bkd	166	4018	127.807	513528	513528
FQ	Bkd	168	5046	127.868	645222	645222
FQ	Bkd	170	3252	132.163	429793	429793
FQ	Bkd	172	4566	132.794	606336	606336
FQ	Bkd	174	3530	142.556	503224	503224
FQ	Bkd	176	3342	144.325	482335	482335
FQ	Bkd	178	2666	148.082	394787	394787
FQ	Bkd	180	2396	152.254	364800	364800
FQ	Bkd	182	3340	150.787	503628	503628
FQ	Bkd	184	3136	173.573	544326	544326
FQ	Bkd	186	3716	171.307	636577	636577
FQ	Bkd	188	2958	177.228	524240	524240
FQ	Bkd	190	3041	172.358	524142	524142
FQ	Bkd	192	2726	173.369	472603	472603
FQ	Bkd	194	1434	171.4	245787	245787
FQ	Bkd	196	4062	227.849	925522	925522
FQ	Bkd	198	3800	226.269	859822	859822
FQ	Bkd	200	2726	222.597	606800	606800
FQ	Bkd	202	3616	221.837	802164	802164
FQ	Bkd	204	3094	222.387	688065	688065
FQ	Bkd	206	3872	221.992	859552	859552
FQ	Bkd	208	3406	212.11	722447	722447
FQ	Bkd	210	2902	212.683	617206	617206
LM	Bkd	212	2020	133.709	270093	270093
LM	Bkd	214	3217	133.559	429659	429659
LM	Bkd	216	3462	128.082	443419	443419
LM	Bkd	218	3783	132.824	502472	502472
LM	Bkd	220	2651	137.541	364620	364620
LM	Bkd	222	3006	142.654	428818	428818
LM	Bkd	224	3162	143.466	453641	453641
LM	Bkd	226	3236	144.115	466357	466357
LM	Bkd	228	1904	137.795	262362	262362
LM	Bkd	230	3092	134.509	415902	415902
LM	Bkd	232	2396	138.267	331287	331287
LM	Bkd	234	1610	138.886	223607	223607
LM	Bkd	236	2334	137.768	321551	321551
LM	Bkd	238	4154	136.133	565497	565497
LM	Bkd	240	1987	134.193	266642	266642
LM	Bkd	242	2587	133.872	346328	346328
LM	Bkd	244	2568	137.952	354261	354261
LM	Bkd	246	2734	135.132	369452	369452
LM	Bkd	248	1870	131.73	246336	246336
LM	Bkd	250	1866	132.644	247514	247514
LM	Bkd	252	2470	128.568	317564	317564
LM	Bkd	254	3090	123.756	382406	382406
LM	Bkd	256	2356	123.895	291897	291897
LM	Bkd	258	2434	122.022	297001	297001
LM	Bkd	260	1570	122.412	192187	192187
LM	Bkd	262	1491	121.956	181837	181837
LM	Bkd	264	2986	110.552	330108	330108
LM	Bkd	266	2243	111.25	249534	249534
LM	Bkd	268	2421	107.959	261368	261368
LM	Bkd	270	1632	111.4	181805	181805
LM	Bkd	272	3681	106.437	391796	391796
LM	Bkd	274	2822	108.738	306858	306858
LM	Bkd	276	2382	105.865	252170	252170
LM	Bkd	278	844	108.457	91538	91538
Untreated	Bkd	280	2444	109.079	266589	266589
Untreated	Bkd	282	1593	110.753	176430	176430
Untreated	Bkd	284	2282	119.611	272952	272952
Untreated	Bkd	286	1442	119.955	172975	172975
Untreated	Bkd	288	2907	116.272	338003	338003
Untreated	Bkd	290	1927	119.099	229504	229504
Untreated	Bkd	292	2091	115.603	241725	241725
Untreated	Bkd	294	2359	114.369	269797	269797
Untreated	Bkd	296	4580	116.147	531955	531955
Untreated	Bkd	298	2060	110.917	228488	228488
Untreated	Bkd	300	2629	117.846	309818	309818
Untreated	Bkd	302	3101	118.285	366802	366802
Untreated	Bkd	304	2276	112.35	255709	255709
Untreated	Bkd	306	2628	111.409	292783	292783
Untreated	Bkd	308	2328	105.201	244908	244908
Untreated	Bkd	310	2559	108.227	276953	276953
Untreated	Bkd	312	2057	103.406	212706	212706
Untreated	Bkd	314	2688	111.062	298536	298536
Untreated	Bkd	316	1974	111.597	220292	220292
Untreated	Bkd	318	3393	115.954	393433	393433
Untreated	Bkd	320	1596	118.519	189156	189156
Untreated	Bkd	322	2467	119.062	293727	293727
Untreated	Bkd	324	2807	113.849	319574	319574
Untreated	Bkd	326	2734	113.507	310328	310328
Untreated	Bkd	328	1166	115.463	134630	134630
Untreated	Bkd	330	1357	112.2	152255	152255
Untreated	Bkd	332	3068	110.052	337640	337640
Untreated	Bkd	334	1328	113.47	150688	150688
Untreated	Bkd	336	2067	113.98	235596	235596
Untreated	Bkd	338	2772	113.659	315063	315063
