# Supplementary material for: 4-Aminoquinolines block heme iron reactivity and interfere with artemisinin action
Source: eLife. 2026 Mar 23;14:RP108976. doi: 10.7554/eLife.108976 (PMC13008355; doi:10.7554/eLife.108976)
Supplement: Figure 4—source data 3. [file elife-108976-fig4-data3.zip › Figure 4- source data 3- Ac-H-FluNox/2025-07-24 ADQ FQ LM.xlsx]

## Sheet: Sheet1
Treatment	Region	Number	Area	Mean	Int	RawIntDen		Treatment	Region	Number	Area	Mean		Parasite/bkd
ADQ	Parasite	1	2638	124.944	329603	329603		ADQ	Bkd	2	2638	116.689		8.255
ADQ	Parasite	3	2295	122.283	307825	307825		ADQ	Bkd	4	2295	115.496		6.787
ADQ	Parasite	5	1399	117.482	280640	280640		ADQ	Bkd	6	1399	115.553		1.929
ADQ	Parasite	7	2325	122.722	265063	265063		ADQ	Bkd	8	2325	113.847		8.875
ADQ	Parasite	9	2937	124.913	164358	164358		ADQ	Bkd	10	2909	118.236		6.677
ADQ	Parasite	11	2619	118.167	161659	161659		ADQ	Bkd	12	2619	118.273		-0.106
ADQ	Parasite	13	3121	121.266	285328	285328		ADQ	Bkd	14	3121	119.418		1.848
ADQ	Parasite	15	2014	118.088	264695	264695		ADQ	Bkd	16	2014	119.284		-1.196
ADQ	Parasite	17	3292	121.967	366869	366869		ADQ	Bkd	18	3292	121.201		0.766
ADQ	Parasite	19	2536	121.861	343949	343949		ADQ	Bkd	20	2536	120.152		1.709
ADQ	Parasite	21	3108	128.78	309479	309479		ADQ	Bkd	22	3108	125.376		3.404
ADQ	Parasite	23	2916	126.281	309757	309757		ADQ	Bkd	24	2916	124.543		1.738
ADQ	Parasite	25	2202	132.312	378471	378471		ADQ	Bkd	26	2202	124.982		7.33
ADQ	Parasite	27	2684	129.371	372704	372704		ADQ	Bkd	28	2684	118.182		11.189
ADQ	Parasite	29	1343	119.568	237830	237830		ADQ	Bkd	30	1343	117.801		1.767
ADQ	Parasite	31	1366	119.794	240238	240238		ADQ	Bkd	32	1366	116.652		3.142
ADQ	Parasite	33	2744	124.01	401514	401514		ADQ	Bkd	34	2744	115.933		8.077
ADQ	Parasite	35	2748	125.943	398995	398995		ADQ	Bkd	36	2748	115.259		10.684
ADQ	Parasite	37	1968	120.006	309039	309039		ADQ	Bkd	38	1968	114.613		5.393
ADQ	Parasite	39	4406	119.95	304706	304706		ADQ	Bkd	40	4406	115.435		4.515
ADQ	Parasite	41	2160	125.075	400249	400249		ADQ	Bkd	42	2160	114.624		10.451
ADQ	Parasite	43	2049	111.531	389670	389670		ADQ	Bkd	44	2049	111.335		0.196
ADQ	Parasite	45	3584	124.489	368235	368235		ADQ	Bkd	46	3584	114.741		9.748
ADQ	Parasite	47	2955	126.115	363166	363166		ADQ	Bkd	48	2955	114.778		11.337
ADQ	Parasite	49	1144	112.516	291350	291350		ADQ	Bkd	50	1144	110.477		2.039
ADQ	Parasite	51	1942	119.261	275211	275211		ADQ	Bkd	52	1942	115.321		3.94
ADQ	Parasite	53	2630	121.768	347232	347232		ADQ	Bkd	54	2630	110.53		11.238
ADQ	Parasite	55	2290	119.5	317201	317201		ADQ	Bkd	56	2290	115.772		3.728
ADQ	Parasite	57	1517	116.546	160580	160580		ADQ	Bkd	58	1517	113.506		3.04
ADQ	Parasite	59	1976	117.283	158207	158207		ADQ	Bkd	60	1976	114.623		2.66
ADQ	Parasite	61	2146	117.322	163639	163639		ADQ	Bkd	62	2146	113.091		4.231
ADQ	Parasite	63	1630	117.626	159347	159347		ADQ	Bkd	64	1630	117.035		0.591
ADQ	Parasite	65	2566	119.729	340283	340283		ADQ	Bkd	66	2566	115.43		4.299
ADQ	Parasite	67	3232	123.083	318120	318120		ADQ	Bkd	68	3232	116.555		6.528
ADQ	Parasite	69	3411	122.405	346092	346092		ADQ	Bkd	70	3411	114.238		8.167
CQ	Parasite	71	2900	121.823	316731	316731		CQ	Bkd	72	2900	121.585		0.238
CQ	Parasite	73	2043	125.302	236171	236171		CQ	Bkd	74	2043	121.935		3.367
CQ	Parasite	75	2072	125.724	225558	225558		CQ	Bkd	76	2072	121.134		4.59
CQ	Parasite	77	1986	120.459	528498	528498		CQ	Bkd	78	1986	121.746		-1.287
CQ	Parasite	79	2720	128.989	508607	508607		CQ	Bkd	80	2720	125.629		3.36
CQ	Parasite	81	1524	120.274	270162	270162		CQ	Bkd	82	1524	123.444		-3.17
CQ	Parasite	83	2304	125.878	247588	247588		CQ	Bkd	84	2304	127.137		-1.259
CQ	Parasite	85	2174	120.868	228527	228527		CQ	Bkd	86	2174	123.34		-2.472
CQ	Parasite	87	3630	126.534	228126	228126		CQ	Bkd	88	3630	126.011		0.523
CQ	Parasite	89	1583	126.774	446168	446168		CQ	Bkd	90	1583	128.37		-1.596
CQ	Parasite	91	4920	129.35	411231	411231		CQ	Bkd	92	4920	129.325		0.025
CQ	Parasite	93	2193	126.182	372670	372670		CQ	Bkd	94	2193	126.707		-0.525
CQ	Parasite	95	2688	122.241	339170	339170		CQ	Bkd	96	2688	123.58		-1.339
CQ	Parasite	97	2246	128.886	128718	128718		CQ	Bkd	98	2246	126.013		2.873
CQ	Parasite	99	2269	122.203	126386	126386		CQ	Bkd	100	2269	122.749		-0.546
CQ	Parasite	101	3144	125.155	231604	231604		CQ	Bkd	102	3144	123.494		1.661
CQ	Parasite	103	4476	125.894	223953	223953		CQ	Bkd	104	4476	124.96		0.934
CQ	Parasite	105	2022	123.034	320250	320250		CQ	Bkd	106	2022	123.45		-0.416
CQ	Parasite	107	2242	127.608	290693	290693		CQ	Bkd	108	2242	128.362		-0.754
CQ	Parasite	109	1462	128.343	273655	273655		CQ	Bkd	110	1462	130.661		-2.318
CQ	Parasite	111	2898	129.611	265117	265117		CQ	Bkd	112	2898	132.046		-2.435
CQ	Parasite	113	3389	133.085	176800	176800		CQ	Bkd	114	3389	132.54		0.545
CQ	Parasite	115	3567	135.858	172189	172189		CQ	Bkd	116	3567	136.495		-0.637
CQ	Parasite	117	1039	132.38	231751	231751		CQ	Bkd	118	1039	130.039		2.341
CQ	Parasite	119	2550	137.768	226495	226495		CQ	Bkd	120	2550	136.891		0.877
CQ	Parasite	121	4396	147.632	251772	251772		CQ	Bkd	122	4396	140.286		7.346
CQ	Parasite	123	2220	136.912	242694	242694		CQ	Bkd	124	2220	138.438		-1.526
CQ	Parasite	125	1850	139.401	191731	191731		CQ	Bkd	126	1850	139.75		-0.349
CQ	Parasite	127	3410	130.86	190767	190767		CQ	Bkd	128	3410	137.024		-6.164
CQ	Parasite	129	2840	140.819	307225	307225		CQ	Bkd	130	2840	139.226		1.593
CQ	Parasite	131	3284	136.589	296193	296193		CQ	Bkd	132	3284	133.32		3.269
CQ	Parasite	133	3286	134.396	397803	397803		CQ	Bkd	134	3286	134.438		-0.042
CQ	Parasite	135	3246	136.862	376706	376706		CQ	Bkd	136	3246	135.417		1.445
CQ	Parasite	137	2458	133.531	417523	417523		CQ	Bkd	138	2458	134.715		-1.184
CQ	Parasite	139	2816	135.852	389666	389666		CQ	Bkd	140	2816	135.841		0.011
CQ	Parasite	141	1743	135.794	353286	353286		CQ	Bkd	142	1743	136.326		-0.532
FQ	Parasite	143	3646	111.153	352596	352596		FQ	Bkd	144	3646	111.746		-0.593
FQ	Parasite	145	2292	125.302	255991	255991		FQ	Bkd	146	2292	116.504		8.798
FQ	Parasite	147	3728	115.675	249114	249114		FQ	Bkd	148	3728	111.612		4.063
FQ	Parasite	149	1914	121.145	260501	260501		FQ	Bkd	150	1914	118.454		2.691
FQ	Parasite	151	1964	129.743	250989	250989		FQ	Bkd	152	1964	117.705		12.038
FQ	Parasite	153	2212	122.027	239231	239231		FQ	Bkd	154	2212	118.836		3.191
FQ	Parasite	155	2329	121.936	241787	241787		FQ	Bkd	156	2329	121.226		0.71
FQ	Parasite	157	3052	124.279	350849	350849		FQ	Bkd	158	3052	123.585		0.694
FQ	Parasite	159	3264	127.122	341712	341712		FQ	Bkd	160	3264	121.891		5.231
FQ	Parasite	161	2578	122.966	183298	183298		FQ	Bkd	162	2578	123.471		-0.505
FQ	Parasite	163	2113	130.347	188128	188128		FQ	Bkd	164	2113	122.397		7.95
FQ	Parasite	165	2004	126.889	290022	290022		FQ	Bkd	166	2004	123.083		3.806
FQ	Parasite	167	2493	120.071	292923	292923		FQ	Bkd	168	2493	117.358		2.713
FQ	Parasite	169	3878	126.087	262768	262768		FQ	Bkd	170	3878	118.897		7.19
FQ	Parasite	171	2510	116.345	268141	268141		FQ	Bkd	172	2510	117.384		-1.039
FQ	Parasite	173	3970	125.38	459317	459317		FQ	Bkd	174	3970	119.708		5.672
FQ	Parasite	175	2498	119.791	457419	457419		FQ	Bkd	176	2498	118.028		1.763
FQ	Parasite	177	2733	124.239	200683	200683		FQ	Bkd	178	2733	114.612		9.627
FQ	Parasite	179	3073	129.849	203210	203210		FQ	Bkd	180	3073	116.417		13.432
FQ	Parasite	181	3688	123.938	636404	636404		FQ	Bkd	182	3688	113.349		10.589
FQ	Parasite	183	3634	126.58	636278	636278		FQ	Bkd	184	3634	114.487		12.093
FQ	Parasite	185	2227	128.979	276717	276717		FQ	Bkd	186	2227	125.655		3.324
FQ	Parasite	187	2116	124.482	277868	277868		FQ	Bkd	188	2116	125.863		-1.381
FQ	Parasite	189	1837	122.051	328583	328583		FQ	Bkd	190	1837	114.016		8.035
FQ	Parasite	191	3029	121.619	332183	332183		FQ	Bkd	192	3029	115.79		5.829
FQ	Parasite	193	2726	123.004	289477	289477		FQ	Bkd	194	2726	117.766		5.238
FQ	Parasite	195	2142	120.776	283025	283025		FQ	Bkd	196	2142	119.348		1.428
FQ	Parasite	197	2197	116.935	277279	277279		FQ	Bkd	198	2197	116.139		0.796
FQ	Parasite	199	2196	125.788	278518	278518		FQ	Bkd	200	2196	125.397		0.391
FQ	Parasite	201	2232	127.098	393486	393486		FQ	Bkd	202	2232	124.5		2.598
LM	Parasite	203	2207	93.119	388265	388265		LM	Bkd	204	2207	85.069		8.05
LM	Parasite	205	3036	98.45	563501	563501		LM	Bkd	206	3036	87.159		11.291
LM	Parasite	207	3096	96.35	559320	559320		LM	Bkd	208	3096	89.252		7.098
LM	Parasite	209	1600	97.037	248775	248775		LM	Bkd	210	1600	88.748		8.289
LM	Parasite	211	3001	97.41	249615	249615		LM	Bkd	212	3001	88.01		9.4
LM	Parasite	213	1628	90.315	286098	286098		LM	Bkd	214	1628	86.376		3.939
LM	Parasite	215	2186	92.639	287787	287787		LM	Bkd	216	2186	87.735		4.904
LM	Parasite	217	2264	100.475	187638	187638		LM	Bkd	218	2264	90.661		9.814
LM	Parasite	219	2545	100.434	191026	191026		LM	Bkd	220	2545	87.793		12.641
LM	Parasite	221	3207	102.875	375612	375612		LM	Bkd	222	3207	89.94		12.935
LM	Parasite	223	2558	104.895	382668	382668		LM	Bkd	224	2558	93.937		10.958
LM	Parasite	225	2380	102.187	451025	451025		LM	Bkd	226	2380	93.772		8.415
LM	Parasite	227	3014	102.044	449178	449178		LM	Bkd	228	3014	93.962		8.082
LM	Parasite	229	2239	102.892	484605	484605		LM	Bkd	230	2239	93.074		9.818
LM	Parasite	231	1648	101.672	486877	486877		LM	Bkd	232	1648	92.994		8.678
LM	Parasite	233	2252	105.234	137543	137543		LM	Bkd	234	2252	91.56		13.674
LM	Parasite	235	1933	104.686	135111	135111		LM	Bkd	236	1933	95.006		9.68
LM	Parasite	237	1620	100.568	351309	351309		LM	Bkd	238	1620	93.408		7.16
LM	Parasite	239	2050	102.622	349072	349072		LM	Bkd	240	2050	93.921		8.701
LM	Parasite	241	1817	103.635	648991	648991		LM	Bkd	242	1817	97.023		6.612
LM	Parasite	243	2667	113.405	616696	616696		LM	Bkd	244	2667	97.008		16.397
LM	Parasite	245	1675	109.73	303944	303944		LM	Bkd	246	1675	102.152		7.578
LM	Parasite	247	1186	111.638	307333	307333		LM	Bkd	248	1186	99.911		11.727
LM	Parasite	249	3216	108.066	257892	257892		LM	Bkd	250	3216	100.959		7.107
LM	Parasite	251	1966	109.528	258538	258538		LM	Bkd	252	1966	101.086		8.442
LM	Parasite	253	2225	112.237	446232	446232		LM	Bkd	254	2225	102.336		9.901
LM	Parasite	255	1582	110.492	467253	467253		LM	Bkd	256	1582	101.685		8.807
LM	Parasite	257	2808	112.304	399927	399927		LM	Bkd	258	2808	104.347		7.957
LM	Parasite	259	2032	115.415	395401	395401		LM	Bkd	260	2032	104.74		10.675
LM	Parasite	261	1723	114.742	448558	448558		LM	Bkd	262	1723	100.117		14.625
LM	Parasite	263	2050	116.678	437823	437823		LM	Bkd	264	2050	103.04		13.638
LM	Parasite	265	2097	114.915	441626	441626		LM	Bkd	266	2097	108.135		6.78
LM	Parasite	267	2096	116.843	441762	441762		LM	Bkd	268	2096	106.276		10.567
LM	Parasite	269	2967	120.008	444255	444255		LM	Bkd	270	2967	104.998		15.01
LM	Parasite	271	1893	116.288	439562	439562		LM	Bkd	272	1893	109.782		6.506
LM	Parasite	273	1987	120.435	328220	328220		LM	Bkd	274	1987	110.453		9.982
LM	Parasite	275	2651	127.85	331130	331130		LM	Bkd	276	2651	110.611		17.239
LM	Parasite	277	2511	133.129	382558	382558		LM	Bkd	278	2511	108.697		24.432
LM	Parasite	279	1855	115.934	382529	382529		LM	Bkd	280	1855	110.849		5.085
LM	Parasite	281	1929	114.837	236689	236689		LM	Bkd	282	1929	108.568		6.269
LM	Parasite	283	1299	116.471	237616	237616		LM	Bkd	284	1299	110.995		5.476
LM	Parasite	285	2420	121.121	405263	405263		LM	Bkd	286	2420	111.5		9.621
LM	Parasite	287	2619	123.822	407425	407425		LM	Bkd	288	2619	108.081		15.741
No Drug	Parasite	289	3261	85.709	287192	287192		No Drug	Bkd	290	3261	71.289		14.42
No Drug	Parasite	291	1784	79.633	267027	267027		No Drug	Bkd	292	1784	71.394		8.239
No Drug	Parasite	293	2246	74.787	431237	431237		No Drug	Bkd	294	2246	69.854		4.933
No Drug	Parasite	295	2210	80.811	416090	416090		No Drug	Bkd	296	2210	74.653		6.158
No Drug	Parasite	297	2322	78.417	231872	231872		No Drug	Bkd	298	2322	73.256		5.161
No Drug	Parasite	299	2705	125.305	226720	226720		No Drug	Bkd	300	2705	78.314		46.991
No Drug	Parasite	301	3928	81.338	254816	254816		No Drug	Bkd	302	3928	73.263		8.075
No Drug	Parasite	303	3599	81.364	231173	231173		No Drug	Bkd	304	3599	72.701		8.663
No Drug	Parasite	305	2381	81.519	269924	269924		No Drug	Bkd	306	2381	71.391		10.128
No Drug	Parasite	307	3104	78.273	262866	262866		No Drug	Bkd	308	3104	71.839		6.434
No Drug	Parasite	309	1902	76.447	283990	283990		No Drug	Bkd	310	1902	70.675		5.772
No Drug	Parasite	311	2650	86.431	282336	282336		No Drug	Bkd	312	2650	73.814		12.617
No Drug	Parasite	313	1234	80.673	379299	379299		No Drug	Bkd	314	1234	74.178		6.495
No Drug	Parasite	315	1704	79.721	377182	377182		No Drug	Bkd	316	1704	72.795		6.926
No Drug	Parasite	317	2390	77.012	414926	414926		No Drug	Bkd	318	2390	69.559		7.453
No Drug	Parasite	319	3751	79.272	397852	397852		No Drug	Bkd	320	3751	71.014		8.258
No Drug	Parasite	321	1724	77.245	317007	317007		No Drug	Bkd	322	1724	72.023		5.222
No Drug	Parasite	323	1616	75.542	318307	318307		No Drug	Bkd	324	1616	71.191		4.351
No Drug	Parasite	325	989	84.053	275423	275423		No Drug	Bkd	326	989	78.694		5.359
No Drug	Parasite	327	1375	88.986	258625	258625		No Drug	Bkd	328	1375	78.555		10.431
No Drug	Parasite	329	1670	84.309	254285	254285		No Drug	Bkd	330	1670	78.246		6.063
No Drug	Parasite	331	2515	85.509	246658	246658		No Drug	Bkd	332	2515	77.445		8.064
No Drug	Parasite	333	2908	80.967	299337	299337		No Drug	Bkd	334	2908	74.787		6.18
No Drug	Parasite	335	3332	81.595	292573	292573		No Drug	Bkd	336	3332	75.797		5.798
No Drug	Parasite	337	1646	81.241	488966	488966		No Drug	Bkd	338	1646	75.126		6.115
No Drug	Parasite	339	1291	80.633	461081	461081		No Drug	Bkd	340	1291	75.087		5.546
No Drug	Parasite	341	2295	84.678	292026	292026		No Drug	Bkd	342	2295	77.521		7.157
No Drug	Parasite	343	1975	90.248	294633	294633		No Drug	Bkd	344	1975	78.291		11.957
No Drug	Parasite	345	1842	87.467	497758	497758		No Drug	Bkd	346	1842	80.552		6.915
No Drug	Parasite	347	1514	89.565	475239	475239		No Drug	Bkd	348	1514	81.003		8.562
No Drug	Parasite	349	2660	88.557	299238	299238		No Drug	Bkd	350	2660	81.196		7.361
No Drug	Parasite	351	2438	85.378	294834	294834		No Drug	Bkd	352	2438	80.443		4.935
No Drug	Parasite	353	2312	89.291	339546	339546		No Drug	Bkd	354	2312	81.757		7.534
No Drug	Parasite	355	2625	90.81	313235	313235		No Drug	Bkd	356	2625	82.409		8.401
ADQ	Bkd	2	2638	116.689	399025	399025
ADQ	Bkd	4	2295	115.496	357750	357750
ADQ	Bkd	6	1399	115.553	457083	457083
ADQ	Bkd	8	2325	113.847	418030	418030
ADQ	Bkd	10	2909	118.236	459992	459992
ADQ	Bkd	12	2619	118.273	416045	416045
ADQ	Bkd	14	3121	119.418	287237	287237
ADQ	Bkd	16	2014	119.284	279833	279833
ADQ	Bkd	18	3292	121.201	263403	263403
ADQ	Bkd	20	2536	120.152	266326	266326
ADQ	Bkd	22	3108	125.376	224207	224207
ADQ	Bkd	24	2916	124.543	209448	209448
ADQ	Bkd	26	2202	124.982	368385	368385
ADQ	Bkd	28	2684	118.182	350728	350728
ADQ	Bkd	30	1343	117.801	335308	335308
ADQ	Bkd	32	1366	116.652	321029	321029
ADQ	Bkd	34	2744	115.933	258702	258702
ADQ	Bkd	36	2748	115.259	255643	255643
ADQ	Bkd	38	1968	114.613	256907	256907
ADQ	Bkd	40	4406	115.435	255158	255158
ADQ	Bkd	42	2160	114.624	276231	276231
ADQ	Bkd	44	2049	111.335	275372	275372
ADQ	Bkd	46	3584	114.741	283683	283683
ADQ	Bkd	48	2955	114.778	277884	277884
ADQ	Bkd	50	1144	110.477	205514	205514
ADQ	Bkd	52	1942	115.321	187747	187747
ADQ	Bkd	54	2630	110.53	298895	298895
ADQ	Bkd	56	2290	115.772	264616	264616
ADQ	Bkd	58	1517	113.506	298301	298301
ADQ	Bkd	60	1976	114.623	276324	276324
ADQ	Bkd	62	2146	113.091	155260	155260
ADQ	Bkd	64	1630	117.035	141996	141996
ADQ	Bkd	66	2566	115.43	292327	292327
ADQ	Bkd	68	3232	116.555	264119	264119
ADQ	Bkd	70	3411	114.238	147033	147033
CQ	Bkd	72	2900	121.585	140620	140620
CQ	Bkd	74	2043	121.935	202508	202508
CQ	Bkd	76	2072	121.134	191788	191788
CQ	Bkd	78	1986	121.746	227475	227475
CQ	Bkd	80	2720	125.629	205257	205257
CQ	Bkd	82	1524	123.444	255605	255605
CQ	Bkd	84	2304	127.137	223433	223433
CQ	Bkd	86	2174	123.34	329921	329921
CQ	Bkd	88	3630	126.011	288439	288439
CQ	Bkd	90	1583	128.37	268322	268322
CQ	Bkd	92	4920	129.325	240291	240291
CQ	Bkd	94	2193	126.707	243204	243204
CQ	Bkd	96	2688	123.58	223177	223177
CQ	Bkd	98	2246	126.013	307562	307562
CQ	Bkd	100	2269	122.749	283200	283200
CQ	Bkd	102	3144	123.494	230375	230375
CQ	Bkd	104	4476	124.96	208392	208392
CQ	Bkd	106	2022	123.45	167555	167555
CQ	Bkd	108	2242	128.362	153254	153254
CQ	Bkd	110	1462	130.661	236987	236987
CQ	Bkd	112	2898	132.046	206194	206194
CQ	Bkd	114	3389	132.54	202359	202359
CQ	Bkd	116	3567	136.495	183647	183647
CQ	Bkd	118	1039	130.039	162920	162920
CQ	Bkd	120	2550	136.891	151321	151321
CQ	Bkd	122	4396	140.286	210375	210375
CQ	Bkd	124	2220	138.438	192539	192539
CQ	Bkd	126	1850	139.75	188305	188305
CQ	Bkd	128	3410	137.024	176290	176290
CQ	Bkd	130	2840	139.226	302452	302452
CQ	Bkd	132	3284	133.32	258720	258720
CQ	Bkd	134	3286	134.438	183797	183797
CQ	Bkd	136	3246	135.417	171104	171104
CQ	Bkd	138	2458	134.715	132403	132403
CQ	Bkd	140	2816	135.841	118494	118494
CQ	Bkd	142	1743	136.326	347540	347540
FQ	Bkd	144	3646	111.746	324684	324684
FQ	Bkd	146	2292	116.504	215333	215333
FQ	Bkd	148	3728	111.612	198735	198735
FQ	Bkd	150	1914	118.454	249727	249727
FQ	Bkd	152	1964	117.705	227697	227697
FQ	Bkd	154	2212	118.836	174799	174799
FQ	Bkd	156	2329	121.226	160866	160866
FQ	Bkd	158	3052	123.585	315351	315351
FQ	Bkd	160	3264	121.891	293006	293006
FQ	Bkd	162	2578	123.471	234524	234524
FQ	Bkd	164	2113	122.397	212831	212831
FQ	Bkd	166	2004	123.083	197700	197700
FQ	Bkd	168	2493	117.358	172501	172501
FQ	Bkd	170	3878	118.897	239190	239190
FQ	Bkd	172	2510	117.384	211231	211231
FQ	Bkd	174	3970	119.708	240977	240977
FQ	Bkd	176	2498	118.028	226760	226760
FQ	Bkd	178	2733	114.612	244902	244902
FQ	Bkd	180	3073	116.417	222755	222755
FQ	Bkd	182	3688	113.349	356065	356065
FQ	Bkd	184	3634	114.487	311529	311529
FQ	Bkd	186	2227	125.655	220134	220134
FQ	Bkd	188	2116	125.863	207817	207817
FQ	Bkd	190	1837	114.016	239304	239304
FQ	Bkd	192	3029	115.79	219471	219471
FQ	Bkd	194	2726	117.766	338931	338931
FQ	Bkd	196	2142	119.348	293231	293231
FQ	Bkd	198	2197	116.139	334286	334286
FQ	Bkd	200	2196	125.397	272939	272939
FQ	Bkd	202	2232	124.5	215058	215058
LM	Bkd	204	2207	85.069	205624	205624
LM	Bkd	206	3036	87.159	221521	221521
LM	Bkd	208	3096	89.252	209427	209427
LM	Bkd	210	1600	88.748	151296	151296
LM	Bkd	212	3001	88.01	144182	144182
LM	Bkd	214	1628	86.376	293113	293113
LM	Bkd	216	2186	87.735	269829	269829
LM	Bkd	218	2264	90.661	324289	324289
LM	Bkd	220	2545	87.793	283065	283065
LM	Bkd	222	3207	89.94	279497	279497
LM	Bkd	224	2558	93.937	232472	232472
LM	Bkd	226	2380	93.772	142066	142066
LM	Bkd	228	3014	93.962	127367	127367
LM	Bkd	230	2239	93.074	167971	167971
LM	Bkd	232	1648	92.994	156893	156893
LM	Bkd	234	2252	91.56	178592	178592
LM	Bkd	236	1933	95.006	164983	164983
LM	Bkd	238	1620	93.408	182084	182084
LM	Bkd	240	2050	93.921	170100	170100
LM	Bkd	242	1817	97.023	338951	338951
LM	Bkd	244	2667	97.008	211839	211839
LM	Bkd	246	1675	102.152	319497	319497
LM	Bkd	248	1186	99.911	287777	287777
LM	Bkd	250	3216	100.959	292829	292829
LM	Bkd	252	1966	101.086	261651	261651
LM	Bkd	254	2225	102.336	194097	194097
LM	Bkd	256	1582	101.685	169983	169983
LM	Bkd	258	2808	104.347	242959	242959
LM	Bkd	260	2032	104.74	222988	222988
LM	Bkd	262	1723	100.117	145403	145403
LM	Bkd	264	2050	103.04	134423	134423
LM	Bkd	266	2097	108.135	229041	229041
LM	Bkd	268	2096	106.276	195606	195606
LM	Bkd	270	2967	104.998	99551	99551
LM	Bkd	272	1893	109.782	91536	91536
LM	Bkd	274	1987	110.453	135845	135845
LM	Bkd	276	2651	110.611	124042	124042
LM	Bkd	278	2511	108.697	184059	184059
LM	Bkd	280	1855	110.849	166247	166247
LM	Bkd	282	1929	108.568	297348	297348
LM	Bkd	284	1299	110.995	266373	266373
LM	Bkd	286	2420	111.5	133170	133170
LM	Bkd	288	2619	108.081	124168	124168
No Drug	Bkd	290	3261	71.289	122076	122076
No Drug	Bkd	292	1784	71.394	115044	115044
No Drug	Bkd	294	2246	69.854	83128	83128
No Drug	Bkd	296	2210	74.653	77828	77828
No Drug	Bkd	298	2322	73.256	122356	122356
No Drug	Bkd	300	2705	78.314	108013	108013
No Drug	Bkd	302	3928	73.263	140796	140796
No Drug	Bkd	304	3599	72.701	130670	130670
No Drug	Bkd	306	2381	71.391	215054	215054
No Drug	Bkd	308	3104	71.839	194775	194775
No Drug	Bkd	310	1902	70.675	235451	235451
No Drug	Bkd	312	2650	73.814	217481	217481
No Drug	Bkd	314	1234	74.178	271875	271875
No Drug	Bkd	316	1704	72.795	252557	252557
No Drug	Bkd	318	2390	69.559	133723	133723
No Drug	Bkd	320	3751	71.014	123658	123658
No Drug	Bkd	322	1724	72.023	104097	104097
No Drug	Bkd	324	1616	71.191	96937	96937
No Drug	Bkd	326	989	78.694	194335	194335
No Drug	Bkd	328	1375	78.555	177910	177910
No Drug	Bkd	330	1670	78.246	178240	178240
No Drug	Bkd	332	2515	77.445	154624	154624
No Drug	Bkd	334	2908	74.787	161114	161114
No Drug	Bkd	336	3332	75.797	148376	148376
No Drug	Bkd	338	1646	75.126	135602	135602
No Drug	Bkd	340	1291	75.087	122638	122638
No Drug	Bkd	342	2295	77.521	235562	235562
No Drug	Bkd	344	1975	78.291	215982	215982
No Drug	Bkd	346	1842	80.552	208151	208151
No Drug	Bkd	348	1514	81.003	196121	196121
No Drug	Bkd	350	2660	81.196	206441	206441
No Drug	Bkd	352	2438	80.443	189022	189022
No Drug	Bkd	354	2312	81.757	238377	238377
No Drug	Bkd	356	2625	82.409	216323	216323
