# Supplementary material for: 4-Aminoquinolines block heme iron reactivity and interfere with artemisinin action
Source: eLife. 2026 Mar 23;14:RP108976. doi: 10.7554/eLife.108976 (PMC13008355; doi:10.7554/eLife.108976)
Supplement: Figure 4—source data 4. [file elife-108976-fig4-data4.zip]

Archive with 2 entries (1 files):
- Figure 4- source data 4/
- Figure 4- source data 4/FIC50 and Ac-H-Flunox correlation.xlsx
