# Supplementary material for: 4-Aminoquinolines block heme iron reactivity and interfere with artemisinin action
Source: eLife. 2026 Mar 23;14:RP108976. doi: 10.7554/eLife.108976 (PMC13008355; doi:10.7554/eLife.108976)
Supplement: Figure 4—source data 4. [file elife-108976-fig4-data4.zip › Figure 4- source data 4/FIC50 and Ac-H-Flunox correlation.xlsx]

## Sheet: Sheet1
	Untreated	10 μM CQ	150 nM FQ	150 nM ADQ	500 nM LM			10 μM CQ	Untreated	150 nM PPQ	150 nM MFQ
Mean	10.9	0.7134	3.51	4.876	10.28		Mean	1.309	13.44	6.629	13.42
Relative	100	6.54495	32.2018	44.7339	94.3119		Relative	9.73958	100	49.3229	99.8512
						Avg relative 10 uM CQ	8.14227
	Mean ΣFIC50	Relative Ac-H-FluNox Fluorescence
CQ & DHA	2.4368	8.14227
PPQ & DHA	1.63997	49.3229
MFQ & DHA	1.10326	99.8512
LM & DHA	1.01694	94.3119
ADQ & DHA	1.60967	44.7339
FQ & OZ439	1.51885	32.2018
