# Supplementary material for: 4-Aminoquinolines block heme iron reactivity and interfere with artemisinin action
Source: eLife. 2026 Mar 23;14:RP108976. doi: 10.7554/eLife.108976 (PMC13008355; doi:10.7554/eLife.108976)
Supplement: Figure 4—figure supplement 1—source data 1. [file elife-108976-fig4-figsupp1-data1.zip]

Archive with 10 entries (7 files):
- Figure 4- figure supplement 1-source data 1- Isobolograms/
- Figure 4- figure supplement 1-source data 1- Isobolograms/CQ & MFQ/
- Figure 4- figure supplement 1-source data 1- Isobolograms/CQ & MFQ/2025-06-10 CQ & MFQ_Dd2.xlsx
- Figure 4- figure supplement 1-source data 1- Isobolograms/CQ & MFQ/2025-06-13 CQ & MFQ_Dd2.xlsx
- Figure 4- figure supplement 1-source data 1- Isobolograms/CQ & MFQ/2025-06-17 CQ & MFQ_Dd2.xlsx
- Figure 4- figure supplement 1-source data 1- Isobolograms/CQ & MFQ/2025-06-20 CQ & MFQ_Dd2.xlsx
- Figure 4- figure supplement 1-source data 1- Isobolograms/PPQ & MFQ/
- Figure 4- figure supplement 1-source data 1- Isobolograms/PPQ & MFQ/2024-10-29 MQ & PPQ Isobologram M343L.xlsx
- Figure 4- figure supplement 1-source data 1- Isobolograms/PPQ & MFQ/2024-11-05 MQ & PPQ Isobologram M343L.xlsx
- Figure 4- figure supplement 1-source data 1- Isobolograms/PPQ & MFQ/2024-12-17 MQ & PPQ Isobologram M343L.xlsx
