# Supplementary material for: 4-Aminoquinolines block heme iron reactivity and interfere with artemisinin action
Source: eLife. 2026 Mar 23;14:RP108976. doi: 10.7554/eLife.108976 (PMC13008355; doi:10.7554/eLife.108976)
Supplement: Figure 4—figure supplement 1—source data 1. [file elife-108976-fig4-figsupp1-data1.zip › Figure 4- figure supplement 1-source data 1- Isobolograms/CQ & MFQ/2025-06-10 CQ & MFQ_Dd2.xlsx]

## Sheet: LM
Parasite name:	Dd2
Drug combo:	CQ	MFQ
Background	0.0886132
Avg	2.86668																		Well Name	RBCs	iRBCs	P%
																			A1	9996	11	0.110044
																			A2	9991	8	0.0800721
	Ratio 1:0 (Row A)																		A3	9995	13	0.130065
					CQ		MFQ												A4	9994	43	0.430258
CQ (nM)	MFQ (nM)	%P	%P-bkgnd	% inhibition	IC50 (nM)	IC90 (nM)	IC50 (nM)	IC90 (nM)											A5	9995	73	0.730365
2400000	0	0.110044	0.0214309	99.2286															A6	9996	147	1.47059
1200000	0	0.0800721	-0.0085411	100.307															A7	9997	210	2.10063
600000	0	0.130065	0.0414519	98.5079		363797		0											A8	9997	247	2.47074
300000	0	0.430258	0.341645	87.7021															A9	9997	233	2.3307
150000	0	0.730365	0.641752	76.8993								IC90			FIC90				A10	9998	234	2.34047
75000	0	1.47059	1.38198	50.254	74579.9		0					CQ (nM)	MFQ (nM)		CQ	MFQ	Sum		A11	9998	289	2.89058
37500	0	2.10063	2.01202	27.5749								363797	0		1	0	1		A12	9998	219	2.19044
18750	0	2.47074	2.38213	14.2523								258349	13.4557		0.710146	0.194744	0.90489		B1	9995	17	0.170085
9375	0	2.3307	2.24209	19.2932								287295	29.9266		0.789712	0.433127	1.22284		B2	9998	2	0.020004
4687.5	0	2.34047	2.25185	18.9416								264017	55.0036		0.725726	0.796066	1.52179		B3	9996	20	0.20008
0	0	2.89058	2.80196	-0.860306								303893	126.622		0.835337	1.8326	2.66794		B4	9995	38	0.38019
0	0	2.19044	2.10182	24.3421								209741	174.785		0.576534	2.52965	3.10619		B5	9996	84	0.840336
	Ave	2.86668	2.77807	0	74579.9	363797	0	0				0	69.0943		0	1	1		B6	9997	188	1.88056
																			B7	9995	219	2.1911
																			B8	9996	244	2.44098
	Ratio 4:1 (Row B)																		B9	9998	256	2.56051
					CQ		MFQ					IC50			FIC50				B10	9998	197	1.97039
CQ (nM)	MFQ (nM)	%P	%P-bkgnd	% inhibition	IC50 (nM)	IC90 (nM)	IC50 (nM)	IC90 (nM)				CQ (nM)	MFQ (nM)		CQ	MFQ	Sum		B11	9998	269	2.69054
1920000	100	0.170085	0.0814719	97.0673						Row A	1:0	74579.9	0		1	0	1		B12	9998	224	2.24045
960000	50	0.020004	-0.0686092	102.47						Row B	4:1	83240.2	4.33543		1.11612	0.119043	1.23516		C1	9997	10	0.10003
480000	25	0.20008	0.111467	95.9876		258349		13.4557		Row C	2:1	73355.4	7.64118		0.98358	0.209813	1.19339		C2	9992	3	0.030024
240000	12.5	0.38019	0.291577	89.5043						Row D	1:1	65754.5	13.6989		0.881665	0.376146	1.25781		C3	9996	24	0.240096
120000	6.25	0.840336	0.751723	72.9408	83240.2		4.33543			Row E	1:2	80709.6	33.629		1.08219	0.923393	2.00558		C4	9996	47	0.470188
60000	3.125	1.88056	1.79195	35.4964						Row F	1:4	71487.1	59.5726		0.95853	1.63576	2.59429		C5	9997	113	1.13034
30000	1.5625	2.1911	2.10248	24.3185						Row G	0:1	0	36.419		0	1	1		C6	9996	180	1.80072
15000	0.78125	2.44098	2.35236	15.3237												Mean ΣFIC50	1.57016		C7	9998	213	2.13043
7500	0.390625	2.56051	2.4719	11.0208															C8	9996	230	2.30092
3750	0.195312	1.97039	1.88178	32.2629															C9	9994	207	2.07124
0	0	2.69054	2.60192	6.34039											*Data used to generate isobole graph				C10	9998	186	1.86037
0	0	2.24045	2.15183	22.542															C11	9998	267	2.67053
	Ave	2.86668	2.77807	0	83240.2	258349	4.33543	13.4557											C12	9996	213	2.13085
																			D1	9994	5	0.05003
																			D2	9997	9	0.090027
	Ratio 2:1 (Row C)																		D3	10000	28	0.28
					CQ		MFQ												D4	9996	64	0.640256
CQ (nM)	MFQ (nM)	%P	%P-bkgnd	% inhibition	IC50 (nM)	IC90 (nM)	IC50 (nM)	IC90 (nM)											D5	9997	127	1.27038
1584000	165	0.10003	0.0114168	99.589															D6	9995	211	2.11106
792000	82.5	0.030024	-0.0585891	102.109															D7	9994	235	2.35141
396000	41.25	0.240096	0.151483	94.5472		287295		29.9266											D8	9995	212	2.12106
198000	20.625	0.470188	0.381575	86.2647															D9	9992	226	2.26181
99000	10.3125	1.13034	1.04173	62.5017	73355.4		7.64118												D10	9994	217	2.1713
49500	5.15625	1.80072	1.71211	38.3705															D11	9997	266	2.6608
24750	2.57812	2.13043	2.04181	26.5023															D12	9996	192	1.92077
12375	1.28906	2.30092	2.21231	20.3652															E1	9996	6	0.060024
6187.5	0.644531	2.07124	1.98263	28.6327															E2	9996	25	0.2501
3093.75	0.322266	1.86037	1.77176	36.2233															E3	9997	50	0.50015
0	0	2.67053	2.58192	7.06046															E4	9996	120	1.20048
0	0	2.13085	2.04224	26.487															E5	9997	195	1.95059
	Ave	2.86668	2.77807	0	73355.4	287295	7.64118	29.9266											E6	9995	233	2.33117
																			E7	9994	245	2.45147
																			E8	9997	254	2.54076
	Ratio 1:1 (Row D)																		E9	9995	201	2.01101
					CQ		MFQ												E10	9997	177	1.77053
CQ (nM)	MFQ (nM)	%P	%P-bkgnd	% inhibition	IC50 (nM)	IC90 (nM)	IC50 (nM)	IC90 (nM)											E11	9994	306	3.06184
1200000	250	0.05003	-0.0385831	101.389															E12	9994	270	2.70162
600000	125	0.090027	0.00141384	99.9491															F1	9993	7	0.070049
300000	62.5	0.28	0.191387	93.1108		264017		55.0036											F2	9996	21	0.210084
150000	31.25	0.640256	0.551643	80.1429															F3	9999	83	0.830083
75000	15.625	1.27038	1.18177	57.4608	65754.5		13.6989												F4	9994	163	1.63098
37500	7.8125	2.11106	2.02244	27.1996															F5	9997	207	2.07062
18750	3.90625	2.35141	2.2628	18.5477															F6	9999	279	2.79028
9375	1.95312	2.12106	2.03245	26.8395															F7	9995	262	2.62131
4687.5	0.976562	2.26181	2.1732	21.773															F8	9995	236	2.36118
2343.75	0.488281	2.1713	2.08269	25.0309															F9	9997	179	1.79054
0	0	2.6608	2.57219	7.41091															F10	9993	166	1.66116
0	0	1.92077	1.83216	34.0492															F11	9997	292	2.92088
	Ave	2.86668	2.77807	0	65754.5	264017	13.6989	55.0036											F12	9997	269	2.69081
																			G1	9995	6	0.06003
																			G2	9999	7	0.070007
	Ratio 1:2 (Row E)																		G3	9996	8	0.080032
					CQ		MFQ												G4	9995	40	0.4002
CQ (nM)	MFQ (nM)	%P	%P-bkgnd	% inhibition	IC50 (nM)	IC90 (nM)	IC50 (nM)	IC90 (nM)											G5	9993	169	1.69118
792000	330	0.060024	-0.0285892	101.029															G6	9996	252	2.52101
396000	165	0.2501	0.161487	94.1871		303893		126.622											G7	9997	274	2.74082
198000	82.5	0.50015	0.411537	85.1862															G8	9998	252	2.5205
99000	41.25	1.20048	1.11187	59.9769	80709.6		33.629												G9	9995	278	2.78139
49500	20.625	1.95059	1.86197	32.9759															G10	9995	310	3.10155
24750	10.3125	2.33117	2.24255	19.2765															G11	9995	317	3.17159
12375	5.15625	2.45147	2.36286	14.9459															G12	10000	228	2.28
6187.5	2.57812	2.54076	2.45215	11.7318
3093.75	1.28906	2.01101	1.92239	30.801
1546.88	0.644531	1.77053	1.68192	39.4572
0	0	3.06184	2.97322	-7.02499
0	0	2.70162	2.61301	5.94145
	Ave	2.86668	2.77807	0	80709.6	303893	33.629	126.622
	Ratio 1:4 (Row F)
					CQ		MFQ
CQ (nM)	MFQ (nM)	%P	%P-bkgnd	% inhibition	IC50 (nM)	IC90 (nM)	IC50 (nM)	IC90 (nM)
480000	400	0.070049	-0.0185641	100.668
240000	200	0.210084	0.121471	95.6275		209741		174.785
120000	100	0.830083	0.74147	73.3098	71487.1		59.5726
60000	50	1.63098	1.54237	44.4806
30000	25	2.07062	1.98201	28.6551
15000	12.5	2.79028	2.70167	2.75009
7500	6.25	2.62131	2.5327	8.83232
3750	3.125	2.36118	2.27257	18.196
1875	1.5625	1.79054	1.70192	38.7371
937.5	0.78125	1.66116	1.57255	43.3941
0	0	2.92088	2.83226	-1.95093
0	0	2.69081	2.60219	6.3307
	Ave	2.86668	2.77807	0	71487.1	209741	59.5726	174.785
	Ratio 0:1 (Row G)
					CQ		MFQ
CQ (nM)	MFQ (nM)	%P	%P-bkgnd	% inhibition	IC50 (nM)	IC90 (nM)	IC50 (nM)	IC90 (nM)
0	500	0.06003	-0.0285831	101.029
0	250	0.070007	-0.0186062	100.67
0	125	0.080032	-0.00858115	100.309		0		69.0943
0	62.5	0.4002	0.311587	88.784	0		36.419
0	31.25	1.69118	1.60257	42.3134
0	15.625	2.52101	2.4324	12.4428
0	7.8125	2.74082	2.65221	4.53035
0	3.90625	2.5205	2.43189	12.461
1	1.95312	2.78139	2.69278	3.07003
0	0.976562	3.10155	3.01294	-8.45454
0	0	3.17159	3.08297	-10.9755
0	0	2.28	2.19139	21.1182
	Ave	2.86668	2.77807	0	0	0	36.419	69.0943
