# Supplementary material for: 4-Aminoquinolines block heme iron reactivity and interfere with artemisinin action
Source: eLife. 2026 Mar 23;14:RP108976. doi: 10.7554/eLife.108976 (PMC13008355; doi:10.7554/eLife.108976)
Supplement: Figure 4—figure supplement 1—source data 1. [file elife-108976-fig4-figsupp1-data1.zip › Figure 4- figure supplement 1-source data 1- Isobolograms/CQ & MFQ/2025-06-13 CQ & MFQ_Dd2.xlsx]

## Sheet: LM
Parasite name:	Dd2
Drug combo:	CQ	MFQ
Background	0.065744
Avg	5.19262																		Well Name	RBCs	iRBCs	P%
																			A1	9998	12	0.120024
																			A2	9992	5	0.05004
	Ratio 1:0 (Row A)																		A3	9995	22	0.22011
					CQ		MFQ												A4	9996	83	0.830332
CQ (nM)	MFQ (nM)	%P	%P-bkgnd	% inhibition	IC50 (nM)	IC90 (nM)	IC50 (nM)	IC90 (nM)											A5	9989	187	1.87206
2400000	0	0.120024	0.05428	98.9413															A6	9992	313	3.13251
1200000	0	0.05004	-0.015704	100.306															A7	9995	389	3.89195
600000	0	0.22011	0.154366	96.9891		423841		0											A8	9995	407	4.07204
300000	0	0.830332	0.764588	85.0867															A9	9996	396	3.96158
150000	0	1.87206	1.80632	64.7677	104949		0					IC90			FIC90				A10	9997	296	2.96089
75000	0	3.13251	3.06676	40.1826								CQ (nM)	MFQ (nM)		CQ	MFQ	Sum		A11	9997	460	4.60138
37500	0	3.89195	3.8262	25.3696								423841	0		1	0	1		A12	9998	381	3.81076
18750	0	4.07204	4.00629	21.857								400635	20.8664		0.94525	0.207633	1.15288		B1	9996	9	0.090036
9375	0	3.96158	3.89584	24.0113								361234	37.6285		0.852286	0.374425	1.22671		B2	9997	4	0.040012
4687.5	0	2.96089	2.89514	43.53								288964	60.2008		0.681774	0.599031	1.28081		B3	9996	37	0.370148
0	0	4.60138	4.53564	11.5321								287713	119.88		0.678824	1.19288	1.8717		B4	10000	100	1
0	0	3.81076	3.74502	26.9531								217819	181.516		0.513917	1.80618	2.3201		B5	9998	279	2.79056
	Ave	5.19262	5.12687	0	104949	423841	0	0				0	100.497		0	1	1		B6	9997	364	3.64109
																			B7	9997	427	4.27128
																			B8	9994	438	4.38263
	Ratio 4:1 (Row B)																		B9	9996	367	3.67147
					CQ		MFQ					IC50			FIC50				B10	9997	344	3.44103
CQ (nM)	MFQ (nM)	%P	%P-bkgnd	% inhibition	IC50 (nM)	IC90 (nM)	IC50 (nM)	IC90 (nM)				CQ (nM)	MFQ (nM)		CQ	MFQ	Sum		B11	9998	528	5.28106
1920000	100	0.090036	0.024292	99.5262						Row A	1:0	104949	0		1	0	1		B12	9997	387	3.87116
960000	50	0.040012	-0.025732	100.502						Row B	4:1	130815	6.8133		1.24646	0.149153	1.39561		C1	9994	7	0.070042
480000	25	0.370148	0.304404	94.0626		400635		20.8664		Row C	2:1	108923	11.3462		1.03787	0.248384	1.28625		C2	9994	4	0.040024
240000	12.5	1	0.934256	81.7773	130815		6.8133			Row D	1:1	110879	23.0997		1.0565	0.505686	1.56219		C3	9996	45	0.45018
120000	6.25	2.79056	2.72481	46.8523						Row E	1:2	91358.6	38.0661		0.870502	0.83332	1.70382		C4	9995	118	1.18059
60000	3.125	3.64109	3.57535	30.2626						Row F	1:4	82048	68.3733		0.781787	1.49679	2.27858		C5	9998	279	2.79056
30000	1.5625	4.27128	4.20554	17.9707						Row G	0:1	0	45.68		0	1	1		C6	9994	378	3.78227
15000	0.78125	4.38263	4.31689	15.7988												Mean ΣFIC50	1.63066		C7	9996	416	4.16166
7500	0.390625	3.67147	3.60572	29.6701															C8	9997	441	4.41132
3750	0.195312	3.44103	3.37529	34.1648															C9	9994	360	3.60216
0	0	5.28106	5.21531	-1.72505											*Data used to generate isobole graph				C10	9998	290	2.90058
0	0	3.87116	3.80542	25.7751															C11	9995	553	5.53277
	Ave	5.19262	5.12687	0	130815	400635	6.8133	20.8664											C12	9996	430	4.30172
																			D1	9993	2	0.020014
																			D2	9997	18	0.180054
	Ratio 2:1 (Row C)																		D3	9995	47	0.470235
					CQ		MFQ												D4	9996	194	1.94078
CQ (nM)	MFQ (nM)	%P	%P-bkgnd	% inhibition	IC50 (nM)	IC90 (nM)	IC50 (nM)	IC90 (nM)											D5	9995	319	3.1916
1584000	165	0.070042	0.00429801	99.9162															D6	9996	416	4.16166
792000	82.5	0.040024	-0.02572	100.502															D7	9996	454	4.54182
396000	41.25	0.45018	0.384436	92.5015		361234		37.6285											D8	9998	457	4.57091
198000	20.625	1.18059	1.11485	78.2548	108923		11.3462												D9	9999	355	3.55036
99000	10.3125	2.79056	2.72481	46.8523															D10	9996	239	2.39096
49500	5.15625	3.78227	3.71653	27.5089															D11	9993	536	5.36375
24750	2.57812	4.16166	4.09592	20.1088															D12	9998	405	4.05081
12375	1.28906	4.41132	4.34558	15.2392															E1	9993	6	0.060042
6187.5	0.644531	3.60216	3.53642	31.0219															E2	9995	25	0.250125
3093.75	0.322266	2.90058	2.83484	44.7063															E3	9995	85	0.850425
0	0	5.53277	5.46702	-6.63467															E4	9997	244	2.44073
0	0	4.30172	4.23598	17.377															E5	9996	366	3.66146
	Ave	5.19262	5.12687	0	108923	361234	11.3462	37.6285											E6	9998	439	4.39088
																			E7	10000	447	4.47
																			E8	9994	368	3.68221
	Ratio 1:1 (Row D)																		E9	9996	343	3.43137
					CQ		MFQ												E10	9996	276	2.7611
CQ (nM)	MFQ (nM)	%P	%P-bkgnd	% inhibition	IC50 (nM)	IC90 (nM)	IC50 (nM)	IC90 (nM)											E11	9995	525	5.25263
1200000	250	0.020014	-0.04573	100.892															E12	10000	384	3.84
600000	125	0.180054	0.11431	97.7704															F1	9994	5	0.05003
300000	62.5	0.470235	0.404491	92.1104		288964		60.2008											F2	9996	36	0.360144
150000	31.25	1.94078	1.87503	63.4274	108723		22.6506												F3	9993	154	1.54108
75000	15.625	3.1916	3.12585	39.03															F4	9996	326	3.2613
37500	7.8125	4.16166	4.09592	20.1088															F5	9987	393	3.93512
18750	3.90625	4.54182	4.47607	12.6939															F6	9998	411	4.11082
9375	1.95312	4.57091	4.50517	12.1263															F7	9996	480	4.80192
4687.5	0.976562	3.55036	3.48461	32.0324															F8	9998	374	3.74075
2343.75	0.488281	2.39096	2.32521	54.6466	2155.94		0.449153												F9	9998	311	3.11062
0	0	5.36375	5.29801	-3.33809															F10	9994	283	2.8317
0	0	4.05081	3.98507	22.271															F11	9994	499	4.993
	Ave	5.19262	5.12687	0	110879	288964	23.0997	60.2008											F12	9996	394	3.94158
																			G1	9996	5	0.05002
																			G2	9996	9	0.090036
	Ratio 1:2 (Row E)																		G3	9994	19	0.190114
					CQ		MFQ												G4	9995	118	1.18059
CQ (nM)	MFQ (nM)	%P	%P-bkgnd	% inhibition	IC50 (nM)	IC90 (nM)	IC50 (nM)	IC90 (nM)											G5	9995	387	3.87194
792000	330	0.060042	-0.00570199	100.111															G6	9998	516	5.16103
396000	165	0.250125	0.184381	96.4036		287713		119.88											G7	9997	605	6.05182
198000	82.5	0.850425	0.784681	84.6947															G8	9998	482	4.82096
99000	41.25	2.44073	2.37499	53.6757	91358.6		38.0661												G9	9999	482	4.82048
49500	20.625	3.66146	3.59572	29.8652															G10	9997	551	5.51165
24750	10.3125	4.39088	4.32513	15.6379															G11	9993	532	5.32373
12375	5.15625	4.47	4.40426	14.0947															G12	9995	416	4.16208
6187.5	2.57812	3.68221	3.61647	29.4606
3093.75	1.28906	3.43137	3.36563	34.3532
1546.88	0.644531	2.7611	2.69536	47.4268
0	0	5.25263	5.18688	-1.17052
0	0	3.84	3.77426	26.3829
	Ave	5.19262	5.12687	0	91358.6	287713	38.0661	119.88
	Ratio 1:4 (Row F)
					CQ		MFQ
CQ (nM)	MFQ (nM)	%P	%P-bkgnd	% inhibition	IC50 (nM)	IC90 (nM)	IC50 (nM)	IC90 (nM)
480000	400	0.05003	-0.015714	100.307
240000	200	0.360144	0.2944	94.2577		217819		181.516
120000	100	1.54108	1.47533	71.2235	82048		68.3733
60000	50	3.2613	3.19556	37.6704
30000	25	3.93512	3.86937	24.5276
15000	12.5	4.11082	4.04508	21.1005
7500	6.25	4.80192	4.73618	7.62052
3750	3.125	3.74075	3.675	28.3188
1875	1.5625	3.11062	3.04488	40.6094
937.5	0.78125	2.8317	2.76596	46.0498
0	0	4.993	4.92725	3.89359
0	0	3.94158	3.87583	24.4016
	Ave	5.19262	5.12687	0	82048	217819	68.3733	181.516
	Ratio 0:1 (Row G)
					CQ		MFQ
CQ (nM)	MFQ (nM)	%P	%P-bkgnd	% inhibition	IC50 (nM)	IC90 (nM)	IC50 (nM)	IC90 (nM)
0	500	0.05002	-0.015724	100.307
0	250	0.090036	0.024292	99.5262
0	125	0.190114	0.12437	97.5742		0		100.497
0	62.5	1.18059	1.11485	78.2548	0		45.68
0	31.25	3.87194	3.80619	25.7599
0	15.625	5.16103	5.09529	0.616028
0	7.8125	6.05182	5.98607	-16.7588
0	3.90625	4.82096	4.75522	7.24908
1	1.95312	4.82048	4.75474	7.25848
0	0.976562	5.51165	5.44591	-6.22287
0	0	5.32373	5.25798	-2.55734
0	0	4.16208	4.09634	20.1006
	Ave	5.19262	5.12687	0	0	0	45.68	100.497
