# Supplementary material for: 4-Aminoquinolines block heme iron reactivity and interfere with artemisinin action
Source: eLife. 2026 Mar 23;14:RP108976. doi: 10.7554/eLife.108976 (PMC13008355; doi:10.7554/eLife.108976)
Supplement: Figure 4—figure supplement 1—source data 1. [file elife-108976-fig4-figsupp1-data1.zip › Figure 4- figure supplement 1-source data 1- Isobolograms/CQ & MFQ/2025-06-17 CQ & MFQ_Dd2.xlsx]

## Sheet: CQ & MFQ
Parasite name:	Dd2
Drug combo:	CQ	MFQ
Background	0.0814682
Avg	8.51547																		Well Name	RBCs	iRBCs	P%
																			A1	9993	5	0.050035
																			A2	9995	1	0.010005
	Ratio 1:0 (Row A)																		A3	9999	9	0.090009
					CQ		MFQ												A4	9993	124	1.24087
CQ (nM)	MFQ (nM)	%P	%P-bkgnd	% inhibition	IC50 (nM)	IC90 (nM)	IC50 (nM)	IC90 (nM)											A5	9994	247	2.47148
2400000	0	0.050035	-0.0314331	100.373															A6	9997	378	3.78113
1200000	0	0.010005	-0.0714632	100.847															A7	9993	517	5.17362
600000	0	0.090009	0.00854084	99.8987		382373		0											A8	9991	551	5.51496
300000	0	1.24087	1.1594	86.2533															A9	9998	576	5.76115
150000	0	2.47148	2.39001	71.6621								IC90			FIC90				A10	9996	463	4.63185
75000	0	3.78113	3.69967	56.1339	61068.1		0					CQ (nM)	MFQ (nM)		CQ	MFQ	Sum		A11	9994	899	8.9954
37500	0	5.17362	5.09215	39.6235								382373	0		1	0	1		A12	9994	745	7.45447
18750	0	5.51496	5.4335	35.5763								355471	18.5141		0.929644	0.351827	1.28147		B1	9994	12	0.120072
9375	0	5.76115	5.67968	32.6573								340187	35.4362		0.889673	0.673399	1.56307		B2	9996	5	0.05002
4687.5	0	4.63185	4.55038	46.0471								263481	54.8919		0.689067	1.04312	1.73219		B3	9997	38	0.380114
0	0	8.9954	8.91393	-5.69042								200069	83.3622		0.52323	1.58415	2.10738		B4	10000	143	1.43
0	0	7.45447	7.373	12.58								213485	177.904		0.558315	3.38074	3.93905		B5	9997	325	3.25098
	Ave	8.51547	8.434	0	61068.1	382373	0	0				0	52.6228		0	1	1		B6	9996	451	4.5118
																			B7	9998	517	5.17103
																			B8	9994	630	6.30378
	Ratio 4:1 (Row B)																		B9	9996	545	5.45218
					CQ		MFQ					IC50			FIC50				B10	9993	428	4.283
CQ (nM)	MFQ (nM)	%P	%P-bkgnd	% inhibition	IC50 (nM)	IC90 (nM)	IC50 (nM)	IC90 (nM)				CQ (nM)	MFQ (nM)		CQ	MFQ	Sum		B11	9991	893	8.93804
1920000	100	0.120072	0.0386039	99.5423						Row A	1:0	61068.1	0		1	0	1		B12	9995	761	7.61381
960000	50	0.05002	-0.0314482	100.373						Row B	4:1	73889.8	3.84843		1.20996	0.169801	1.37976		C1	9995	7	0.070035
480000	25	0.380114	0.298646	96.459		355471		18.5141		Row C	2:1	64660.8	6.7355		1.05883	0.297185	1.35602		C2	9995	5	0.050025
240000	12.5	1.43	1.34853	84.0108						Row D	1:1	60867.8	12.6808		0.99672	0.559505	1.55622		C3	9986	60	0.600841
120000	6.25	3.25098	3.16951	62.4199	70152.2		3.65376			Row E	1:2	54794.7	22.8311		0.897271	1.00736	1.90463		C4	9998	175	1.75035
60000	3.125	4.5118	4.43034	47.4705						Row F	1:4	30811.1	25.6759		0.504536	1.13288	1.63741		C5	9996	342	3.42137
30000	1.5625	5.17103	5.08957	39.6542						Row G	0:1	0	22.6643		0	1	1		C6	9996	458	4.58183
15000	0.78125	6.30378	6.22231	26.2234												Mean ΣFIC50	1.48235		C7	9991	574	5.74517
7500	0.390625	5.45218	5.37071	36.3207															C8	9991	585	5.85527
3750	0.195312	4.283	4.20153	50.1834	3737.54		0.194663												C9	9994	471	4.71283
0	0	8.93804	8.85658	-5.0104											*Data used to generate isobole graph				C10	9997	427	4.27128
0	0	7.61381	7.53234	10.6908															C11	9995	848	8.48424
	Ave	8.51547	8.434	0	73889.8	355471	3.84843	18.5141											C12	9994	746	7.46448
																			D1	9996	5	0.05002
																			D2	9993	9	0.090063
	Ratio 2:1 (Row C)																		D3	9995	53	0.530265
					CQ		MFQ												D4	9995	215	2.15108
CQ (nM)	MFQ (nM)	%P	%P-bkgnd	% inhibition	IC50 (nM)	IC90 (nM)	IC50 (nM)	IC90 (nM)											D5	9994	390	3.90234
1584000	165	0.070035	-0.0114331	100.136															D6	9993	495	4.95347
792000	82.5	0.050025	-0.0314432	100.373															D7	9995	575	5.75288
396000	41.25	0.600841	0.519373	93.8419		340187		35.4362											D8	9998	588	5.88118
198000	20.625	1.75035	1.66888	80.2124															D9	9994	484	4.84291
99000	10.3125	3.42137	3.3399	60.3996	61587		6.41532												D10	9996	459	4.59184
49500	5.15625	4.58183	4.50036	46.6402															D11	9991	785	7.85707
24750	2.57812	5.74517	5.6637	32.8468															D12	9998	730	7.30146
12375	1.28906	5.85527	5.7738	31.5414															E1	9994	5	0.05003
6187.5	0.644531	4.71283	4.63136	45.087															E2	9997	43	0.430129
3093.75	0.322266	4.27128	4.18981	50.3223	3073.79		0.320186												E3	9999	93	0.930093
0	0	8.48424	8.40277	0.370225															E4	9995	326	3.26163
0	0	7.46448	7.38301	12.4613															E5	9994	442	4.42265
	Ave	8.51547	8.434	0	64660.8	340187	6.7355	35.4362											E6	9994	551	5.51331
																			E7	9997	601	6.0118
																			E8	9994	559	5.59336
	Ratio 1:1 (Row D)																		E9	9999	474	4.74047
					CQ		MFQ												E10	9998	453	4.53091
CQ (nM)	MFQ (nM)	%P	%P-bkgnd	% inhibition	IC50 (nM)	IC90 (nM)	IC50 (nM)	IC90 (nM)											E11	9995	843	8.43422
1200000	250	0.05002	-0.0314482	100.373															E12	9998	784	7.84157
600000	125	0.090063	0.00859488	99.8981															F1	9998	10	0.10002
300000	62.5	0.530265	0.448797	94.6787		263481		54.8919											F2	9998	56	0.560112
150000	31.25	2.15108	2.06961	75.4611															F3	9996	221	2.21088
75000	15.625	3.90234	3.82087	54.6968	60867.8		12.6808												F4	9995	408	4.08204
37500	7.8125	4.95347	4.872	42.2338															F5	9991	428	4.28386
18750	3.90625	5.75288	5.67141	32.7554															F6	9994	607	6.07364
9375	1.95312	5.88118	5.79971	31.2342															F7	9995	615	6.15308
4687.5	0.976562	4.84291	4.76144	43.5447															F8	9996	544	5.44218
2343.75	0.488281	4.59184	4.51037	46.5216															F9	9996	483	4.83193
0	0	7.85707	7.7756	7.80645															F10	9998	428	4.28086
0	0	7.30146	7.21999	14.3942															F11	9995	843	8.43422
	Ave	8.51547	8.434	0	60867.8	263481	12.6808	54.8919											F12	9998	782	7.82156
																			G1	9995	13	0.130065
																			G2	9995	18	0.18009
	Ratio 1:2 (Row E)																		G3	9997	18	0.180054
					CQ		MFQ												G4	9998	52	0.520104
CQ (nM)	MFQ (nM)	%P	%P-bkgnd	% inhibition	IC50 (nM)	IC90 (nM)	IC50 (nM)	IC90 (nM)											G5	9996	180	1.80072
792000	330	0.05003	-0.0314381	100.373															G6	9990	634	6.34635
396000	165	0.430129	0.348661	95.866		200069		83.3622											G7	9994	724	7.24435
198000	82.5	0.930093	0.848625	89.938															G8	9994	764	7.64459
99000	41.25	3.26163	3.18016	62.2935	54794.7		22.8311												G9	9997	774	7.74232
49500	20.625	4.42265	4.34119	48.5276															G10	9997	773	7.73232
24750	10.3125	5.51331	5.43184	35.5959															G11	9994	846	8.46508
12375	5.15625	6.0118	5.93034	29.6854															G12	9998	750	7.5015
6187.5	2.57812	5.59336	5.51189	34.6468
3093.75	1.28906	4.74047	4.65901	44.7592
1546.88	0.644531	4.53091	4.44944	47.244
0	0	8.43422	8.35275	0.96336
0	0	7.84157	7.7601	7.99026
	Ave	8.51547	8.434	0	54794.7	200069	22.8311	83.3622
	Ratio 1:4 (Row F)
					CQ		MFQ
CQ (nM)	MFQ (nM)	%P	%P-bkgnd	% inhibition	IC50 (nM)	IC90 (nM)	IC50 (nM)	IC90 (nM)
480000	400	0.10002	0.0185518	99.78
240000	200	0.560112	0.478644	94.3248		213485		177.904
120000	100	2.21088	2.12942	74.752
60000	50	4.08204	4.00057	52.5661
30000	25	4.28386	4.20239	50.1733	29877.5		24.8979
15000	12.5	6.07364	5.99218	28.9521
7500	6.25	6.15308	6.07161	28.0103
3750	3.125	5.44218	5.36071	36.4393
1875	1.5625	4.83193	4.75046	43.6748
937.5	0.78125	4.28086	4.19939	50.2088	933.525		0.777937
0	0	8.43422	8.35275	0.96336
0	0	7.82156	7.7401	8.22744
	Ave	8.51547	8.434	0	30811.1	213485	25.6759	177.904
	Ratio 0:1 (Row G)
					CQ		MFQ
CQ (nM)	MFQ (nM)	%P	%P-bkgnd	% inhibition	IC50 (nM)	IC90 (nM)	IC50 (nM)	IC90 (nM)
0	500	0.130065	0.0485969	99.4238
0	250	0.18009	0.0986219	98.8307
0	125	0.180054	0.0985859	98.8311
0	62.5	0.520104	0.438636	94.7992		0		52.6228
0	31.25	1.80072	1.71925	79.6152	0		22.6643
0	15.625	6.34635	6.26488	25.7188
0	7.8125	7.24435	7.16288	15.0714
0	3.90625	7.64459	7.56312	10.3258
1	1.95312	7.74232	7.66085	9.16699
0	0.976562	7.73232	7.65085	9.2856
0	0	8.46508	8.38361	0.597437
0	0	7.5015	7.42003	12.0224
	Ave	8.51547	8.434	0	0	0	22.6643	52.6228
