# Supplementary material for: 4-Aminoquinolines block heme iron reactivity and interfere with artemisinin action
Source: eLife. 2026 Mar 23;14:RP108976. doi: 10.7554/eLife.108976 (PMC13008355; doi:10.7554/eLife.108976)
Supplement: Figure 4—figure supplement 1—source data 1. [file elife-108976-fig4-figsupp1-data1.zip › Figure 4- figure supplement 1-source data 1- Isobolograms/CQ & MFQ/2025-06-20 CQ & MFQ_Dd2.xlsx]

## Sheet: CQ & MFQ
Parasite name:	Dd2
Drug combo:	CQ	MFQ
Background	0.0843456
Avg	8.86277																		Well Name	RBCs	iRBCs	P%
																			A1	9992	9	0.0900721
																			A2	9992	1	0.010008
	Ratio 1:0 (Row A)																		A3	9992	59	0.590472
					CQ		MFQ												A4	9994	172	1.72103
CQ (nM)	MFQ (nM)	%P	%P-bkgnd	% inhibition	IC50 (nM)	IC90 (nM)	IC50 (nM)	IC90 (nM)											A5	9990	241	2.41241
2400000	0	0.0900721	0.00572644	99.9348															A6	9990	403	4.03403
1200000	0	0.010008	-0.0743376	100.847															A7	9995	533	5.33267
600000	0	0.590472	0.506127	94.2344		501363		0											A8	9988	708	7.08851
300000	0	1.72103	1.63669	81.3556															A9	9994	623	6.23374
150000	0	2.41241	2.32807	73.4797								IC90			FIC90				A10	9989	520	5.20573
75000	0	4.03403	3.94969	55.0069	62308		0					CQ (nM)	MFQ (nM)		CQ	MFQ	Sum		A11	9996	903	9.03361
37500	0	5.33267	5.24832	40.2134								501363	0		1	0	1		A12	9993	834	8.34584
18750	0	7.08851	7.00416	20.2117								498803	25.9793		0.994893	0.529076	1.52397		B1	9991	12	0.120108
9375	0	6.23374	6.14939	29.9488								409293	42.6347		0.81636	0.868267	1.68463		B2	9990	2	0.02002
4687.5	0	5.20573	5.12138	41.6595								350608	73.0434		0.69931	1.48755	2.18686		B3	9994	100	1.0006
0	0	9.03361	8.94927	-1.94614								197297	82.2072		0.393522	1.67417	2.0677		B4	9991	240	2.40216
0	0	8.34584	8.2615	5.88865								165194	137.661		0.329489	2.80351	3.133		B5	9993	294	2.94206
	Ave	8.86277	8.77843	0	62308	501363	0	0				0	49.1032		0	1	1		B6	9990	506	5.06507
																			B7	9993	602	6.02422
																			B8	9993	718	7.18503
	Ratio 4:1 (Row B)																		B9	9990	645	6.45646
					CQ		MFQ					IC50			FIC50				B10	9991	517	5.17466
CQ (nM)	MFQ (nM)	%P	%P-bkgnd	% inhibition	IC50 (nM)	IC90 (nM)	IC50 (nM)	IC90 (nM)				CQ (nM)	MFQ (nM)		CQ	MFQ	Sum		B11	9991	934	9.34841
1920000	100	0.120108	0.0357625	99.5926						Row A	1:0	62308	0		1	0	1		B12	9996	803	8.03321
960000	50	0.02002	-0.0643256	100.733		498803		25.9793		Row B	4:1	76717	3.99568		1.23125	0.206252	1.43751		C1	9990	7	0.0700701
480000	25	1.0006	0.916255	89.5624						Row C	2:1	86566.6	9.01735		1.38933	0.465465	1.8548		C2	9994	13	0.130078
240000	12.5	2.40216	2.31782	73.5965						Row D	1:1	68774.1	14.3279		1.10378	0.73959	1.84337		C3	9989	99	0.99109
120000	6.25	2.94206	2.85771	67.4462	76717		3.99568			Row E	1:2	62621.4	26.0923		1.00503	1.34685	2.35188		C4	9996	228	2.28091
60000	3.125	5.06507	4.98072	43.2618						Row F	1:4	61509.3	51.2578		0.987181	2.64586	3.63305		C5	9999	397	3.9704
30000	1.5625	6.02422	5.93987	32.3356						Row G	0:1	0	19.3728		0	1	1		C6	9994	597	5.97358
15000	0.78125	7.18503	7.10068	19.1121												Mean ΣFIC50	2.19218		C7	9994	719	7.19432
7500	0.390625	6.45646	6.37211	27.4117															C8	9996	676	6.76271
3750	0.195312	5.17466	5.09031	42.0134															C9	9993	588	5.88412
0	0	9.34841	9.26407	-5.53221											*Data used to generate isobole graph				C10	9993	529	5.29371
0	0	8.03321	7.94887	9.44998															C11	9997	975	9.75293
	Ave	8.86277	8.77843	0	76717	498803	3.99568	25.9793											C12	9997	799	7.9924
																			D1	9995	3	0.030015
																			D2	9995	18	0.18009
	Ratio 2:1 (Row C)																		D3	9992	112	1.1209
					CQ		MFQ												D4	9996	205	2.05082
CQ (nM)	MFQ (nM)	%P	%P-bkgnd	% inhibition	IC50 (nM)	IC90 (nM)	IC50 (nM)	IC90 (nM)											D5	9994	419	4.19252
1584000	165	0.0700701	-0.0142755	100.163															D6	9991	588	5.8853
792000	82.5	0.130078	0.0457324	99.479		409293		42.6347											D7	9997	653	6.53196
396000	41.25	0.99109	0.906745	89.6708															D8	9994	654	6.54393
198000	20.625	2.28091	2.19657	74.9777															D9	9989	573	5.73631
99000	10.3125	3.9704	3.88605	55.7318	86566.6		9.01735												D10	9993	558	5.58391
49500	5.15625	5.97358	5.88924	32.9124															D11	9993	849	8.49595
24750	2.57812	7.19432	7.10997	19.0063															D12	9994	811	8.11487
12375	1.28906	6.76271	6.67836	23.9231															E1	9996	11	0.110044
6187.5	0.644531	5.88412	5.79977	33.9315															E2	9993	26	0.260182
3093.75	0.322266	5.29371	5.20936	40.6573															E3	9998	95	0.95019
0	0	9.75293	9.66858	-10.1402															E4	9997	264	2.64079
0	0	7.9924	7.90805	9.91493															E5	9991	513	5.13462
	Ave	8.86277	8.77843	0	86566.6	409293	9.01735	42.6347											E6	9993	608	6.08426
																			E7	9995	625	6.25313
																			E8	9995	616	6.16308
	Ratio 1:1 (Row D)																		E9	9994	550	5.5033
					CQ		MFQ												E10	9993	487	4.87341
CQ (nM)	MFQ (nM)	%P	%P-bkgnd	% inhibition	IC50 (nM)	IC90 (nM)	IC50 (nM)	IC90 (nM)											E11	9994	861	8.61517
1200000	250	0.030015	-0.0543306	100.619															E12	9988	739	7.39888
600000	125	0.18009	0.0957444	98.9093		350608		73.0434											F1	9990	5	0.0500501
300000	62.5	1.1209	1.03655	88.1921															F2	9994	17	0.170102
150000	31.25	2.05082	1.96647	77.5988															F3	9995	144	1.44072
75000	15.625	4.19252	4.10817	53.2015	68774.1		14.3279												F4	9996	455	4.55182
37500	7.8125	5.8853	5.80095	33.9181															F5	9993	640	6.40448
18750	3.90625	6.53196	6.44761	26.5516															F6	9990	709	7.0971
9375	1.95312	6.54393	6.45958	26.4153															F7	9997	656	6.56197
4687.5	0.976562	5.73631	5.65196	35.6153															F8	9995	604	6.04302
2343.75	0.488281	5.58391	5.49956	37.3514															F9	9996	592	5.92237
0	0	8.49595	8.4116	4.17872															F10	9996	642	6.42257
0	0	8.11487	8.03052	8.51979															F11	9995	855	8.55428
	Ave	8.86277	8.77843	0	68774.1	350608	14.3279	73.0434											F12	9990	740	7.40741
																			G1	9995	12	0.12006
																			G2	9995	10	0.10005
	Ratio 1:2 (Row E)																		G3	9998	19	0.190038
					CQ		MFQ												G4	9990	58	0.580581
CQ (nM)	MFQ (nM)	%P	%P-bkgnd	% inhibition	IC50 (nM)	IC90 (nM)	IC50 (nM)	IC90 (nM)											G5	9995	147	1.47074
792000	330	0.110044	0.0256984	99.7073															G6	9998	542	5.42108
396000	165	0.260182	0.175837	97.9969															G7	9993	785	7.8555
198000	82.5	0.95019	0.865844	90.1367		197297		82.2072											G8	9995	760	7.6038
99000	41.25	2.64079	2.55645	70.8781	62621.4		26.0923												G9	9991	828	8.28746
49500	20.625	5.13462	5.05028	42.4695															G10	9988	856	8.57028
24750	10.3125	6.08426	5.99991	31.6516															G11	9989	823	8.23906
12375	5.15625	6.25313	6.16878	29.7279															G12	9997	700	7.0021
6187.5	2.57812	6.16308	6.07874	30.7537
3093.75	1.28906	5.5033	5.41896	38.2696
1546.88	0.644531	4.87341	4.78907	45.4451
0	0	8.61517	8.53082	2.82059
0	0	7.39888	7.31453	16.676
	Ave	8.86277	8.77843	0	62621.4	197297	26.0923	82.2072
	Ratio 1:4 (Row F)
					CQ		MFQ
CQ (nM)	MFQ (nM)	%P	%P-bkgnd	% inhibition	IC50 (nM)	IC90 (nM)	IC50 (nM)	IC90 (nM)
480000	400	0.0500501	-0.0342956	100.391
240000	200	0.170102	0.0857564	99.0231		165194		137.661
120000	100	1.44072	1.35637	84.5488	61509.3		51.2578
60000	50	4.55182	4.46748	49.1085
30000	25	6.40448	6.32014	28.0038
15000	12.5	7.0971	7.01275	20.1138
7500	6.25	6.56197	6.47762	26.2098
3750	3.125	6.04302	5.95868	32.1214
1875	1.5625	5.92237	5.83802	33.4958
937.5	0.78125	6.42257	6.33822	27.7977
0	0	8.55428	8.46993	3.51425
0	0	7.40741	7.32306	16.5789
	Ave	8.86277	8.77843	0	61509.3	165194	51.2578	137.661
	Ratio 0:1 (Row G)
					CQ		MFQ
CQ (nM)	MFQ (nM)	%P	%P-bkgnd	% inhibition	IC50 (nM)	IC90 (nM)	IC50 (nM)	IC90 (nM)
0	500	0.12006	0.0357144	99.5932
0	250	0.10005	0.0157044	99.8211
0	125	0.190038	0.105692	98.796
0	62.5	0.580581	0.496235	94.3471		0		49.1032
0	31.25	1.47074	1.38639	84.2069	0		19.3728
0	15.625	5.42108	5.33674	39.2062
0	7.8125	7.8555	7.77115	11.4744
0	3.90625	7.6038	7.51946	14.3416
1	1.95312	8.28746	8.20311	6.55373
0	0.976562	8.57028	8.48594	3.3319
0	0	8.23906	8.15472	7.10503
0	0	7.0021	6.91776	21.196
	Ave	8.86277	8.77843	0	0	0	19.3728	49.1032
