# Supplementary material for: 4-Aminoquinolines block heme iron reactivity and interfere with artemisinin action
Source: eLife. 2026 Mar 23;14:RP108976. doi: 10.7554/eLife.108976 (PMC13008355; doi:10.7554/eLife.108976)
Supplement: Figure 4—figure supplement 1—source data 1. [file elife-108976-fig4-figsupp1-data1.zip › Figure 4- figure supplement 1-source data 1- Isobolograms/PPQ & MFQ/2024-10-29 MQ & PPQ Isobologram M343L.xlsx]

## Sheet: PPQ
Dd2 PfCRT Dd2 + M343L
MFQ & PPQ
Background	0.3501
Avg	5.95912																		Well Name	P1 #Events	P3 #Events	P%
																			A1	9990	35	0.35035
																			A2	9997	22	0.220066
																			A3	9996	46	0.460184
					MFQ		PPQ												A4	9996	101	1.0104
MFQ (nM)	PPQ (nM)	%P-1	%P-bkgnd	% inhibition	IC50 (nM)	IC90 (nM)	IC50 (nM)	IC90 (nM)											A5	9992	318	3.18255
500	0	0.35035	0.000250318	99.9955															A6	9996	489	4.89196
250	0	0.220066	-0.130034	102.318															A7	9992	575	5.7546
125	0	0.460184	0.110084	98.0374		73.7911		0											A8	9998	551	5.5111
62.5	0	1.0104	0.660304	88.2278	31.6519		0												A9	9999	558	5.58056
31.25	0	3.18255	2.83245	49.502															A10	10000	539	5.39
15.625	0	4.89196	4.54186	19.0259								MFQ IC90	PPQ IC90		FIC90 MFQ	FIC90 PPQ	Sum		A11	9996	585	5.85234
7.8125	0	5.7546	5.4045	3.64627								73.7911	0		1	0	1		A12	9995	352	3.52176
3.90625	0	5.5111	5.161	7.98751								99.725	49.8625		1.35145	0.451662	1.80311		B1	9998	23	0.230046
1.95312	0	5.58056	5.23046	6.74922								89.7662	89.7662		1.21649	0.813116	2.02961		B2	9993	39	0.390273
0.976562	0	5.39	5.0399	10.1466								100.525	201.05		1.36229	1.82114	3.18343		B3	9997	90	0.90027
0	0	5.85234	5.50224	1.90377								81.035	324.14		1.09817	2.93611	4.03428		B4	9995	285	2.85143
0	0	3.52176	3.17166	43.4543								24.9068	199.254		0.337531	1.80488	2.14241		B5	9994	469	4.69282
	Ave	5.95912	5.60902	0	31.6519	73.7911	0	0				0	110.398		0	1	1		B6	9999	513	5.13051
																			B7	9997	586	5.86176
																			B8	9996	591	5.91236
	Drug: 4:1																		B9	9995	619	6.1931
					MFQ		PPQ												B10	9997	569	5.69171
MFQ (nM)	PPQ (nM)	%P-1	%P-bkgnd	% inhibition	IC50 (nM)	IC90 (nM)	IC50 (nM)	IC90 (nM)				MFQ IC50	PPQ IC50		FIC50 MFQ	FIC50 PPQ	Sum		B11	9995	599	5.993
400	200	0.230046	-0.120054	102.14						Row A	1:0	31.6519	0		1	0	1		B12	10022	414	4.13091
200	100	0.390273	0.0401732	99.2838						Row B	4:1	45.8837	22.9419		1.44964	0.451371	1.90101		C1	9994	49	0.490294
100	50	0.90027	0.55017	90.1913		99.725		49.8625		Row C	2:1	33.8787	33.8787		1.07035	0.666548	1.7369		C2	9997	29	0.290087
50	25	2.85143	2.50133	55.4053	45.8837		22.9419			Row D	1:1	39.2165	78.433		1.23899	1.54313	2.78213		C3	9990	97	0.970971
25	12.5	4.69282	4.34272	22.5763						Row E	1:2	27.9712	111.885		0.883714	2.20128	3.085		C4	9998	246	2.46049
12.5	6.25	5.13051	4.78041	14.7728						Row F	1:4	9.4799	75.8392		0.299505	1.4921	1.79161		C5	9994	440	4.40264
6.25	3.125	5.86176	5.51166	1.73587						Row G	0:1	0	50.8271		0	1	1		C6	9994	555	5.55333
3.125	1.5625	5.91236	5.56226	0.833634													2.25933		C7	9997	597	5.97179
1.5625	0.78125	6.1931	5.843	-4.17137															C8	9997	578	5.78173
0.78125	0.390625	5.69171	5.34161	4.76761															C9	9995	592	5.92296
0	0	5.993	5.6429	-0.603899															C10	9998	621	6.21124
0	0	4.13091	3.78081	32.5941															C11	9994	573	5.73344
	Ave	5.95912	5.60902	0	45.8837	99.725	22.9419	49.8625											C12	9997	397	3.97119
																			D1	9996	40	0.40016
																			D2	9996	57	0.570228
	Drug: 2:1																		D3	9997	144	1.44043
					MFQ		PPQ												D4	9997	374	3.74112
MFQ (nM)	PPQ (nM)	%P-1	%P-bkgnd	% inhibition	IC50 (nM)	IC90 (nM)	IC50 (nM)	IC90 (nM)											D5	9997	543	5.43163
330	330	0.490294	0.140194	97.5006															D6	9993	554	5.54388
165	165	0.290087	-0.060013	101.07		89.7662		89.7662											D7	9993	557	5.5739
82.5	82.5	0.970971	0.620871	88.9309															D8	9996	589	5.89236
41.25	41.25	2.46049	2.11039	62.3751	33.8787		33.8787												D9	9996	590	5.90236
20.625	20.625	4.40264	4.05254	27.7496															D10	9995	591	5.91296
10.3125	10.3125	5.55333	5.20323	7.23462															D11	9995	608	6.08304
5.15625	5.15625	5.97179	5.62169	-0.225848															D12	9997	356	3.56107
2.57812	2.57812	5.78173	5.43163	3.16257															E1	9996	39	0.390156
1.28906	1.28906	5.92296	5.57286	0.644714															E2	9998	86	0.860172
0.644531	0.644531	6.21124	5.86114	-4.49487															E3	9994	229	2.29137
0	0	5.73344	5.38334	4.02358															E4	9994	363	3.63218
0	0	3.97119	3.62109	35.4417															E5	9998	488	4.88098
	Ave	5.95912	5.60902	0	33.8787	89.7662	33.8787	89.7662											E6	9998	554	5.54111
																			E7	9992	545	5.45436
																			E8	9993	548	5.48384
	Drug: 1:1																		E9	9996	617	6.17247
					MFQ		PPQ												E10	9992	589	5.89472
MFQ (nM)	PPQ (nM)	%P-1	%P-bkgnd	% inhibition	IC50 (nM)	IC90 (nM)	IC50 (nM)	IC90 (nM)											E11	9995	607	6.07304
250	500	0.40016	0.05006	99.1075															E12	9996	424	4.2417
125	250	0.570228	0.220128	96.0755		100.525		201.05											F1	9998	40	0.40008
62.5	125	1.44043	1.09033	80.5611	39.2165		78.433												F2	9997	82	0.820246
31.25	62.5	3.74112	3.39102	39.5434															F3	10110	91	0.900099
15.625	31.25	5.43163	5.08153	9.40438															F4	9992	236	2.36189
7.8125	15.625	5.54388	5.19378	7.40312															F5	9994	400	4.0024
3.90625	7.8125	5.5739	5.2238	6.8679															F6	9995	548	5.48274
1.95312	3.90625	5.89236	5.54226	1.19034															F7	9998	555	5.55111
0.976562	1.95312	5.90236	5.55226	1.01199															F8	9997	593	5.93178
0.488281	0.976562	5.91296	5.56286	0.823088															F9	9996	617	6.17247
0	0	6.08304	5.73294	-2.20926															F10	9997	605	6.05182
0	0	3.56107	3.21097	42.7535															F11	9991	607	6.07547
	Ave	5.95912	5.60902	0	39.2165	100.525	78.433	201.05											F12	9995	388	3.88194
																			G1	9996	30	0.30012
																			G2	9996	22	0.220088
	Drug: 1:2																		G3	9996	36	0.360144
					MFQ		PPQ												G4	9995	49	0.490245
MFQ (nM)	PPQ (nM)	%P-1	%P-bkgnd	% inhibition	IC50 (nM)	IC90 (nM)	IC50 (nM)	IC90 (nM)											G5	9995	229	2.29115
165	660	0.390156	0.040056	99.2859															G6	9994	460	4.60276
82.5	330	0.860172	0.510072	90.9062		81.035		324.14											G7	9996	549	5.4922
41.25	165	2.29137	1.94127	65.3901	27.9712		111.885												G8	9994	597	5.97358
20.625	82.5	3.63218	3.28208	41.4857															G9	9994	592	5.92355
10.3125	41.25	4.88098	4.53088	19.2217															G10	9995	599	5.993
5.15625	20.625	5.54111	5.19101	7.45255															G11	9994	590	5.90354
2.57812	10.3125	5.45436	5.10426	8.99907															G12	9997	417	4.17125
1.28906	5.15625	5.48384	5.13374	8.47358
0.644531	2.57812	6.17247	5.82237	-3.80361
0.322266	1.28906	5.89472	5.54462	1.14829
0	0	6.07304	5.72294	-2.03089
0	0	4.2417	3.8916	30.619
	Ave	5.95912	5.60902	0	27.9712	81.035	111.885	324.14
	Drug: 1:4
					MFQ		PPQ
MFQ (nM)	PPQ (nM)	%P-1	%P-bkgnd	% inhibition	IC50 (nM)	IC90 (nM)	IC50 (nM)	IC90 (nM)
100	800	0.40008	0.04998	99.1089
50	400	0.820246	0.470146	91.618
25	200	0.900099	0.549999	90.1944		24.9068		199.254
12.5	100	2.36189	2.01179	64.133	9.4799		75.8392
6.25	50	4.0024	3.6523	34.8853
3.125	25	5.48274	5.13264	8.49314
1.5625	12.5	5.55111	5.20101	7.27423
0.78125	6.25	5.93178	5.58168	0.487502
0.390625	3.125	6.17247	5.82237	-3.80361
0.195312	1.5625	6.05182	5.70172	-1.65255
0	0	6.07547	5.72537	-2.07423
0	0	3.88194	3.53184	37.0329
	Ave	5.95912	5.60902	0	9.4799	24.9068	75.8392	199.254
	Drug: 0:1
					MFQ		PPQ
MFQ (nM)	PPQ (nM)	%P-1	%P-bkgnd	% inhibition	IC50 (nM)	IC90 (nM)	IC50 (nM)	IC90 (nM)
0	1000	0.30012	-0.04998	100.891
0	500	0.220088	-0.130012	102.318
0	250	0.360144	0.010044	99.8209
0	125	0.490245	0.140145	97.5014		0		110.398
0	62.5	2.29115	1.94105	65.3942	0		50.8271
0	31.25	4.60276	4.25266	24.1818
0	15.625	5.4922	5.1421	8.32456
0	7.8125	5.97358	5.62348	-0.257808
1	3.90625	5.92355	5.57345	0.634148
0	1.95312	5.993	5.6429	-0.603899
0	0	5.90354	5.55344	0.990931
0	0	4.17125	3.82115	31.8749
	Ave	5.95912	5.60902	0	0	0	50.8271	110.398
