# Supplementary material for: 4-Aminoquinolines block heme iron reactivity and interfere with artemisinin action
Source: eLife. 2026 Mar 23;14:RP108976. doi: 10.7554/eLife.108976 (PMC13008355; doi:10.7554/eLife.108976)
Supplement: Figure 4—figure supplement 1—source data 1. [file elife-108976-fig4-figsupp1-data1.zip › Figure 4- figure supplement 1-source data 1- Isobolograms/PPQ & MFQ/2024-11-05 MQ & PPQ Isobologram M343L.xlsx]

## Sheet: PPQ
Dd2 PfCRT Dd2 + M343L
MFQ & PPQ
Background	0.105048
Avg	4.77681																		Well Name	P1 #Events	P3 #Events	P%
																			A1	9992	11	0.110088
																			A2	9998	14	0.140028
																			A3	9991	22	0.220198
					MFQ		PPQ												A4	9997	38	0.380114
MFQ (nM)	PPQ (nM)	%P-1	%P-bkgnd	% inhibition	IC50 (nM)	IC90 (nM)	IC50 (nM)	IC90 (nM)											A5	9998	108	1.08022
500	0	0.110088	0.00504055	99.8921															A6	9993	275	2.75193
250	0	0.140028	0.0349805	99.2512															A7	9992	390	3.90312
125	0	0.220198	0.115151	97.5352															A8	9995	483	4.83242
62.5	0	0.380114	0.275067	94.1121		53.9249		0											A9	9995	480	4.8024
31.25	0	1.08022	0.975169	79.1263	18.5318		0												A10	9991	483	4.83435
15.625	0	2.75193	2.64688	43.3431								MFQ IC90	PPQ IC90		FIC90 MFQ	FIC90 PPQ	Sum		A11	10076	465	4.61493
7.8125	0	3.90312	3.79807	18.7015								53.9249	0		1	0	1		A12	10108	324	3.20538
3.90625	0	4.83242	4.72737	-1.19023								64.0867	32.0434		1.18844	0.692491	1.88093		B1	9995	4	0.04002
1.95312	0	4.8024	4.69735	-0.547753								124.076	124.076		2.3009	2.68142	4.98232		B2	9994	2	0.020012
0.976562	0	4.83435	4.7293	-1.23164								59.1189	118.238		1.09632	2.55524	3.65156		B3	9997	22	0.220066
0	0	4.61493	4.50988	3.46518								32.7462	130.985		0.607255	2.83072	3.43798		B4	9995	71	0.710355
0	0	3.20538	3.10033	33.6368								10.4417	83.5336		0.193634	1.80525	1.99888		B5	9995	226	2.26113
	Ave	4.77681	4.67176	0	18.5318	53.9249	0	0				0	46.2726		0	1	1		B6	9994	411	4.11247
																			B7	9992	460	4.60368
																			B8	9995	517	5.17259
	Drug: 4:1																		B9	9996	476	4.7619
					MFQ		PPQ												B10	9995	478	4.78239
MFQ (nM)	PPQ (nM)	%P-1	%P-bkgnd	% inhibition	IC50 (nM)	IC90 (nM)	IC50 (nM)	IC90 (nM)				MFQ IC50	PPQ IC50		FIC50 MFQ	FIC50 PPQ	Sum		B11	9997	493	4.93148
400	200	0.04002	-0.0650275	101.392						Row A	1:0	18.5318	0		1	0	1		B12	9990	343	3.43343
200	100	0.020012	-0.0850355	101.82						Row B	4:1	23.786	11.893		1.28352	0.599744	1.88327		C1	9994	15	0.15009
100	50	0.220066	0.115018	97.538		64.0867		32.0434		Row C	2:1	46.5725	46.5725		2.51311	2.34857	4.86169		C2	9992	19	0.190152
50	25	0.710355	0.605308	87.0433						Row D	1:1	20.8683	41.7365		1.12608	2.1047	3.23078		C3	9996	96	0.960384
25	12.5	2.26113	2.15608	53.8486	23.786		11.893			Row E	1:2	8.74972	34.9989		0.472146	1.76493	2.23708		C4	9999	266	2.66027
12.5	6.25	4.11247	4.00742	14.2204						Row F	1:4	4.08051	32.6441		0.220189	1.64618	1.86637		C5	9999	398	3.9804
6.25	3.125	4.60368	4.49864	3.70585						Row G	0:1	0	19.8301		0	1	1		C6	9996	463	4.63185
3.125	1.5625	5.17259	5.06754	-8.47164													2.81584		C7	9997	464	4.64139
1.5625	0.78125	4.7619	4.65686	0.319081															C8	9995	488	4.88244
0.78125	0.390625	4.78239	4.67734	-0.119435															C9	9992	505	5.05404
0	0	4.93148	4.82643	-3.3107															C10	9994	509	5.09306
0	0	3.43343	3.32839	28.7553															C11	9994	478	4.78287
	Ave	4.77681	4.67176	0	23.786	64.0867	11.893	32.0434											C12	9995	334	3.34167
																			D1	9994	16	0.160096
																			D2	9994	15	0.15009
	Drug: 2:1																		D3	9995	48	0.48024
					MFQ		PPQ												D4	9997	133	1.3304
MFQ (nM)	PPQ (nM)	%P-1	%P-bkgnd	% inhibition	IC50 (nM)	IC90 (nM)	IC50 (nM)	IC90 (nM)											D5	9994	300	3.0018
330	330	0.15009	0.0450425	99.0359															D6	9992	382	3.82306
165	165	0.190152	0.0851046	98.1783		124.076		124.076											D7	9996	475	4.7519
82.5	82.5	0.960384	0.855337	81.6914	46.5725		46.5725												D8	9998	469	4.69094
41.25	41.25	2.66027	2.55522	45.3051															D9	9995	487	4.87244
20.625	20.625	3.9804	3.87535	17.0474															D10	9996	481	4.81192
10.3125	10.3125	4.63185	4.52681	3.10287															D11	9992	474	4.7438
5.15625	5.15625	4.64139	4.53634	2.89867															D12	9995	363	3.63182
2.57812	2.57812	4.88244	4.77739	-2.26102															E1	9993	15	0.150105
1.28906	1.28906	5.05404	4.949	-5.9342															E2	9998	13	0.130026
0.644531	0.644531	5.09306	4.98801	-6.76927															E3	9995	44	0.44022
0	0	4.78287	4.67782	-0.129678															E4	9995	76	0.76038
0	0	3.34167	3.23662	30.7195															E5	9997	194	1.94058
	Ave	4.77681	4.67176	0	46.5725	124.076	46.5725	124.076											E6	9996	359	3.59144
																			E7	9996	434	4.34174
																			E8	9996	416	4.16166
	Drug: 1:1																		E9	9999	476	4.76048
					MFQ		PPQ												E10	9996	489	4.89196
MFQ (nM)	PPQ (nM)	%P-1	%P-bkgnd	% inhibition	IC50 (nM)	IC90 (nM)	IC50 (nM)	IC90 (nM)											E11	9993	462	4.62324
250	500	0.160096	0.0550485	98.8217															E12	9996	301	3.0112
125	250	0.15009	0.0450425	99.0359															F1	9995	11	0.110055
62.5	125	0.48024	0.375193	91.9689		59.1189		118.238											F2	9994	8	0.080048
31.25	62.5	1.3304	1.22535	73.7711	20.8683		41.7365												F3	9997	11	0.110033
15.625	31.25	3.0018	2.89675	37.9944															F4	9998	19	0.190038
7.8125	15.625	3.82306	3.71801	20.4153															F5	9996	135	1.35054
3.90625	7.8125	4.7519	4.64685	0.533219															F6	9996	292	2.92117
1.95312	3.90625	4.69094	4.58589	1.83813															F7	9991	420	4.20378
0.976562	1.95312	4.87244	4.76739	-2.04687															F8	9996	445	4.45178
0.488281	0.976562	4.81192	4.70688	-0.751607															F9	9995	469	4.69235
0	0	4.7438	4.63875	0.706723															F10	9992	491	4.91393
0	0	3.63182	3.52677	24.5088															F11	10022	501	4.999
	Ave	4.77681	4.67176	0	20.8683	59.1189	41.7365	118.238											F12	9994	319	3.19192
																			G1	9996	10	0.10004
																			G2	9993	9	0.090063
	Drug: 1:2																		G3	9992	11	0.110088
					MFQ		PPQ												G4	9995	15	0.150075
MFQ (nM)	PPQ (nM)	%P-1	%P-bkgnd	% inhibition	IC50 (nM)	IC90 (nM)	IC50 (nM)	IC90 (nM)											G5	9997	11	0.110033
165	660	0.150105	0.0450576	99.0355															G6	9999	100	1.0001
82.5	330	0.130026	0.0249785	99.4653															G7	9995	297	2.97149
41.25	165	0.44022	0.335173	92.8256		32.7462		130.985											G8	9995	403	4.03202
20.625	82.5	0.76038	0.655333	85.9725															G9	9993	462	4.62324
10.3125	41.25	1.94058	1.83553	60.71	8.74972		34.9989												G10	9997	449	4.49135
5.15625	20.625	3.59144	3.48639	25.3732															G11	9995	474	4.74237
2.57812	10.3125	4.34174	4.23669	9.31286															G12	9999	350	3.50035
1.28906	5.15625	4.16166	4.05662	13.1673
0.644531	2.57812	4.76048	4.65543	0.349663
0.322266	1.28906	4.89196	4.78691	-2.46471
0	0	4.62324	4.51819	3.28731
0	0	3.0112	2.90616	37.7932
	Ave	4.77681	4.67176	0	8.74972	32.7462	34.9989	130.985
	Drug: 1:4
					MFQ		PPQ
MFQ (nM)	PPQ (nM)	%P-1	%P-bkgnd	% inhibition	IC50 (nM)	IC90 (nM)	IC50 (nM)	IC90 (nM)
100	800	0.110055	0.00500751	99.8928
50	400	0.080048	-0.0249995	100.535
25	200	0.110033	0.00498549	99.8933
12.5	100	0.190038	0.0849905	98.1808		10.4417		83.5336
6.25	50	1.35054	1.24549	73.34	4.08051		32.6441
3.125	25	2.92117	2.81612	39.7204
1.5625	12.5	4.20378	4.09874	12.2658
0.78125	6.25	4.45178	4.34673	6.95735
0.390625	3.125	4.69235	4.5873	1.808
0.195312	1.5625	4.91393	4.80888	-2.93507
0	0	4.999	4.89395	-4.75603
0	0	3.19192	3.08687	33.925
	Ave	4.77681	4.67176	0	4.08051	10.4417	32.6441	83.5336
	Drug: 0:1
					MFQ		PPQ
MFQ (nM)	PPQ (nM)	%P-1	%P-bkgnd	% inhibition	IC50 (nM)	IC90 (nM)	IC50 (nM)	IC90 (nM)
0	1000	0.10004	-0.00500751	100.107
0	500	0.090063	-0.0149845	100.321
0	250	0.110088	0.00504055	99.8921
0	125	0.150075	0.0450275	99.0362
0	62.5	0.110033	0.00498549	99.8933		0		46.2726
0	31.25	1.0001	0.895052	80.8412	0		19.8301
0	15.625	2.97149	2.86644	38.6433
0	7.8125	4.03202	3.92697	15.9425
1	3.90625	4.62324	4.51819	3.28731
0	1.95312	4.49135	4.3863	6.11041
0	0	4.74237	4.63732	0.737201
0	0	3.50035	3.3953	27.3229
	Ave	4.77681	4.67176	0	0	0	19.8301	46.2726
