# Supplementary material for: 4-Aminoquinolines block heme iron reactivity and interfere with artemisinin action
Source: eLife. 2026 Mar 23;14:RP108976. doi: 10.7554/eLife.108976 (PMC13008355; doi:10.7554/eLife.108976)
Supplement: Figure 4—figure supplement 1—source data 1. [file elife-108976-fig4-figsupp1-data1.zip › Figure 4- figure supplement 1-source data 1- Isobolograms/PPQ & MFQ/2024-12-17 MQ & PPQ Isobologram M343L.xlsx]

## Sheet: PPQ
Dd2 PfCRT Dd2 + M343L
MFQ & PPQ
Background	0.200092
Avg	7.87174																		Well Name	P1 #Events	P3 #Events	P%
																			A1	9999	22	0.220022
																			A2	9995	23	0.230115
																			A3	9995	32	0.32016
					MFQ		PPQ												A4	9987	72	0.720937
MFQ (nM)	PPQ (nM)	%P-1	%P-bkgnd	% inhibition	IC50 (nM)	IC90 (nM)	IC50 (nM)	IC90 (nM)											A5	9995	219	2.1911
500	0	0.220022	0.01993	99.7402															A6	9991	470	4.70423
250	0	0.230115	0.030023	99.6086															A7	10000	697	6.97
125	0	0.32016	0.120068	98.4349															A8	9994	780	7.80468
62.5	0	0.720937	0.520845	93.2108		57.2642		0											A9	9992	745	7.45596
31.25	0	2.1911	1.991	74.0473	19.7801		0												A10	9986	877	8.7823
15.625	0	4.70423	4.50414	41.2885								MFQ IC90	PPQ IC90		FIC90 MFQ	FIC90 PPQ	Sum		A11	9992	796	7.96637
7.8125	0	6.97	6.76991	11.7542								57.2642	0		1	0	1		A12	9987	557	5.57725
3.90625	0	7.80468	7.60459	0.874094								84.1246	42.0623		1.46906	0.682896	2.15196		B1	9990	31	0.31031
1.95312	0	7.45596	7.25587	5.41964								81.0245	81.0245		1.41492	1.31546	2.73039		B2	9992	35	0.35028
0.976562	0	8.7823	8.5822	-11.8691								94.3952	188.79		1.64842	3.06508	4.7135		B3	9995	63	0.630315
0	0	7.96637	7.76628	-1.23354								82.2235	328.894		1.43586	5.33971	6.77557		B4	9991	169	1.69152
0	0	5.57725	5.37716	29.9087								23.7121	189.697		0.414083	3.0798	3.49388		B5	9995	443	4.43222
	Ave	7.87174	7.67165	0	19.7801	57.2642	0	0				0	61.594		0	1	1		B6	9994	678	6.78407
																			B7	9998	798	7.9816
																			B8	9993	835	8.35585
	Drug: 4:1																		B9	9996	893	8.93357
					MFQ		PPQ												B10	10000	871	8.71
MFQ (nM)	PPQ (nM)	%P-1	%P-bkgnd	% inhibition	IC50 (nM)	IC90 (nM)	IC50 (nM)	IC90 (nM)				MFQ IC50	PPQ IC50		FIC50 MFQ	FIC50 PPQ	Sum		B11	9996	825	8.2533
400	200	0.31031	0.110218	98.5633						Row A	1:0	19.7801	0		1	0	1		B12	9985	626	6.2694
200	100	0.35028	0.150188	98.0423						Row B	4:1	28.615	14.3075		1.44665	0.378188	1.82484		C1	9999	24	0.240024
100	50	0.630315	0.430223	94.392		84.1246		42.0623		Row C	2:1	27.9909	27.9909		1.4151	0.739881	2.15498		C2	9993	29	0.290203
50	25	1.69152	1.49143	80.5592	28.615		14.3075			Row D	1:1	27.8507	55.7015		1.40801	1.47235	2.88037		C3	9992	90	0.900721
25	12.5	4.43222	4.23212	44.8342						Row E	1:2	18.2259	72.9034		0.921422	1.92705	2.84847		C4	9997	276	2.76083
12.5	6.25	6.78407	6.58398	14.1778						Row F	1:4	6.07542	48.6034		0.307147	1.28473	1.59188		C5	9991	474	4.74427
6.25	3.125	7.9816	7.7815	-1.43197						Row G	0:1	0	37.8316		0	1	1		C6	9996	687	6.87275
3.125	1.5625	8.35585	8.15576	-6.31036													2.26011		C7	9994	755	7.55453
1.5625	0.78125	8.93357	8.73348	-13.841															C8	9991	816	8.16735
0.78125	0.390625	8.71	8.50991	-10.9267															C9	9996	874	8.7435
0	0	8.2533	8.05321	-4.97365															C10	9998	811	8.11162
0	0	6.2694	6.06931	20.8865															C11	9994	822	8.22493
	Ave	7.87174	7.67165	0	28.615	84.1246	14.3075	42.0623											C12	9995	639	6.3932
																			D1	9993	34	0.340238
																			D2	9995	57	0.570285
	Drug: 2:1																		D3	9993	138	1.38097
					MFQ		PPQ												D4	9996	351	3.5114
MFQ (nM)	PPQ (nM)	%P-1	%P-bkgnd	% inhibition	IC50 (nM)	IC90 (nM)	IC50 (nM)	IC90 (nM)											D5	9996	592	5.92237
330	330	0.240024	0.039932	99.4795															D6	9988	768	7.68923
165	165	0.290203	0.0901111	98.8254															D7	9996	806	8.06323
82.5	82.5	0.900721	0.700629	90.8673		81.0245		81.0245											D8	9993	813	8.13569
41.25	41.25	2.76083	2.56074	66.6208	27.9909		27.9909												D9	9994	833	8.335
20.625	20.625	4.74427	4.54418	40.7666															D10	9995	787	7.87394
10.3125	10.3125	6.87275	6.67266	13.0219															D11	9994	774	7.74465
5.15625	5.15625	7.55453	7.35444	4.1348															D12	9996	564	5.64226
2.57812	2.57812	8.16735	7.96726	-3.85328															E1	9995	32	0.32016
1.28906	1.28906	8.7435	8.54341	-11.3634															E2	9995	96	0.96048
0.644531	0.644531	8.11162	7.91153	-3.12686															E3	9993	197	1.97138
0	0	8.22493	8.02484	-4.6039															E4	9991	354	3.54319
0	0	6.3932	6.1931	19.2728															E5	9998	566	5.66113
	Ave	7.87174	7.67165	0	27.9909	81.0245	27.9909	81.0245											E6	9991	733	7.3366
																			E7	9987	784	7.85021
																			E8	9987	802	8.03044
	Drug: 1:1																		E9	9994	799	7.9948
					MFQ		PPQ												E10	9995	830	8.30415
MFQ (nM)	PPQ (nM)	%P-1	%P-bkgnd	% inhibition	IC50 (nM)	IC90 (nM)	IC50 (nM)	IC90 (nM)											E11	9993	756	7.5653
250	500	0.340238	0.140146	98.1732															E12	9988	588	5.88706
125	250	0.570285	0.370193	95.1745		94.3952		188.79											F1	9995	24	0.24012
62.5	125	1.38097	1.18087	84.6073															F2	9990	54	0.540541
31.25	62.5	3.5114	3.31131	56.837	27.8507		55.7015												F3	9993	88	0.880616
15.625	31.25	5.92237	5.72228	25.4101															F4	9991	172	1.72155
7.8125	15.625	7.68923	7.48914	2.37906															F5	9990	388	3.88388
3.90625	7.8125	8.06323	7.86313	-2.49601															F6	9992	660	6.60528
1.95312	3.90625	8.13569	7.9356	-3.44065															F7	9996	772	7.72309
0.976562	1.95312	8.335	8.13491	-6.03861															F8	9994	792	7.92475
0.488281	0.976562	7.87394	7.67384	-0.0286341															F9	9990	808	8.08809
0	0	7.74465	7.54455	1.65666															F10	9996	799	7.9932
0	0	5.64226	5.44216	29.0613															F11	9996	789	7.89316
	Ave	7.87174	7.67165	0	27.8507	94.3952	55.7015	188.79											F12	9988	618	6.18742
																			G1	9996	16	0.160064
																			G2	9994	23	0.230138
	Drug: 1:2																		G3	9995	9	0.090045
					MFQ		PPQ												G4	9998	10	0.10002
MFQ (nM)	PPQ (nM)	%P-1	%P-bkgnd	% inhibition	IC50 (nM)	IC90 (nM)	IC50 (nM)	IC90 (nM)											G5	9997	85	0.850255
165	660	0.32016	0.120068	98.4349															G6	9988	488	4.88586
82.5	330	0.96048	0.760388	90.0883		82.2235		328.894											G7	9994	708	7.08425
41.25	165	1.97138	1.77129	76.9112															G8	9993	742	7.4252
20.625	82.5	3.54319	3.3431	56.4227	18.2259		72.9034												G9	9989	796	7.96877
10.3125	41.25	5.66113	5.46104	28.8153															G10	9990	815	8.15816
5.15625	20.625	7.3366	7.13651	6.97552															G11	9994	745	7.45447
2.57812	10.3125	7.85021	7.65011	0.280709															G12	10000	563	5.63
1.28906	5.15625	8.03044	7.83035	-2.06865
0.644531	2.57812	7.9948	7.7947	-1.60404
0.322266	1.28906	8.30415	8.10406	-5.63649
0	0	7.5653	7.3652	3.99451
0	0	5.88706	5.68697	25.8703
	Ave	7.87174	7.67165	0	18.2259	82.2235	72.9034	328.894
	Drug: 1:4
					MFQ		PPQ
MFQ (nM)	PPQ (nM)	%P-1	%P-bkgnd	% inhibition	IC50 (nM)	IC90 (nM)	IC50 (nM)	IC90 (nM)
100	800	0.24012	0.040028	99.4782
50	400	0.540541	0.340448	95.5623
25	200	0.880616	0.680524	91.1294		23.7121		189.697
12.5	100	1.72155	1.52146	80.1678
6.25	50	3.88388	3.68379	51.9817	6.07542		48.6034
3.125	25	6.60528	6.40519	16.5083
1.5625	12.5	7.72309	7.523	1.93767
0.78125	6.25	7.92475	7.72466	-0.691046
0.390625	3.125	8.08809	7.888	-2.8201
0.195312	1.5625	7.9932	7.79311	-1.58319
0	0	7.89316	7.69307	-0.279171
0	0	6.18742	5.98733	21.9551
	Ave	7.87174	7.67165	0	6.07542	23.7121	48.6034	189.697
	Drug: 0:1
					MFQ		PPQ
MFQ (nM)	PPQ (nM)	%P-1	%P-bkgnd	% inhibition	IC50 (nM)	IC90 (nM)	IC50 (nM)	IC90 (nM)
0	1000	0.160064	-0.040028	100.522
0	500	0.230138	0.030046	99.6083
0	250	0.090045	-0.110047	101.434
0	125	0.10002	-0.100072	101.304
0	62.5	0.850255	0.650163	91.5251	0	0	37.8316	61.594
0	31.25	4.88586	4.68577	38.9209
0	15.625	7.08425	6.88416	10.2649
0	7.8125	7.4252	7.22511	5.82069
1	3.90625	7.96877	7.76867	-1.26473
0	1.95312	8.15816	7.95807	-3.73346
0	0	7.45447	7.25438	5.43909
0	0	5.63	5.42991	29.2211
	Ave	7.87174	7.67165	0	0	0	37.8316	61.594
