# Supplementary material for: 4-Aminoquinolines block heme iron reactivity and interfere with artemisinin action
Source: eLife. 2026 Mar 23;14:RP108976. doi: 10.7554/eLife.108976 (PMC13008355; doi:10.7554/eLife.108976)
Supplement: Figure 4—figure supplement 2—source data 1. [file elife-108976-fig4-figsupp2-data1.zip › Figure 4- figure supplement 2- source data 1/ADQ LM and FQ IC50 Values.xlsx]

## Sheet: Sheet1
GraphPad Prism version 10 was used to calculate IC50 values by nonlinear regression based on % Inhibition from 1:0 or 0:1 fixed ratios from Figure 4a, e, g isobolograms.
	ADQ	LM	FQ
	14.5	84.29	30.79
	16.68	117.3	28.37
	15.22	124	31.49
		138.3
